# Supplementary material for: Fecal Aliquot Straw Technique (FAST) allows for easy and reproducible subsampling: assessing interpersonal variation in trimethylamine-N-oxide (TMAO) accumulation
Source: Microbiome. 2018 May 18;6:91. doi: 10.1186/s40168-018-0458-8 (PMC5960144; doi:10.1186/s40168-018-0458-8)
Supplement: Supplementary file 1 — Table S1. Sample sequence parameters. (XLSX 14 kb) [file 40168_2018_458_MOESM1_ESM.xlsx]

## Sheet: Metadata
Sample	Subject	Type	Seqs	Goods_coverage	Seqs_normalized	OTUs	Goods_coverage_normalized	Shannon_diversity	Chao_richness
Sub.1_St1	1	Straw1	274879	0.999425	4481	113	0.993975	3.34032	142.25
Sub.1_St2	1	Straw2	81728	0.999278	4484	114	0.994202	3.25688	137.214
Sub.1_F1	1	Mouse feces	112241	0.99951	4487	64	0.995988	2.43957	77.9091
Sub.1_F2	1	Mouse feces	175664	0.99959	4494	72	0.996885	2.32642	80.2727
Sub.1_F3	1	Mouse feces	104545	0.999359	4491	75	0.995324	2.25683	98.3333
Sub.2_St1	2	Straw1	251665	0.999233	4471	205	0.983673	3.72498	280.086
Sub.2_St2	2	Straw2	46431	0.998019	4470	219	0.982103	3.84434	320.935
Sub.2_F1	2	Mouse feces	150149	0.999401	4487	114	0.993537	3.20801	137.882
Sub.2_F2	2	Mouse feces	68876	0.999129	4483	116	0.991524	3.23324	162.867
Sub.2_F3	2	Mouse feces	162607	0.99941	4479	111	0.992409	3.06445	144
Sub.3_St1	3	Straw1	120615	0.998574	4453	185	0.985628	3.45978	257
Sub.3_St2	3	Straw2	22305	0.994889	4465	204	0.982083	3.51656	316.857
Sub.3_F1	3	Mouse feces	74419	0.999046	4484	94	0.994202	2.94434	119
Sub.3_F2	3	Mouse feces	56056	0.998394	4475	89	0.993743	2.82843	123.364
Sub.3_F3	3	Mouse feces	46160	0.997747	4473	100	0.99374	2.97808	131.5
Sub.4_St1	4	Straw1	23720	0.995911	4476	201	0.986595	3.87964	253.059
Sub.4_St2	4	Straw2	5536	0.984104	4520	237	0.980531	3.85748	335.154
Sub.4_F1	4	Mouse feces	9973	0.993583	4469	108	0.992392	2.75044	154.75
Sub.4_F2	4	Mouse feces	34872	0.998165	4488	114	0.989973	2.6667	184.714
Sub.4_F3	4	Mouse feces	64766	0.998688	4479	109	0.991739	2.72275	153.4
Sub.5_St1	5	Straw1	33412	0.996319	4471	210	0.981883	3.58977	321.724
Sub.5_St2	5	Straw2	12076	0.991388	4457	205	0.984743	3.67677	289.37
Sub.5_F1	5	Mouse feces	29293	0.997713	4480	129	0.990402	3.32633	193.5
Sub.5_F2	5	Mouse feces	44930	0.997952	4482	142	0.989514	3.26251	198.895
Sub.5_F3	5	Mouse feces	29459	0.997488	4474	130	0.990836	3.14968	178.235
Sub.6_St1	6	Straw1	34100	0.997566	4480	141	0.989955	3.28552	207
Sub.6_St2	6	Straw2	14980	0.996462	4496	159	0.986877	3.34323	259.647
Sub.6_F1	6	Mouse feces	29010	0.998173	4479	92	0.994642	2.5117	115
Sub.6_F2	6	Mouse feces	23853	0.998281	4495	106	0.991991	2.45109	139.158
Sub.6_F3	6	Mouse feces	23312	0.99704	4485	104	0.991304	2.35713	196.625
Sub.7_St1	7	Straw1	40565	0.997535	4475	140	0.987039	3.07539	277.75
Sub.7_St2	7	Straw2	52587	0.998365	4477	138	0.989725	3.16376	202.688
Sub.7_F1	7	Mouse feces	27939	0.997602	4476	98	0.994415	2.62584	119.429
Sub.7_F2	7	Mouse feces	58468	0.9987	4480	86	0.993973	2.58792	129.875
Sub.7_F3	7	Mouse feces	27712	0.997546	4476	101	0.99151	2.64681	171.3
Sub.8_St1	8	Straw1	27039	0.995747	4440	206	0.986712	3.91367	269.37
Sub.8_St2	8	Straw2	4897	0.984072	4522	272	0.982751	4.27231	347.075
Sub.8_F1	8	Mouse feces	23206	0.996984	4481	113	0.991297	3.18464	170
Sub.8_F2	8	Mouse feces	48311	0.998261	4476	107	0.992181	3.08626	156.583
Sub.8_F3	8	Mouse feces	32408	0.997686	4482	117	0.990852	3.10779	171.667
