# Supplementary material for: Fecal Aliquot Straw Technique (FAST) allows for easy and reproducible subsampling: assessing interpersonal variation in trimethylamine-N-oxide (TMAO) accumulation
Source: Microbiome. 2018 May 18;6:91. doi: 10.1186/s40168-018-0458-8 (PMC5960144; doi:10.1186/s40168-018-0458-8)
Supplement: Supplementary file 2 — Table S2. OTU Table. (XLSX 1328 kb) [file 40168_2018_458_MOESM2_ESM.xlsx]

## Sheet: Sheet1
OTU	Sub.1_F1	Sub.1_F2	Sub.1_F3	Sub.1_St2	Sub.1_St1	Sub.2_F1	Sub.2_F2	Sub.2_F3	Sub.2_St2	Sub.2_St1	Sub.3_F1	Sub.3_F2	Sub.3_F3	Sub.3_St2	Sub.3_St1	Sub.4_F1	Sub.4_F2	Sub.4_F3	Sub.4_St2	Sub.4_St1	Sub.5_F1	Sub.5_F2	Sub.5_F3	Sub.5_St2	Sub.5_St1	Sub.6_F1	Sub.6_F2	Sub.6_F3	Sub.6_St2	Sub.6_St1	Sub.7_F1	Sub.7_F2	Sub.7_F3	Sub.7_St2	Sub.7_St1	Sub.8_F1	Sub.8_F2	Sub.8_F3	Sub.8_St2	Sub.8_St1	OTU	Taxonomy
Otu0001	24384	48600	31264	12623	53441	11702	5538	10670	141	617	2578	2249	1937	162	1848	968	3271	4344	294	1309	699	1276	736	38	55	2080	1184	1161	531	642	715	3213	429	1124	509	563	2035	1441	17	32	Otu0001	k__Bacteria;p__Bacteroidetes;c__Bacteroidia;o__Bacteroidales;f__Bacteroidaceae;g__Bacteroides;g__Bacteroides_unclassified;
Otu0002	20363	33413	19300	2617	14235	4638	1043	5102	25	126	9154	5698	5590	30	192	2028	6928	12255	395	2059	2019	2915	1805	8	13	1350	979	1337	140	294	5773	18468	1507	295	138	265	856	517	3	2	Otu0002	k__Bacteria;p__Bacteroidetes;c__Bacteroidia;o__Bacteroidales;f__Bacteroidaceae;g__Bacteroides;s__ovatus;
Otu0003	0	0	0	0	4	1636	339	1188	3698	29078	5	0	9	3512	25637	32	48	316	98	555	163	62	2	2073	6637	0	0	0	4	16	67	131	104	4083	4194	2	0	2	392	2836	Otu0003	k__Bacteria;p__Firmicutes;c__Clostridia;o__Clostridiales;f__Ruminococcaceae;g__Ruminococcus;s__bromii;
Otu0004	19191	21584	12928	538	2217	11679	6654	19625	37	219	6397	4393	5413	149	929	300	707	2535	149	969	1984	6591	6024	8	22	9	13	22	0	0	9213	9312	7928	14	6	923	1666	1000	73	448	Otu0004	k__Bacteria;p__Firmicutes;c__Clostridia;o__Clostridiales;f__Lachnospiraceae;g__Blautia;g__Blautia_unclassified;
Otu0005	2	1	1	3399	13993	9573	3497	16491	3010	17875	8726	11216	4158	1530	8060	877	2881	6953	138	960	138	447	582	245	721	4	3	5	6	13	28	6	2079	1537	1388	7	3	10	78	348	Otu0005	k__Bacteria;p__Firmicutes;c__Clostridia;o__Clostridiales;f__Lachnospiraceae;g__Blautia;g__Blautia_unclassified;
Otu0006	2731	8156	3606	1347	2357	23845	8325	20478	1515	7370	17	4	12	425	1362	2	4	6	5	5	1717	237	256	278	852	9	9	7	3649	8408	477	315	135	1178	994	3	1	11	45	371	Otu0006	k__Bacteria;p__Firmicutes;c__Clostridia;o__Clostridiales;f__Lachnospiraceae;g__Blautia;g__Blautia_unclassified;
Otu0007	3	0	4	854	4641	13139	4044	10869	385	2345	7	4	3	399	2675	9	3	2	2	3	2311	2801	296	300	731	3	2	3	0	2	832	1665	1720	1760	1306	1	2	2	61	316	Otu0007	k__Bacteria;p__Firmicutes;c__Clostridia;o__Clostridiales;f__Ruminococcaceae;g__Faecalibacterium;s__prausnitzii;
Otu0008	6	3	5	0	0	16686	9169	24157	8	24	5644	4550	3492	12	159	10	5	10	0	0	1765	2887	1814	3	3	4393	3585	2944	88	179	13	10	13	0	0	2426	5453	3056	4	6	Otu0008	k__Bacteria;p__Bacteroidetes;c__Bacteroidia;o__Bacteroidales;f__Bacteroidaceae;g__Bacteroides;g__Bacteroides_unclassified;
Otu0009	0	0	0	2	1	0	0	0	11	8	0	0	1	6	21	0	0	0	6	5	0	0	0	5	0	6	13	1	6	12	8	22	17	17223	13159	0	0	0	3	2	Otu0009	k__Bacteria;p__Proteobacteria;c__Gammaproteobacteria;o__Enterobacteriales;f__Enterobacteriaceae;f__Enterobacteriaceae_unclassified;f__Enterobacteriaceae_unclassified;
Otu0010	0	0	0	10	43	3	2	8	4870	29176	0	0	0	25	220	0	0	1	38	150	0	0	0	477	730	0	0	0	1	3	0	0	0	1	11	1	2	2	346	2408	Otu0010	k__Bacteria;p__Firmicutes;c__Clostridia;o__Clostridiales;f__Clostridiaceae;g__Clostridium;s__celatum;
Otu0011	8	86	29	17918	27206	10	14	57	1945	8217	0	0	2	166	468	0	0	0	9	8	33	2	6	268	616	0	0	0	6	6	14	1	2	1670	1441	0	6	1	131	672	Otu0011	k__Bacteria;p__Firmicutes;c__Clostridia;o__Clostridiales;f__Lachnospiraceae;g__Blautia;s__obeum;
Otu0012	2	2	2	0	0	4299	3278	1143	37	154	4680	2079	1939	39	362	422	1292	2192	513	2136	517	1420	865	30	51	1655	1320	726	425	734	1088	3352	382	1295	622	1209	2394	1553	11	15	Otu0012	k__Bacteria;p__Bacteroidetes;c__Bacteroidia;o__Bacteroidales;f__Bacteroidaceae;g__Bacteroides;s__uniformis;
Otu0013	14	1949	941	602	1026	5894	3274	6047	1560	7762	3401	792	2135	918	3305	7	3	8	2	0	3064	1818	3994	70	185	1	1	3	5	3	150	1697	5402	1742	1299	1	4	5	23	145	Otu0013	k__Bacteria;p__Firmicutes;c__Clostridia;o__Clostridiales;f__Lachnospiraceae;g__Clostridium;s__clostridioforme;
Otu0014	14365	9636	5769	2556	11817	246	100	210	2	6	16	6	4	26	437	12	423	112	3	6	724	1080	652	1	4	3	3	3	1	1	570	2638	222	147	52	1	5	0	2	4	Otu0014	k__Bacteria;p__Bacteroidetes;c__Bacteroidia;o__Bacteroidales;f__Bacteroidaceae;g__Bacteroides;s__fragilis;
Otu0015	1921	947	471	3941	19160	5	2	14	8	34	3	15	1	3124	11206	3	1	16	9	43	1	2	4	6	24	54	75	53	797	2030	132	275	175	16	15	0	1	0	2	3	Otu0015	k__Bacteria;p__Firmicutes;c__Clostridia;o__Clostridiales;f__Lachnospiraceae;g__[Ruminococcus];s__gnavus;
Otu0016	95	352	201	2017	6285	2588	1020	1326	813	5077	103	130	38	3	48	84	299	658	156	708	53	172	139	185	576	74	115	43	1214	3254	52	99	41	91	64	6	8	13	282	1436	Otu0016	k__Bacteria;p__Firmicutes;c__Clostridia;o__Clostridiales;f__Lachnospiraceae;g__[Ruminococcus];s__torques;
Otu0017	3	27620	17171	92	460	694	290	1167	8	26	3257	1114	164	6	62	62	149	147	1	25	36	99	59	11	14	72	86	86	27	34	182	197	100	5	4	30	32	14	1	14	Otu0017	k__Bacteria;p__Firmicutes;c__Clostridia;o__Clostridiales;f__Lachnospiraceae;g__Clostridium;s__hathewayi;
Otu0018	3	2	2	0	0	1	2	5	0	1	11	11	10	3	6	0	4	6	0	0	3127	5228	1322	43	72	1	4	2	0	0	1585	4577	1259	1110	436	3255	5668	4027	8	37	Otu0018	k__Bacteria;p__Verrucomicrobia;c__Verrucomicrobiae;o__Verrucomicrobiales;f__Verrucomicrobiaceae;g__Akkermansia;s__muciniphila;
Otu0019	2501	4001	2026	926	2044	2422	1336	2039	20	91	9547	5996	5689	9	23	128	511	1221	1	9	3	3	3	1	0	805	647	547	210	584	319	476	1736	6	5	6	0	3	9	52	Otu0019	k__Bacteria;p__Firmicutes;c__Clostridia;o__Clostridiales;f__Lachnospiraceae;g__Blautia;s__producta;
Otu0020	9279	1179	625	2271	8793	3055	1604	3658	17	113	152	236	143	7	90	122	434	545	5	30	19	21	9	5	11	187	438	373	358	1073	742	367	346	10	11	34	182	125	2	5	Otu0020	k__Bacteria;p__Firmicutes;c__Clostridia;o__Clostridiales;f__Lachnospiraceae;g__Clostridium;s__citroniae;
Otu0021	0	0	0	0	1	1	0	0	1272	8707	1	0	0	2	1	0	0	0	2	6	510	24	15	452	1641	0	0	0	0	5	443	14	318	1472	1273	1	1	0	44	243	Otu0021	k__Bacteria;p__Firmicutes;c__Clostridia;o__Clostridiales;f__Ruminococcaceae;g__Faecalibacterium;s__prausnitzii;
Otu0022	0	4	2	0	0	0	4	12	0	0	0	5	9	0	0	2398	9978	17492	4	24	0	6	1	0	0	1	4	1	0	0	0	1	9	0	0	1886	5321	3760	0	9	Otu0022	k__Bacteria;p__Firmicutes;c__Clostridia;o__Clostridiales;f__Lachnospiraceae;f__Lachnospiraceae_unclassified;f__Lachnospiraceae_unclassified;
Otu0023	184	247	147	8	88	1	0	0	3	9	450	496	285	1388	12020	0	0	1	0	2	0	2	0	76	156	0	0	0	3	4	0	0	0	2	1	0	0	0	23	90	Otu0023	k__Bacteria;p__Firmicutes;c__Clostridia;o__Clostridiales;f__Lachnospiraceae;g__Dorea;g__Dorea_unclassified;
Otu0024	1	0	3	0	0	5	4	3	0	0	7412	7070	4908	12	82	437	1186	2370	759	2217	1	0	2	0	0	1436	530	1274	31	66	2	2	1	0	0	3	2	2	0	0	Otu0024	k__Bacteria;p__Verrucomicrobia;c__Verrucomicrobiae;o__Verrucomicrobiales;f__Verrucomicrobiaceae;g__Akkermansia;s__muciniphila;
Otu0025	0	0	0	219	1265	0	1	2	105	873	0	0	0	1	0	0	0	0	3	2	2	16	0	513	2236	0	0	0	0	2	394	863	262	1266	1179	3	1	2	135	561	Otu0025	k__Bacteria;p__Firmicutes;c__Clostridia;o__Clostridiales;f__Ruminococcaceae;g__Ruminococcus;g__Ruminococcus_unclassified;
Otu0026	0	1	0	300	1098	2	0	0	1414	5680	92	1	27	2	6	0	0	0	2	0	60	0	7	131	364	0	0	0	50	162	50	38	53	1107	971	794	385	92	236	1198	Otu0026	k__Bacteria;p__Firmicutes;c__Clostridia;o__Clostridiales;f__Lachnospiraceae;g__Roseburia;s__faecis;
Otu0027	855	695	373	2015	9888	1091	488	126	160	686	71	139	100	66	614	30	144	189	82	393	33	43	17	14	20	289	198	166	181	325	211	779	135	244	147	2	0	0	2	2	Otu0027	k__Bacteria;p__Bacteroidetes;c__Bacteroidia;o__Bacteroidales;f__Porphyromonadaceae;g__Parabacteroides;g__Parabacteroides_unclassified;
Otu0028	2	1	4	2312	12424	1313	759	2075	34	111	459	150	1513	12	43	177	550	1181	47	239	65	153	76	2	4	350	142	240	388	1020	95	67	362	9	6	793	927	528	73	364	Otu0028	k__Bacteria;p__Firmicutes;c__Clostridia;o__Clostridiales;f__Lachnospiraceae;g__Dorea;g__Dorea_unclassified;
Otu0029	0	1	2	1	0	4	3	2	1	1	3	2	2	1	0	3	2	0	0	0	1	1	2	0	1	10419	9677	10214	1023	2399	3	4	4	0	2	3	4	0	0	0	Otu0029	k__Bacteria;p__Firmicutes;c__Clostridia;o__Clostridiales;f__Lachnospiraceae;g__Blautia;g__Blautia_unclassified;
Otu0030	0	0	0	59	243	1	3	0	1809	13041	1	0	1	920	3779	0	0	0	113	485	0	0	0	191	447	0	0	0	0	2	1	1	0	116	122	0	0	0	38	246	Otu0030	k__Bacteria;p__Firmicutes;c__Clostridia;o__Clostridiales;o__Clostridiales_unclassified;o__Clostridiales_unclassified;o__Clostridiales_unclassified;
Otu0031	9	12	15	3	12	1279	679	1026	22	101	1020	1319	430	53	914	216	643	940	14	113	515	1594	793	9	7	994	991	828	116	303	1218	3025	234	178	79	434	1853	1146	1	13	Otu0031	k__Bacteria;p__Bacteroidetes;c__Bacteroidia;o__Bacteroidales;f__Bacteroidaceae;g__Bacteroides;g__Bacteroides_unclassified;
Otu0032	0	1	2	1	2	1	5	3	1858	9335	1	1	1	70	274	0	0	0	1	2	563	286	921	318	1178	0	0	0	165	420	0	1	2	1622	1407	50	2471	1803	34	346	Otu0032	k__Bacteria;p__Firmicutes;c__Clostridia;o__Clostridiales;f__Lachnospiraceae;g__Blautia;g__Blautia_unclassified;
Otu0033	0	0	0	0	1	2	1	0	1767	7874	0	0	0	42	110	0	0	0	26	181	0	1	0	209	580	0	0	0	0	3	1	0	0	313	285	40	65	49	244	1755	Otu0033	k__Bacteria;p__Firmicutes;c__Clostridia;o__Clostridiales;f__Lachnospiraceae;f__Lachnospiraceae_unclassified;f__Lachnospiraceae_unclassified;
Otu0034	0	0	0	0	3	1293	228	13	67	1052	179	27	118	399	3225	1	1	0	0	4	0	5	1	80	354	0	0	1	0	0	238	449	55	582	498	347	549	397	79	562	Otu0034	k__Bacteria;p__Firmicutes;c__Clostridia;o__Clostridiales;f__Ruminococcaceae;g__Ruminococcus;s__callidus;
Otu0035	0	0	0	0	1	637	296	909	589	4118	0	3	3	684	2205	0	0	2	27	171	99	112	176	105	355	0	0	0	1	0	29	12	67	460	587	8	161	157	143	1339	Otu0035	k__Bacteria;p__Firmicutes;c__Clostridia;o__Clostridiales;f__Lachnospiraceae;g__Coprococcus;g__Coprococcus_unclassified;
Otu0036	0	0	0	1	1	59	29	82	1689	6548	0	0	0	40	231	0	0	1	1	4	181	161	78	27	98	0	0	0	0	2	0	0	0	632	467	0	0	0	10	36	Otu0036	k__Bacteria;p__Firmicutes;c__Clostridia;o__Clostridiales;f__Ruminococcaceae;f__Ruminococcaceae_unclassified;f__Ruminococcaceae_unclassified;
Otu0037	0	0	0	119	621	0	0	1	827	5495	0	0	0	399	1959	0	0	0	41	141	0	0	0	574	936	29	26	61	2	3	0	0	0	70	35	0	0	0	96	1009	Otu0037	k__Bacteria;p__Firmicutes;c__Clostridia;o__Clostridiales;o__Clostridiales_unclassified;o__Clostridiales_unclassified;o__Clostridiales_unclassified;
Otu0038	0	0	0	0	0	0	0	0	1	1	0	0	0	4	2	0	0	0	1	0	0	0	0	3	7	3	6	1	38	87	0	0	0	12	7	0	0	0	3	11	Otu0038	k__Bacteria;p__Firmicutes;c__Bacilli;o__Lactobacillales;f__Streptococcaceae;g__Lactococcus;g__Lactococcus_unclassified;
Otu0039	0	0	0	0	0	0	0	0	0	2	0	0	0	191	1137	0	0	0	0	1	8	25	1	351	696	0	0	1	2	1	6	7	5	737	535	2	1	0	52	132	Otu0039	k__Bacteria;p__Firmicutes;c__Clostridia;o__Clostridiales;f__Ruminococcaceae;g__Oscillospira;g__Oscillospira_unclassified;
Otu0040	0	0	1	0	1	142	25	69	2335	8137	31	17	9	16	88	0	0	0	1	3	49	72	72	1070	2621	0	0	0	0	1	0	0	2	565	476	0	0	0	0	4	Otu0040	k__Bacteria;p__Actinobacteria;c__Coriobacteriia;o__Coriobacteriales;f__Coriobacteriaceae;g__Collinsella;s__aerofaciens;
Otu0041	0	0	0	0	0	1	2	1	939	5656	0	0	0	69	280	0	0	0	1	1	0	0	0	239	536	0	0	0	0	1	59	62	148	583	467	0	0	0	80	541	Otu0041	k__Bacteria;p__Firmicutes;c__Clostridia;o__Clostridiales;f__Lachnospiraceae;g__Coprococcus;g__Coprococcus_unclassified;
Otu0042	3	1	0	0	0	1	2	0	1	1	0	2	0	0	0	1	0	0	0	0	2339	5225	2478	57	79	0	0	1	0	0	125	426	48	568	244	0	0	2	0	0	Otu0042	k__Bacteria;p__Bacteroidetes;c__Bacteroidia;o__Bacteroidales;f__Bacteroidaceae;g__Bacteroides;g__Bacteroides_unclassified;
Otu0043	1	1	2	0	0	92	84	174	65	247	3	1	4	0	0	1	0	1	0	0	0	1	1	1	0	1	0	2	0	0	1	2	3	0	0	3256	7723	5262	0	5	Otu0043	k__Bacteria;p__Firmicutes;c__Clostridia;o__Clostridiales;f__Lachnospiraceae;g__Blautia;g__Blautia_unclassified;
Otu0044	161	579	364	907	7118	171	63	85	90	393	226	162	37	5	21	38	95	158	10	179	46	99	41	10	37	102	91	65	40	116	24	21	7	31	26	189	223	213	5	38	Otu0044	k__Bacteria;p__Firmicutes;c__Clostridia;o__Clostridiales;f__Ruminococcaceae;f__Ruminococcaceae_unclassified;f__Ruminococcaceae_unclassified;
Otu0045	0	0	0	0	0	0	0	0	0	0	0	0	0	0	0	0	0	0	0	0	0	0	0	11	13	0	0	0	1	1	0	0	0	0	0	0	0	1	148	690	Otu0045	k__Bacteria;p__Firmicutes;p__Firmicutes_unclassified;p__Firmicutes_unclassified;p__Firmicutes_unclassified;p__Firmicutes_unclassified;p__Firmicutes_unclassified;
Otu0046	0	0	0	1703	4308	0	0	0	275	1474	0	0	1	820	3404	0	0	1	243	902	0	0	0	27	75	0	0	0	44	128	0	0	0	27	22	0	0	0	10	48	Otu0046	k__Bacteria;p__Firmicutes;c__Bacilli;o__Lactobacillales;f__Streptococcaceae;g__Streptococcus;g__Streptococcus_unclassified;
Otu0047	5	8	5	4163	8654	3	1	3	17	28	0	4	0	31	180	0	0	0	4	45	0	0	1	9	23	1	0	0	37	81	0	1	1	22	11	0	0	1	8	45	Otu0047	k__Bacteria;p__Firmicutes;c__Clostridia;o__Clostridiales;f__Ruminococcaceae;g__Ruminococcus;g__Ruminococcus_unclassified;
Otu0048	1	0	2	0	1	5940	3007	5889	37	161	1	0	3	15	53	1	2	0	0	0	16	104	92	1	0	4	0	0	0	0	18	48	142	5	0	4	0	2	0	0	Otu0048	k__Bacteria;p__Firmicutes;c__Clostridia;o__Clostridiales;f__Lachnospiraceae;g__Dorea;g__Dorea_unclassified;
Otu0049	1081	371	151	497	1273	0	0	0	210	1004	2	1	9	284	1669	2	4	11	9	30	23	29	13	143	297	4	2	0	191	495	0	0	0	308	247	0	1	1	39	259	Otu0049	k__Bacteria;p__Firmicutes;c__Clostridia;o__Clostridiales;f__Ruminococcaceae;g__Ruminococcus;g__Ruminococcus_unclassified;
Otu0050	0	0	0	0	0	1	0	0	909	3423	0	0	0	170	569	0	0	0	0	3	258	50	368	286	1113	0	0	0	0	1	0	0	1	779	555	0	1	1	132	738	Otu0050	k__Bacteria;p__Firmicutes;c__Clostridia;o__Clostridiales;f__Lachnospiraceae;g__[Ruminococcus];s__gnavus;
Otu0051	280	214	159	1531	7895	0	0	0	1	4	10	228	46	0	5	9	24	33	1	5	30	103	46	0	4	0	0	0	0	6	33	57	29	46	42	0	0	0	1	0	Otu0051	k__Bacteria;p__Firmicutes;c__Clostridia;o__Clostridiales;f__Lachnospiraceae;f__Lachnospiraceae_unclassified;f__Lachnospiraceae_unclassified;
Otu0052	1	0	1	0	0	3008	1783	3498	12	54	1060	963	743	83	535	1	0	3	0	2	3	0	0	0	0	1	0	1	0	0	0	0	4	0	0	0	1	0	0	0	Otu0052	k__Bacteria;p__Bacteroidetes;c__Bacteroidia;o__Bacteroidales;f__Bacteroidaceae;g__Bacteroides;g__Bacteroides_unclassified;
Otu0053	0	0	0	0	0	0	2	0	0	0	0	0	0	0	0	0	0	0	1	0	226	1178	230	0	0	1	0	2	0	0	0	0	0	0	0	0	0	0	0	0	Otu0053	k__Bacteria;p__Firmicutes;c__Bacilli;o__Turicibacterales;f__Turicibacteraceae;g__Turicibacter;g__Turicibacter_unclassified;
Otu0054	0	1	1	0	0	1690	1178	2495	64	314	585	726	688	5	25	0	1	4	0	0	380	735	591	4	8	1	0	0	0	0	341	853	193	24	15	0	0	1	13	44	Otu0054	k__Bacteria;p__Firmicutes;c__Clostridia;o__Clostridiales;f__Lachnospiraceae;f__Lachnospiraceae_unclassified;f__Lachnospiraceae_unclassified;
Otu0055	0	1	0	0	0	1203	685	1592	17	53	395	142	206	28	423	153	589	945	47	268	255	483	92	5	24	523	449	414	61	125	99	73	62	2	2	484	1057	878	8	68	Otu0055	k__Bacteria;p__Firmicutes;c__Clostridia;o__Clostridiales;f__Lachnospiraceae;f__Lachnospiraceae_unclassified;f__Lachnospiraceae_unclassified;
Otu0056	0	0	0	0	0	0	0	0	443	3280	0	0	0	0	0	0	0	0	0	1	1	0	1	144	484	0	0	0	0	1	0	0	0	0	0	0	0	0	0	0	Otu0056	k__Bacteria;p__Firmicutes;c__Clostridia;o__Clostridiales;f__Ruminococcaceae;g__Ruminococcus;g__Ruminococcus_unclassified;
Otu0057	1	0	0	0	0	619	749	159	157	629	579	63	212	134	616	1	0	0	0	2	4	0	0	1	0	1	0	0	0	0	0	0	0	0	2	1125	6	0	34	148	Otu0057	k__Bacteria;p__Firmicutes;c__Clostridia;o__Clostridiales;f__Lachnospiraceae;g__Coprococcus;g__Coprococcus_unclassified;
Otu0058	0	1	0	0	0	697	524	1795	17	88	232	115	78	10	140	62	150	220	65	279	77	175	108	6	3	254	188	175	225	408	0	0	0	0	0	15	285	247	8	33	Otu0058	k__Bacteria;p__Bacteroidetes;c__Bacteroidia;o__Bacteroidales;f__Porphyromonadaceae;g__Parabacteroides;s__distasonis;
Otu0059	576	649	365	747	3030	465	169	395	39	267	65	14	31	1	28	3	29	37	11	43	156	38	155	3	1	41	44	42	30	83	18	19	2	9	9	39	75	39	1	0	Otu0059	k__Bacteria;p__Firmicutes;c__Clostridia;o__Clostridiales;f__Ruminococcaceae;g__Oscillospira;g__Oscillospira_unclassified;
Otu0060	0	0	0	0	0	0	0	0	791	3251	0	0	0	1	1	0	0	0	0	0	0	0	0	0	2	0	0	0	0	0	37	0	0	89	63	152	152	90	65	445	Otu0060	k__Bacteria;p__Firmicutes;c__Clostridia;o__Clostridiales;f__Ruminococcaceae;f__Ruminococcaceae_unclassified;f__Ruminococcaceae_unclassified;
Otu0061	0	0	0	0	0	0	0	0	0	0	0	0	0	0	0	0	0	0	0	0	102	124	107	35	125	0	0	0	0	0	0	0	0	0	0	0	0	1	81	278	Otu0061	k__Bacteria;p__Firmicutes;c__Clostridia;o__Clostridiales;f__Veillonellaceae;g__Succiniclasticum;g__Succiniclasticum_unclassified;
Otu0062	1	0	1	0	2	1	3	2	205	1324	0	1	1	77	370	0	0	0	0	0	747	639	652	143	439	106	89	79	13	40	1	0	1	189	162	1	0	0	35	337	Otu0062	k__Bacteria;p__Firmicutes;c__Clostridia;o__Clostridiales;f__Lachnospiraceae;g__Dorea;g__Dorea_unclassified;
Otu0063	1065	1082	872	342	2339	507	259	516	3	59	1	1	0	0	2	1	0	1	0	1	85	110	67	0	2	1	0	1	0	0	103	270	23	27	16	2	1	1	0	0	Otu0063	k__Bacteria;p__Proteobacteria;c__Deltaproteobacteria;o__Desulfovibrionales;f__Desulfovibrionaceae;g__Bilophila;g__Bilophila_unclassified;
Otu0064	0	0	0	0	0	10	0	8	366	1697	0	1	1	927	3387	0	0	0	1	2	0	0	0	0	1	0	0	0	0	3	0	0	0	0	3	0	0	0	0	1	Otu0064	k__Bacteria;p__Firmicutes;c__Erysipelotrichi;o__Erysipelotrichales;f__Erysipelotrichaceae;g__[Eubacterium];s__biforme;
Otu0065	0	0	0	0	0	0	0	1	354	1784	0	0	0	72	271	0	0	0	2	1	0	0	0	6	5	0	0	0	1	0	0	0	0	431	379	0	0	0	2	5	Otu0065	k__Bacteria;p__Firmicutes;c__Clostridia;o__Clostridiales;f__Ruminococcaceae;f__Ruminococcaceae_unclassified;f__Ruminococcaceae_unclassified;
Otu0066	0	0	0	0	0	0	0	0	0	0	1	1	0	1	0	0	0	0	0	0	0	0	0	0	0	0	0	0	0	0	0	0	0	0	0	0	0	1	1	0	Otu0066	k__Bacteria;p__Firmicutes;c__Clostridia;o__Clostridiales;f__Lachnospiraceae;f__Lachnospiraceae_unclassified;f__Lachnospiraceae_unclassified;
Otu0067	0	0	0	0	1	0	1	0	0	2	0	0	0	466	2138	0	1	0	0	4	61	159	6	131	420	0	0	0	0	1	0	0	0	189	203	62	113	75	45	315	Otu0067	k__Bacteria;p__Firmicutes;c__Clostridia;o__Clostridiales;f__Lachnospiraceae;f__Lachnospiraceae_unclassified;f__Lachnospiraceae_unclassified;
Otu0068	1342	767	450	333	1971	2	1	5	2	12	159	218	99	72	752	0	4	13	28	119	7	7	4	4	17	3	8	3	94	227	3	0	4	1	2	2	4	2	0	1	Otu0068	k__Bacteria;p__Firmicutes;c__Erysipelotrichi;o__Erysipelotrichales;f__Erysipelotrichaceae;g__Clostridium;s__ramosum;
Otu0069	0	0	0	0	1	0	0	0	351	1507	0	0	0	29	131	0	1	0	0	0	0	215	0	27	121	0	0	0	0	0	96	251	79	33	3	0	0	0	4	12	Otu0069	k__Bacteria;p__Firmicutes;c__Clostridia;o__Clostridiales;f__Ruminococcaceae;g__Oscillospira;g__Oscillospira_unclassified;
Otu0070	14	110	57	369	2375	74	37	78	44	336	145	31	145	38	501	7	10	37	16	96	1	10	7	37	48	53	54	44	22	87	54	97	19	7	7	36	130	114	6	46	Otu0070	k__Bacteria;p__Firmicutes;c__Clostridia;o__Clostridiales;f__Ruminococcaceae;f__Ruminococcaceae_unclassified;f__Ruminococcaceae_unclassified;
Otu0071	3	9	2	576	1646	0	0	0	1	2	104	8	16	176	1483	11	22	28	112	371	0	0	0	1	5	34	16	13	135	331	0	0	0	0	2	0	0	0	0	0	Otu0071	k__Bacteria;p__Firmicutes;c__Clostridia;o__Clostridiales;f__Ruminococcaceae;g__Ruminococcus;g__Ruminococcus_unclassified;
Otu0072	0	0	0	349	1462	0	0	0	0	2	0	0	0	56	258	0	0	0	0	1	0	0	0	69	105	0	0	1	264	538	0	0	0	362	253	0	0	0	0	4	Otu0072	k__Bacteria;p__Firmicutes;c__Clostridia;o__Clostridiales;f__Veillonellaceae;g__Dialister;g__Dialister_unclassified;
Otu0073	0	0	0	0	0	1	0	2	376	2215	3	0	4	5	12	0	0	0	0	1	2	1	3	744	1664	0	0	0	0	1	1	0	7	366	298	0	0	0	0	0	Otu0073	k__Bacteria;p__Actinobacteria;c__Actinobacteria;o__Bifidobacteriales;f__Bifidobacteriaceae;g__Bifidobacterium;g__Bifidobacterium_unclassified;
Otu0074	19	203	110	572	2649	410	180	286	2	6	185	122	96	2	14	21	68	59	2	7	16	19	8	1	5	161	141	101	17	41	51	142	70	4	6	149	320	234	1	5	Otu0074	k__Bacteria;p__Firmicutes;c__Clostridia;o__Clostridiales;f__Lachnospiraceae;g__Clostridium;s__symbiosum;
Otu0075	7	887	431	857	4119	92	144	32	11	65	0	0	0	3	13	0	2	1	0	16	0	0	0	1	1	0	1	1	13	48	0	0	0	1	3	0	0	1	1	9	Otu0075	k__Bacteria;p__Firmicutes;c__Clostridia;o__Clostridiales;f__Lachnospiraceae;g__Dorea;g__Dorea_unclassified;
Otu0076	0	0	0	0	0	494	234	632	42	165	35	13	24	61	372	0	0	1	0	0	101	108	69	19	17	0	0	2	0	0	0	34	4	260	105	4	4	6	4	4	Otu0076	k__Bacteria;p__Bacteroidetes;c__Bacteroidia;o__Bacteroidales;f__Rikenellaceae;g__Alistipes;s__putredinis;
Otu0077	10	19	14	7	10	19	11	35	2	21	1	1	9	0	0	83	206	374	53	304	188	465	168	21	22	1207	902	689	206	324	2	0	1	2	1	0	1	1	0	0	Otu0077	k__Bacteria;p__Bacteroidetes;c__Bacteroidia;o__Bacteroidales;f__Bacteroidaceae;g__Bacteroides;s__caccae;
Otu0078	1	0	0	29	67	2934	621	1766	29	79	2	0	0	0	2	1	0	1	0	0	1	0	3	18	34	2	0	0	0	0	109	168	199	16	11	438	1	0	3	5	Otu0078	k__Bacteria;p__Firmicutes;c__Clostridia;o__Clostridiales;f__Lachnospiraceae;g__Coprococcus;g__Coprococcus_unclassified;
Otu0079	0	0	0	0	0	0	0	0	188	631	0	0	0	117	1293	0	0	0	0	0	0	0	0	26	49	0	0	0	0	0	0	0	0	0	0	0	0	0	4	3	Otu0079	k__Bacteria;p__Firmicutes;c__Clostridia;o__Clostridiales;f__Christensenellaceae;f__Christensenellaceae_unclassified;f__Christensenellaceae_unclassified;
Otu0080	0	0	0	4	4	0	0	0	307	2528	0	0	0	2	47	0	0	0	1	0	0	0	0	13	12	0	0	0	1	4	0	0	0	0	0	0	0	0	13	109	Otu0080	k__Bacteria;p__Firmicutes;c__Bacilli;o__Turicibacterales;f__Turicibacteraceae;g__Turicibacter;g__Turicibacter_unclassified;
Otu0081	0	0	0	0	0	0	0	0	0	1	0	0	0	0	0	0	0	0	0	0	0	0	0	0	0	0	0	0	0	1	0	0	0	0	0	0	1	0	116	502	Otu0081	k__Bacteria;p__Firmicutes;c__Clostridia;o__Clostridiales;o__Clostridiales_unclassified;o__Clostridiales_unclassified;o__Clostridiales_unclassified;
Otu0082	0	0	0	316	1172	169	66	2	283	1402	91	48	42	65	314	0	26	12	14	67	23	34	29	40	167	0	0	0	0	0	0	0	0	96	73	0	0	0	0	0	Otu0082	k__Bacteria;p__Firmicutes;c__Clostridia;o__Clostridiales;f__Ruminococcaceae;g__Oscillospira;g__Oscillospira_unclassified;
Otu0083	0	0	0	0	0	0	0	0	59	144	0	0	0	0	0	0	0	0	0	1	0	0	0	12	25	0	0	0	0	0	0	0	0	338	202	0	0	0	22	16	Otu0083	k__Bacteria;p__Firmicutes;c__Clostridia;o__Clostridiales;f__Lachnospiraceae;g__Lachnospira;g__Lachnospira_unclassified;
Otu0084	20	84	39	724	2051	0	0	0	2	3	0	0	0	1	0	0	0	0	0	2	0	0	0	0	2	0	0	0	855	2130	0	0	1	0	1	0	0	0	2	1	Otu0084	k__Bacteria;p__Firmicutes;c__Clostridia;o__Clostridiales;f__Lachnospiraceae;g__Blautia;s__producta;
Otu0085	2026	2346	1106	228	588	1	2	2	0	0	1	1	1	0	1	0	0	1	0	0	2	0	0	0	0	0	1	0	0	0	1	2	0	1	1	0	1	0	0	0	Otu0085	k__Bacteria;p__Firmicutes;c__Clostridia;o__Clostridiales;f__Lachnospiraceae;g__Dorea;g__Dorea_unclassified;
Otu0086	2	0	0	0	0	1904	1622	2450	21	195	1	1	0	0	0	0	0	0	0	0	0	0	0	0	0	0	0	0	0	0	0	0	1	0	0	1	1	0	0	0	Otu0086	k__Bacteria;p__Firmicutes;c__Clostridia;o__Clostridiales;f__Lachnospiraceae;g__Blautia;g__Blautia_unclassified;
Otu0087	0	0	0	0	0	147	64	158	288	1241	0	0	0	2	1	0	0	0	0	0	0	0	0	0	0	0	0	0	0	0	0	0	0	262	165	0	0	1	9	79	Otu0087	k__Bacteria;p__Firmicutes;c__Clostridia;o__Clostridiales;f__Ruminococcaceae;g__Subdoligranulum;s__variabile;
Otu0088	32	25	6	163	448	1017	563	1199	164	629	1	1	0	1	1	12	37	120	78	305	120	315	177	0	3	4	3	1	2	1	120	60	53	25	20	0	0	1	0	0	Otu0088	k__Bacteria;p__Firmicutes;c__Clostridia;o__Clostridiales;f__Lachnospiraceae;f__Lachnospiraceae_unclassified;f__Lachnospiraceae_unclassified;
Otu0089	0	0	0	0	1	0	0	0	23	178	18	0	8	206	1470	0	0	1	0	0	0	0	0	1	5	0	0	0	0	1	0	0	0	4	6	0	0	0	0	11	Otu0089	k__Bacteria;p__Firmicutes;c__Clostridia;o__Clostridiales;f__Lachnospiraceae;g__Clostridium;g__Clostridium_unclassified;
Otu0090	0	0	0	0	0	0	0	0	0	0	0	0	0	6	77	0	0	0	0	0	0	0	0	27	39	0	0	0	66	64	0	0	0	0	0	0	0	1	56	141	Otu0090	k__Bacteria;p__Firmicutes;c__Clostridia;o__Clostridiales;f__Ruminococcaceae;g__Oscillospira;g__Oscillospira_unclassified;
Otu0091	0	0	0	0	1	2	0	0	0	1	0	1	0	0	0	77	425	736	5	78	0	1	1	0	0	5	5	2	671	1161	0	0	0	0	0	0	0	0	0	0	Otu0091	k__Bacteria;p__Firmicutes;c__Clostridia;o__Clostridiales;f__Lachnospiraceae;g__Dorea;g__Dorea_unclassified;
Otu0092	269	698	377	675	1201	60	47	79	16	34	318	354	360	15	48	4	15	41	4	13	4	13	4	15	10	42	51	36	1	13	6	11	2	8	2	4	88	59	2	0	Otu0092	k__Bacteria;p__Firmicutes;c__Erysipelotrichi;o__Erysipelotrichales;f__Erysipelotrichaceae;g__[Eubacterium];s__dolichum;
Otu0093	0	0	1	0	0	437	284	354	30	117	0	1	0	36	218	18	83	416	23	240	183	137	49	16	55	0	0	0	0	0	0	0	0	0	1	0	2	0	12	10	Otu0093	k__Bacteria;p__Firmicutes;c__Clostridia;o__Clostridiales;f__Ruminococcaceae;g__Ruminococcus;g__Ruminococcus_unclassified;
Otu0094	1445	101	33	151	422	2	0	0	0	2	1	0	3	529	1433	0	0	0	0	0	0	0	0	0	1	0	0	0	78	175	0	0	0	0	1	0	0	0	0	0	Otu0094	k__Bacteria;p__Firmicutes;c__Clostridia;o__Clostridiales;f__Lachnospiraceae;g__Dorea;g__Dorea_unclassified;
Otu0095	0	0	0	0	0	0	0	0	77	469	2	0	5	37	302	0	0	0	0	0	0	0	0	17	58	0	0	0	0	0	0	0	0	0	0	0	0	1	39	216	Otu0095	k__Bacteria;k__Bacteria_unclassified;k__Bacteria_unclassified;k__Bacteria_unclassified;k__Bacteria_unclassified;k__Bacteria_unclassified;k__Bacteria_unclassified;
Otu0096	1	0	0	0	0	2	0	2	0	0	931	848	1057	3	13	3	0	2	0	0	7	52	17	0	1	0	0	0	0	0	0	0	0	0	0	318	1158	807	1	3	Otu0096	k__Bacteria;p__Firmicutes;p__Firmicutes_unclassified;p__Firmicutes_unclassified;p__Firmicutes_unclassified;p__Firmicutes_unclassified;p__Firmicutes_unclassified;
Otu0097	0	0	0	0	0	0	0	0	216	972	0	0	0	173	359	0	0	4	1	11	18	46	36	148	513	0	0	0	0	0	0	0	0	91	74	0	0	0	30	141	Otu0097	k__Bacteria;p__Firmicutes;c__Clostridia;o__Clostridiales;f__Lachnospiraceae;g__Dorea;s__formicigenerans;
Otu0098	0	0	0	1	0	104	59	78	56	172	1	0	0	0	0	8	41	33	72	241	1	1	0	12	22	53	77	33	96	103	0	3	0	177	73	1	0	1	0	0	Otu0098	k__Bacteria;p__Bacteroidetes;c__Bacteroidia;o__Bacteroidales;f__Rikenellaceae;g__Alistipes;s__onderdonkii;
Otu0099	895	3	0	294	1142	278	125	289	15	32	0	0	0	3	9	18	92	185	5	52	23	34	73	0	0	0	0	0	0	0	0	0	0	2	1	0	0	0	0	0	Otu0099	k__Bacteria;p__Firmicutes;c__Clostridia;o__Clostridiales;f__Ruminococcaceae;g__Oscillospira;g__Oscillospira_unclassified;
Otu0100	0	0	0	0	0	0	0	0	0	0	0	1	0	0	0	0	0	0	1	0	0	0	0	0	0	0	0	0	0	0	0	0	0	0	0	492	1346	864	14	19	Otu0100	k__Bacteria;p__Bacteroidetes;c__Bacteroidia;o__Bacteroidales;f__Porphyromonadaceae;g__Parabacteroides;s__gordonii;
Otu0101	0	0	0	0	0	0	0	0	0	0	0	1	0	0	0	138	545	738	201	723	0	1	0	0	1	1	0	0	0	0	293	335	31	14	3	0	0	0	0	0	Otu0101	k__Bacteria;p__Bacteroidetes;c__Bacteroidia;o__Bacteroidales;f__Rikenellaceae;f__Rikenellaceae_unclassified;f__Rikenellaceae_unclassified;
Otu0102	21	120	59	320	934	132	76	123	2	5	0	0	0	16	149	1	37	31	25	70	0	0	1	6	23	53	39	38	188	390	39	55	51	94	61	43	85	75	30	141	Otu0102	k__Bacteria;p__Firmicutes;c__Clostridia;o__Clostridiales;f__Lachnospiraceae;g__Coprococcus;g__Coprococcus_unclassified;
Otu0103	0	93	80	133	550	146	54	278	1	7	513	268	573	4	16	8	16	53	4	10	1	19	9	0	3	189	139	108	10	47	21	31	9	2	2	188	452	246	1	2	Otu0103	k__Bacteria;p__Firmicutes;c__Clostridia;o__Clostridiales;f__Lachnospiraceae;g__Clostridium;g__Clostridium_unclassified;
Otu0104	305	773	301	32	204	0	1	2	0	0	559	289	263	0	3	53	143	314	1	1	0	0	0	0	0	0	0	0	0	0	83	9	168	9	7	122	235	156	6	37	Otu0104	k__Bacteria;p__Firmicutes;c__Clostridia;o__Clostridiales;o__Clostridiales_unclassified;o__Clostridiales_unclassified;o__Clostridiales_unclassified;
Otu0105	0	0	0	0	0	1	0	0	123	782	1	0	0	0	0	0	0	0	0	0	1	0	0	15	85	0	0	0	0	0	27	54	38	373	301	0	0	0	0	0	Otu0105	k__Bacteria;p__Firmicutes;c__Clostridia;o__Clostridiales;f__Lachnospiraceae;f__Lachnospiraceae_unclassified;f__Lachnospiraceae_unclassified;
Otu0106	0	0	0	0	0	1	1	2	589	2571	0	0	0	8	30	0	0	0	1	2	0	0	0	6	2	0	0	0	0	0	0	0	0	0	2	0	0	0	15	56	Otu0106	k__Bacteria;p__Firmicutes;c__Clostridia;o__Clostridiales;f__Lachnospiraceae;g__Blautia;g__Blautia_unclassified;
Otu0107	0	0	0	0	0	302	91	456	50	352	20	12	1	7	15	0	0	0	0	0	0	2	0	3	5	1	0	0	0	0	0	1	0	371	271	156	316	232	6	22	Otu0107	k__Bacteria;p__Firmicutes;c__Clostridia;o__Clostridiales;f__Ruminococcaceae;f__Ruminococcaceae_unclassified;f__Ruminococcaceae_unclassified;
Otu0108	0	0	0	120	829	0	0	0	4	16	1	0	0	42	307	0	0	0	0	1	2	13	64	0	2	0	0	0	0	0	0	0	0	11	3	0	0	0	7	20	Otu0108	k__Bacteria;p__Firmicutes;c__Clostridia;o__Clostridiales;f__Lachnospiraceae;g__Roseburia;s__inulinivorans;
Otu0109	240	145	78	982	1138	0	1	0	0	1	0	0	0	0	0	50	146	477	83	343	0	0	0	0	0	1	0	0	0	0	0	0	6	1	3	17	2	0	8	28	Otu0109	k__Bacteria;p__Firmicutes;c__Erysipelotrichi;o__Erysipelotrichales;f__Erysipelotrichaceae;g__Coprobacillus;g__Coprobacillus_unclassified;
Otu0110	0	0	0	0	0	0	0	0	0	0	26	71	46	25	309	9	14	37	46	99	26	33	35	11	14	4	7	2	2	3	13	5	6	90	30	66	97	90	5	4	Otu0110	k__Bacteria;p__Bacteroidetes;c__Bacteroidia;o__Bacteroidales;f__Rikenellaceae;g__Alistipes;s__finegoldii;
Otu0111	0	0	0	0	1	0	0	0	314	1228	0	0	0	0	0	0	0	0	0	0	0	0	0	0	0	0	0	0	0	0	0	0	0	0	0	0	0	0	13	51	Otu0111	k__Bacteria;p__Firmicutes;p__Firmicutes_unclassified;p__Firmicutes_unclassified;p__Firmicutes_unclassified;p__Firmicutes_unclassified;p__Firmicutes_unclassified;
Otu0112	0	0	0	52	285	0	0	0	159	709	0	0	0	160	525	0	0	2	1	16	0	0	0	6	28	0	0	0	0	0	0	0	0	69	78	0	0	0	2	8	Otu0112	k__Bacteria;p__Firmicutes;c__Clostridia;o__Clostridiales;f__Lachnospiraceae;f__Lachnospiraceae_unclassified;f__Lachnospiraceae_unclassified;
Otu0113	0	0	1	0	0	376	109	467	59	180	8	22	20	8	25	13	37	56	28	135	18	44	26	8	6	35	30	29	41	62	35	113	8	21	6	39	47	31	4	8	Otu0113	k__Bacteria;p__Firmicutes;c__Clostridia;o__Clostridiales;f__Ruminococcaceae;g__Oscillospira;g__Oscillospira_unclassified;
Otu0114	0	0	0	0	0	0	0	1	0	0	0	0	0	0	0	0	0	0	0	1	0	0	0	0	0	0	0	1	0	0	0	0	0	1	1	0	0	0	0	0	Otu0114	k__Bacteria;p__Bacteroidetes;c__Bacteroidia;o__Bacteroidales;f__S24-7;f__S24-7_unclassified;f__S24-7_unclassified;
Otu0115	0	0	0	0	0	0	0	0	0	0	0	0	0	0	0	0	0	0	0	0	0	0	0	0	0	0	0	0	0	0	0	0	0	0	0	0	0	0	0	1	Otu0115	k__Bacteria;p__Firmicutes;c__Clostridia;o__Clostridiales;f__Lachnospiraceae;f__Lachnospiraceae_unclassified;f__Lachnospiraceae_unclassified;
Otu0116	0	0	0	0	0	28	11	16	0	0	810	684	628	8	40	0	0	0	0	0	0	0	1	0	0	0	0	0	0	0	110	341	63	112	44	1	0	0	0	0	Otu0116	k__Bacteria;p__Proteobacteria;c__Betaproteobacteria;o__Burkholderiales;f__Alcaligenaceae;g__Sutterella;g__Sutterella_unclassified;
Otu0117	0	0	0	376	635	0	0	0	32	127	0	1	0	12	21	1	0	0	0	0	0	0	0	15	36	1	0	0	1	0	39	75	17	464	266	0	0	0	7	14	Otu0117	k__Bacteria;p__Firmicutes;c__Clostridia;o__Clostridiales;f__Lachnospiraceae;f__Lachnospiraceae_unclassified;f__Lachnospiraceae_unclassified;
Otu0118	0	0	0	0	0	0	0	0	1	2	0	0	0	22	168	0	0	0	0	0	0	0	0	19	86	0	0	0	0	0	0	0	0	0	0	0	0	0	21	19	Otu0118	k__Bacteria;p__Firmicutes;c__Clostridia;o__Clostridiales;f__Ruminococcaceae;g__Oscillospira;g__Oscillospira_unclassified;
Otu0119	0	0	0	0	0	260	26	443	38	207	56	1	90	68	345	0	0	0	0	0	0	0	0	0	0	0	0	0	0	0	0	0	0	0	0	0	0	0	0	0	Otu0119	k__Bacteria;p__Bacteroidetes;c__Bacteroidia;o__Bacteroidales;f__Prevotellaceae;g__Prevotella;s__copri;
Otu0120	0	0	0	0	0	0	0	0	0	0	0	0	0	84	335	0	0	0	0	0	0	0	0	2	8	0	0	0	0	0	0	0	0	0	0	0	0	0	56	145	Otu0120	k__Bacteria;p__Firmicutes;c__Clostridia;o__Clostridiales;f__Ruminococcaceae;f__Ruminococcaceae_unclassified;f__Ruminococcaceae_unclassified;
Otu0121	399	69	25	691	1773	0	0	0	1	3	0	0	0	0	0	24	64	158	5	22	1	0	0	0	0	39	16	28	35	105	0	0	0	1	0	1	0	0	0	0	Otu0121	k__Bacteria;p__Firmicutes;c__Clostridia;o__Clostridiales;f__Lachnospiraceae;g__Coprococcus;g__Coprococcus_unclassified;
Otu0122	0	33	24	256	902	204	167	294	7	19	38	41	43	2	20	2	32	18	1	3	28	92	29	0	0	32	36	31	8	22	44	48	19	6	4	6	50	24	1	2	Otu0122	k__Bacteria;p__Firmicutes;c__Clostridia;o__Clostridiales;f__Lachnospiraceae;g__Clostridium;s__lavalense;
Otu0123	862	310	163	222	666	24	9	27	27	145	0	3	0	3	4	1	0	2	0	0	1	16	11	7	1	0	0	0	10	19	4	6	10	4	5	1	4	1	5	17	Otu0123	k__Bacteria;p__Firmicutes;c__Clostridia;o__Clostridiales;f__Ruminococcaceae;g__Ruminococcus;g__Ruminococcus_unclassified;
Otu0124	0	0	0	0	0	0	0	0	0	0	0	1	0	0	0	1	0	1	0	0	0	4	0	0	0	0	0	0	0	0	417	1478	338	86	24	0	0	0	0	0	Otu0124	k__Bacteria;p__Firmicutes;c__Clostridia;o__Clostridiales;f__Veillonellaceae;g__Phascolarctobacterium;g__Phascolarctobacterium_unclassified;
Otu0125	0	0	0	0	0	0	0	0	116	784	0	1	0	78	402	0	0	0	0	0	0	0	0	14	31	0	0	1	0	0	0	0	0	0	0	3	10	4	21	108	Otu0125	k__Bacteria;p__Firmicutes;c__Clostridia;o__Clostridiales;f__Lachnospiraceae;g__Blautia;g__Blautia_unclassified;
Otu0126	0	0	0	0	0	0	0	0	0	0	0	0	0	7	61	0	0	0	0	0	0	0	0	4	13	0	0	0	0	0	0	0	0	0	0	0	0	1	27	34	Otu0126	k__Bacteria;p__Firmicutes;c__Clostridia;o__Clostridiales;f__Ruminococcaceae;g__Oscillospira;g__Oscillospira_unclassified;
Otu0127	0	0	1	32	37	417	137	294	12	60	77	30	28	2	6	1	0	0	0	0	171	178	76	2	14	0	0	0	0	0	13	49	14	157	126	0	1	0	14	70	Otu0127	k__Bacteria;p__Firmicutes;c__Clostridia;o__Clostridiales;o__Clostridiales_unclassified;o__Clostridiales_unclassified;o__Clostridiales_unclassified;
Otu0128	0	0	0	0	1	226	257	92	142	917	0	0	0	3	7	0	1	0	0	3	0	35	5	12	40	0	0	0	1	1	0	0	0	10	7	1	0	0	34	186	Otu0128	k__Bacteria;p__Firmicutes;c__Clostridia;o__Clostridiales;f__Lachnospiraceae;g__Dorea;g__Dorea_unclassified;
Otu0129	0	0	0	0	0	0	0	0	0	0	0	0	0	0	0	0	0	0	0	1	0	0	0	0	0	0	0	0	0	0	0	0	0	0	0	1	0	1	75	127	Otu0129	k__Bacteria;p__Firmicutes;c__Clostridia;o__Clostridiales;f__Ruminococcaceae;g__Ruminococcus;g__Ruminococcus_unclassified;
Otu0130	1	0	0	0	0	0	0	0	0	0	1	0	0	0	0	0	0	0	0	0	1240	993	878	9	16	1	1	0	0	0	0	0	0	0	0	0	0	0	0	0	Otu0130	k__Bacteria;p__Bacteroidetes;c__Bacteroidia;o__Bacteroidales;f__[Paraprevotellaceae];g__Paraprevotella;g__Paraprevotella_unclassified;
Otu0131	0	0	0	0	0	0	0	1	160	1810	0	0	0	0	1	0	0	0	0	0	0	0	0	0	0	0	0	0	0	0	0	0	0	0	1	0	0	0	0	0	Otu0131	k__Bacteria;p__Firmicutes;c__Clostridia;o__Clostridiales;f__Ruminococcaceae;g__Ruminococcus;g__Ruminococcus_unclassified;
Otu0132	0	0	0	3	29	57	16	93	42	112	0	4	3	28	62	2	7	15	6	35	77	193	108	2	13	2	0	1	145	216	0	3	66	2	1	0	0	0	3	24	Otu0132	k__Bacteria;p__Firmicutes;c__Clostridia;o__Clostridiales;f__Lachnospiraceae;f__Lachnospiraceae_unclassified;f__Lachnospiraceae_unclassified;
Otu0133	0	0	0	0	0	0	0	0	145	1309	0	0	0	0	0	0	0	0	0	0	0	0	0	101	250	0	0	0	0	0	0	0	0	0	1	0	0	0	0	1	Otu0133	k__Bacteria;p__Actinobacteria;c__Actinobacteria;o__Bifidobacteriales;f__Bifidobacteriaceae;g__Bifidobacterium;s__bifidum;
Otu0134	0	0	0	1	0	0	0	0	596	2057	0	0	0	0	1	0	0	0	1	1	0	0	0	0	0	0	0	0	0	0	0	0	0	0	0	0	0	0	0	0	Otu0134	k__Bacteria;p__Firmicutes;c__Erysipelotrichi;o__Erysipelotrichales;f__Erysipelotrichaceae;g__[Eubacterium];s__biforme;
Otu0135	0	0	0	0	0	0	0	1	131	627	0	0	0	130	469	0	0	0	0	0	0	0	0	34	111	0	0	0	1	0	0	0	0	0	0	0	0	0	13	66	Otu0135	k__Bacteria;p__Firmicutes;c__Clostridia;o__Clostridiales;f__Lachnospiraceae;g__Coprococcus;s__catus;
Otu0136	16	150	63	214	729	118	62	153	3	10	21	11	10	4	11	1	1	6	1	7	31	147	173	0	1	5	10	6	12	5	220	30	3	4	5	10	30	15	0	1	Otu0136	k__Bacteria;p__Firmicutes;c__Clostridia;o__Clostridiales;f__Lachnospiraceae;g__Clostridium;s__citroniae;
Otu0137	0	0	0	0	0	0	0	0	0	0	0	0	1	0	0	0	0	0	0	0	0	0	0	10	20	0	0	0	0	0	0	0	0	91	58	101	256	182	30	139	Otu0137	k__Bacteria;p__Firmicutes;c__Erysipelotrichi;o__Erysipelotrichales;f__Erysipelotrichaceae;f__Erysipelotrichaceae_unclassified;f__Erysipelotrichaceae_unclassified;
Otu0139	0	0	0	0	0	0	0	0	0	0	52	104	29	27	323	0	0	0	0	0	74	47	44	21	30	0	0	0	0	0	0	0	0	0	0	59	142	112	2	1	Otu0139	k__Bacteria;p__Bacteroidetes;c__Bacteroidia;o__Bacteroidales;f__[Barnesiellaceae];f__[Barnesiellaceae]_unclassified;f__[Barnesiellaceae]_unclassified;
Otu0140	0	0	0	0	0	0	0	0	0	17	0	0	0	108	763	0	0	0	12	60	0	0	0	1	0	0	0	0	0	0	0	0	0	0	0	132	168	116	1	35	Otu0140	k__Bacteria;p__Firmicutes;c__Clostridia;o__Clostridiales;f__Lachnospiraceae;g__Blautia;s__producta;
Otu0141	0	0	0	0	0	0	0	0	0	0	0	0	1	0	2	0	0	0	0	0	0	0	0	0	0	0	0	0	0	0	1	0	0	0	0	0	0	0	0	0	Otu0141	k__Bacteria;p__Bacteroidetes;c__Bacteroidia;o__Bacteroidales;f__S24-7;f__S24-7_unclassified;f__S24-7_unclassified;
Otu0142	0	0	0	0	0	0	0	0	0	0	0	0	0	0	0	0	0	0	0	0	0	0	0	0	0	1	0	0	0	0	0	0	0	0	0	0	0	0	0	0	Otu0142	k__Bacteria;p__Firmicutes;c__Clostridia;o__Clostridiales;f__Lachnospiraceae;f__Lachnospiraceae_unclassified;f__Lachnospiraceae_unclassified;
Otu0143	0	123	77	550	1101	4	1	0	25	108	0	0	0	0	0	20	44	50	6	18	4	2	19	4	7	34	29	18	18	69	3	3	26	34	13	14	177	89	3	19	Otu0143	k__Bacteria;p__Firmicutes;c__Clostridia;o__Clostridiales;f__Lachnospiraceae;g__Blautia;g__Blautia_unclassified;
Otu0144	69	32	19	150	1022	12	9	12	14	121	2	3	1	0	14	8	9	29	16	127	3	4	2	3	9	3	6	3	10	48	21	11	1	1	1	12	25	29	1	8	Otu0144	k__Bacteria;p__Firmicutes;c__Clostridia;o__Clostridiales;f__Ruminococcaceae;f__Ruminococcaceae_unclassified;f__Ruminococcaceae_unclassified;
Otu0145	0	0	0	0	22	195	35	54	49	172	126	0	151	30	150	0	0	0	0	0	0	3	0	0	0	0	0	0	1	9	2	4	5	30	24	0	12	5	0	1	Otu0145	k__Bacteria;p__Firmicutes;c__Clostridia;o__Clostridiales;f__Lachnospiraceae;g__Roseburia;g__Roseburia_unclassified;
Otu0147	0	2	0	456	848	0	0	0	0	0	0	0	0	20	50	0	0	0	0	0	0	0	0	1	0	0	1	0	0	0	0	0	1	0	0	96	244	153	21	98	Otu0147	k__Bacteria;p__Firmicutes;c__Clostridia;o__Clostridiales;f__Lachnospiraceae;g__Dorea;g__Dorea_unclassified;
Otu0148	47	37	31	249	1164	32	21	33	9	24	0	0	0	1	1	1	0	0	1	3	9	11	13	5	4	2	8	4	33	76	0	0	0	0	1	0	0	0	0	0	Otu0148	k__Bacteria;p__Firmicutes;c__Clostridia;o__Clostridiales;f__Lachnospiraceae;f__Lachnospiraceae_unclassified;f__Lachnospiraceae_unclassified;
Otu0149	0	0	0	0	0	0	0	0	57	173	0	0	0	16	39	0	0	0	0	2	0	0	0	19	31	0	0	0	0	0	0	1	1	171	128	0	0	0	1	3	Otu0149	k__Bacteria;p__Firmicutes;c__Clostridia;o__Clostridiales;f__Ruminococcaceae;f__Ruminococcaceae_unclassified;f__Ruminococcaceae_unclassified;
Otu0150	0	0	0	0	0	632	692	1278	3	19	0	0	0	1	8	1	1	1	0	0	0	1	1	0	2	0	0	0	0	0	0	1	0	0	0	0	0	0	0	0	Otu0150	k__Bacteria;p__Firmicutes;c__Clostridia;o__Clostridiales;f__Lachnospiraceae;f__Lachnospiraceae_unclassified;f__Lachnospiraceae_unclassified;
Otu0151	0	0	0	618	1793	0	0	0	0	0	0	0	0	0	1	0	0	0	0	0	0	0	0	0	0	0	0	0	0	0	0	0	0	0	1	0	0	0	0	3	Otu0151	k__Bacteria;p__Firmicutes;c__Erysipelotrichi;o__Erysipelotrichales;f__Erysipelotrichaceae;g__Clostridium;g__Clostridium_unclassified;
Otu0152	6	7	0	18	39	1	2	6	15	65	0	0	0	0	5	211	596	1279	15	54	9	7	7	2	1	18	10	6	8	22	14	7	1	16	12	0	0	0	2	3	Otu0152	k__Bacteria;p__Firmicutes;c__Clostridia;o__Clostridiales;f__Lachnospiraceae;g__[Ruminococcus];s__torques;
Otu0153	0	0	0	0	0	0	0	0	0	0	0	0	0	1	0	0	0	0	0	0	0	0	0	0	0	0	0	0	0	0	7	57	2	377	277	0	0	0	0	0	Otu0153	k__Bacteria;p__Firmicutes;c__Clostridia;o__Clostridiales;f__Ruminococcaceae;f__Ruminococcaceae_unclassified;f__Ruminococcaceae_unclassified;
Otu0154	1344	361	178	113	103	90	20	71	7	12	3	0	1	0	0	3	32	27	2	1	11	6	2	0	20	46	42	21	4	13	0	0	0	0	0	9	5	3	0	2	Otu0154	k__Bacteria;p__Firmicutes;c__Clostridia;o__Clostridiales;f__Lachnospiraceae;f__Lachnospiraceae_unclassified;f__Lachnospiraceae_unclassified;
Otu0155	0	0	0	0	1	0	0	0	26	89	0	0	0	4	21	1	0	0	117	489	0	5	4	9	6	0	0	0	0	0	0	0	0	0	0	0	0	0	3	38	Otu0155	k__Bacteria;p__Firmicutes;c__Clostridia;o__Clostridiales;f__Ruminococcaceae;f__Ruminococcaceae_unclassified;f__Ruminococcaceae_unclassified;
Otu0156	125	157	100	370	732	5	2	7	2	8	2	4	4	19	73	6	18	51	55	216	1	2	4	19	47	16	11	16	28	125	0	0	2	5	4	2	3	7	0	2	Otu0156	k__Bacteria;p__Actinobacteria;c__Coriobacteriia;o__Coriobacteriales;f__Coriobacteriaceae;g__Eggerthella;s__lenta;
Otu0157	5	100	59	156	619	3	6	19	60	447	1	0	1	1	2	0	0	0	7	7	0	2	1	0	1	0	0	0	0	0	1	2	7	36	31	0	2	1	2	45	Otu0157	k__Bacteria;p__Firmicutes;c__Erysipelotrichi;o__Erysipelotrichales;f__Erysipelotrichaceae;g__Clostridium;s__spiroforme;
Otu0158	0	0	0	0	0	75	56	91	13	29	56	29	61	2	7	3	1	24	30	106	29	91	39	1	2	0	0	3	66	184	1	5	5	1	1	1	0	3	1	0	Otu0158	k__Bacteria;p__Firmicutes;c__Clostridia;o__Clostridiales;f__Lachnospiraceae;g__[Ruminococcus];s__gnavus;
Otu0159	0	0	0	2	5	0	0	1	171	1377	0	0	0	44	194	0	0	0	0	0	0	0	0	35	11	0	0	0	0	2	0	0	0	2	1	0	0	0	4	15	Otu0159	k__Bacteria;p__Firmicutes;c__Clostridia;o__Clostridiales;f__Clostridiaceae;g__SMB53;g__SMB53_unclassified;
Otu0160	0	672	235	645	723	0	1	0	0	0	0	0	0	0	0	0	0	0	0	0	0	0	0	0	0	0	0	0	0	0	0	0	0	0	0	0	0	0	0	0	Otu0160	k__Bacteria;p__Firmicutes;c__Clostridia;o__Clostridiales;f__Lachnospiraceae;g__Coprococcus;g__Coprococcus_unclassified;
Otu0161	0	0	0	0	0	1020	230	831	11	76	0	0	1	0	0	0	0	0	0	0	0	0	0	0	0	0	0	0	0	0	0	0	1	0	0	0	0	0	0	0	Otu0161	k__Bacteria;p__Proteobacteria;c__Betaproteobacteria;o__Burkholderiales;f__Alcaligenaceae;g__Sutterella;g__Sutterella_unclassified;
Otu0162	0	0	0	195	1159	0	0	0	0	0	0	1	0	0	0	5	56	46	0	9	0	0	0	0	0	0	0	0	0	0	1	97	15	1	1	0	0	0	0	0	Otu0162	k__Bacteria;p__Firmicutes;c__Clostridia;o__Clostridiales;f__Lachnospiraceae;f__Lachnospiraceae_unclassified;f__Lachnospiraceae_unclassified;
Otu0163	0	0	0	0	0	0	0	0	0	1	0	0	1	0	1	0	0	0	0	1	0	1	0	0	0	0	0	0	0	0	1	2	1	2	0	1	0	0	0	1	Otu0163	k__Bacteria;p__Firmicutes;c__Clostridia;o__Clostridiales;f__Lachnospiraceae;g__Clostridium;g__Clostridium_unclassified;
Otu0164	0	0	0	0	0	0	0	0	0	0	0	0	0	0	0	0	0	1	0	0	0	0	0	0	0	0	0	0	0	0	0	0	0	0	1	0	0	0	0	0	Otu0164	k__Bacteria;p__Firmicutes;c__Clostridia;o__Clostridiales;f__Lachnospiraceae;f__Lachnospiraceae_unclassified;f__Lachnospiraceae_unclassified;
Otu0165	0	0	0	0	0	0	0	0	47	172	0	0	0	14	57	13	5	47	6	20	18	48	27	14	68	2	0	0	164	412	0	0	0	34	18	4	16	1	17	85	Otu0165	k__Bacteria;p__Firmicutes;c__Clostridia;o__Clostridiales;f__Lachnospiraceae;f__Lachnospiraceae_unclassified;f__Lachnospiraceae_unclassified;
Otu0166	0	0	0	0	0	253	38	252	49	156	0	0	0	0	0	0	0	0	0	0	0	0	0	0	0	25	18	14	103	205	0	1	0	0	0	1	0	0	0	1	Otu0166	k__Bacteria;p__Bacteroidetes;c__Bacteroidia;o__Bacteroidales;f__Bacteroidaceae;g__Bacteroides;s__caccae;
Otu0167	0	0	0	0	1	0	0	0	33	119	0	0	0	228	811	0	0	0	1	1	0	0	0	3	11	0	0	0	0	4	0	0	0	0	0	0	0	0	2	28	Otu0167	k__Bacteria;p__Firmicutes;c__Clostridia;o__Clostridiales;f__Lachnospiraceae;f__Lachnospiraceae_unclassified;f__Lachnospiraceae_unclassified;
Otu0168	0	0	0	0	0	0	0	0	21	30	0	0	0	0	0	0	0	0	0	0	0	0	0	9	7	0	0	0	11	28	0	0	0	145	105	0	0	0	2	1	Otu0168	k__Bacteria;p__Firmicutes;c__Clostridia;o__Clostridiales;f__Lachnospiraceae;g__Lachnospira;g__Lachnospira_unclassified;
Otu0169	2	67	35	4	9	102	18	46	7	5	122	192	179	2	28	2	10	16	4	12	30	30	37	0	5	21	11	9	17	17	2	5	3	3	1	10	18	16	2	9	Otu0169	k__Bacteria;p__Firmicutes;c__Clostridia;o__Clostridiales;f__Ruminococcaceae;g__Oscillospira;g__Oscillospira_unclassified;
Otu0170	0	0	0	0	0	0	0	0	0	0	0	0	0	0	0	0	0	0	0	0	0	0	0	0	0	0	0	0	0	0	0	0	0	0	0	0	0	0	8	19	Otu0170	k__Bacteria;p__Bacteroidetes;c__Bacteroidia;o__Bacteroidales;f__Prevotellaceae;g__Prevotella;g__Prevotella_unclassified;
Otu0171	0	0	0	0	0	0	0	0	84	611	0	0	0	0	0	0	0	0	0	1	0	0	0	0	0	0	0	0	0	0	0	0	0	0	0	0	0	0	0	0	Otu0171	k__Bacteria;p__Firmicutes;c__Clostridia;o__Clostridiales;f__Lachnospiraceae;g__Coprococcus;s__eutactus;
Otu0172	44	103	35	68	146	0	0	0	200	685	0	0	0	0	0	4	17	36	4	15	0	0	0	0	0	0	0	0	0	0	0	0	0	37	36	47	39	19	0	5	Otu0172	k__Bacteria;p__Firmicutes;c__Clostridia;o__Clostridiales;f__Lachnospiraceae;g__Anaerostipes;g__Anaerostipes_unclassified;
Otu0174	0	0	0	0	0	0	0	0	24	17	0	0	0	14	95	0	0	6	10	69	0	1	0	1	13	0	0	0	0	0	0	0	0	97	32	0	0	0	3	1	Otu0174	k__Bacteria;p__Firmicutes;c__Clostridia;o__Clostridiales;f__Lachnospiraceae;g__Lachnospira;g__Lachnospira_unclassified;
Otu0175	0	0	0	0	0	0	0	0	0	0	0	0	0	0	0	0	0	0	0	0	0	0	0	0	0	0	0	0	0	0	0	0	0	0	0	0	0	1	38	137	Otu0175	k__Bacteria;p__Firmicutes;c__Clostridia;o__Clostridiales;o__Clostridiales_unclassified;o__Clostridiales_unclassified;o__Clostridiales_unclassified;
Otu0176	0	0	0	0	0	0	0	0	0	0	0	0	0	0	0	0	0	0	0	0	0	0	0	0	0	0	0	0	0	0	0	0	0	0	0	0	0	1	18	5	Otu0176	k__Bacteria;p__Firmicutes;c__Clostridia;o__Clostridiales;f__Lachnospiraceae;g__Butyrivibrio;s__crossotus;
Otu0177	0	0	0	0	0	53	14	34	9	47	45	234	130	32	238	0	0	0	0	0	5	10	8	3	8	0	0	0	0	0	4	11	5	2	0	0	0	0	0	0	Otu0177	k__Bacteria;p__Firmicutes;c__Clostridia;o__Clostridiales;f__Ruminococcaceae;f__Ruminococcaceae_unclassified;f__Ruminococcaceae_unclassified;
Otu0178	0	0	0	0	0	0	0	0	0	0	0	0	0	0	0	0	0	0	0	0	0	0	0	0	0	0	0	0	0	1	0	2	0	1	1	0	1	1	0	1	Otu0178	k__Bacteria;p__Firmicutes;c__Clostridia;o__Clostridiales;f__Ruminococcaceae;g__Oscillospira;g__Oscillospira_unclassified;
Otu0179	0	0	0	0	0	6	4	0	27	111	0	0	0	0	0	0	0	0	0	0	0	0	0	21	34	0	0	0	0	1	0	0	0	0	0	0	0	0	19	76	Otu0179	k__Bacteria;p__Firmicutes;c__Clostridia;o__Clostridiales;f__Ruminococcaceae;g__Ruminococcus;g__Ruminococcus_unclassified;
Otu0180	0	0	0	0	0	0	0	0	25	73	41	17	21	11	26	0	0	0	1	7	0	0	0	11	29	0	0	0	0	0	0	0	0	18	12	2	0	0	8	39	Otu0180	k__Bacteria;p__Firmicutes;c__Clostridia;o__Clostridiales;f__Lachnospiraceae;f__Lachnospiraceae_unclassified;f__Lachnospiraceae_unclassified;
Otu0181	0	0	0	0	1	640	349	599	7	42	32	104	30	3	12	0	0	0	0	0	5	7	2	0	0	7	4	1	0	0	0	0	0	0	0	0	0	0	0	0	Otu0181	k__Bacteria;p__Bacteroidetes;c__Bacteroidia;o__Bacteroidales;f__Bacteroidaceae;g__Bacteroides;g__Bacteroides_unclassified;
Otu0182	0	0	0	0	0	116	51	91	84	143	69	68	45	21	73	0	0	0	0	0	0	1	0	18	28	0	0	0	0	0	13	48	25	70	49	0	0	1	6	32	Otu0182	k__Bacteria;p__Firmicutes;c__Clostridia;o__Clostridiales;f__Lachnospiraceae;f__Lachnospiraceae_unclassified;f__Lachnospiraceae_unclassified;
Otu0183	0	0	0	0	0	43	13	29	47	289	98	62	43	53	371	0	1	0	0	0	0	0	0	0	0	0	0	0	0	0	0	0	0	0	0	0	0	0	0	0	Otu0183	k__Bacteria;p__Actinobacteria;c__Coriobacteriia;o__Coriobacteriales;f__Coriobacteriaceae;g__Collinsella;s__stercoris;
Otu0184	0	0	0	0	0	0	0	0	48	410	1	0	1	5	28	3	18	28	62	274	1	3	3	0	0	3	3	4	6	38	2	2	0	6	4	0	8	7	0	5	Otu0184	k__Bacteria;p__Firmicutes;c__Clostridia;o__Clostridiales;f__[Mogibacteriaceae];f__[Mogibacteriaceae]_unclassified;f__[Mogibacteriaceae]_unclassified;
Otu0185	1	0	0	0	0	0	0	0	0	0	6	8	3	2	47	10	47	35	22	79	13	65	28	8	18	0	1	0	0	0	30	39	7	43	7	28	39	43	3	0	Otu0185	k__Bacteria;p__Bacteroidetes;c__Bacteroidia;o__Bacteroidales;f__[Odoribacteraceae];g__Odoribacter;g__Odoribacter_unclassified;
Otu0186	0	0	0	0	0	0	0	0	109	633	0	0	0	45	78	0	0	0	0	0	0	0	0	0	0	0	0	0	0	0	0	0	0	0	0	0	0	0	7	97	Otu0186	k__Bacteria;p__Firmicutes;c__Clostridia;o__Clostridiales;f__Clostridiaceae;g__Clostridium;g__Clostridium_unclassified;
Otu0188	0	0	0	79	336	10	15	18	10	66	10	7	15	0	3	22	73	117	3	10	4	18	14	1	3	106	84	62	59	129	4	7	3	5	0	18	15	26	1	2	Otu0188	k__Bacteria;p__Firmicutes;c__Clostridia;o__Clostridiales;f__Ruminococcaceae;g__Butyricicoccus;s__pullicaecorum;
Otu0189	0	0	0	0	0	276	85	300	89	98	0	0	0	0	0	0	0	0	0	0	0	0	0	1	3	0	0	0	0	1	0	0	0	0	0	0	0	0	12	86	Otu0189	k__Bacteria;p__Firmicutes;c__Clostridia;o__Clostridiales;f__Lachnospiraceae;g__Anaerostipes;g__Anaerostipes_unclassified;
Otu0190	0	0	0	0	0	4	6	5	228	1118	0	0	0	0	0	0	0	0	0	0	0	0	0	0	0	0	0	0	0	0	0	0	0	0	0	0	0	0	0	1	Otu0190	k__Bacteria;p__Actinobacteria;c__Coriobacteriia;o__Coriobacteriales;f__Coriobacteriaceae;g__Slackia;g__Slackia_unclassified;
Otu0191	0	0	0	0	0	0	0	0	211	1249	0	0	0	0	0	0	0	0	0	0	0	0	0	0	0	0	0	0	0	0	0	0	0	1	1	0	0	0	0	0	Otu0191	k__Bacteria;p__Firmicutes;c__Erysipelotrichi;o__Erysipelotrichales;f__Erysipelotrichaceae;g__Catenibacterium;g__Catenibacterium_unclassified;
Otu0192	394	566	563	0	152	0	0	0	0	0	7	11	8	0	0	0	3	0	0	0	0	0	0	0	0	9	0	5	0	0	0	17	1	0	0	0	0	0	0	0	Otu0192	k__Bacteria;p__Bacteroidetes;c__Bacteroidia;o__Bacteroidales;f__Bacteroidaceae;g__Bacteroides;g__Bacteroides_unclassified;
Otu0193	0	0	0	0	0	0	0	0	0	2	463	236	307	43	125	0	0	0	0	0	25	75	41	52	151	0	0	0	0	0	0	1	0	0	1	0	0	0	0	0	Otu0193	k__Bacteria;p__Firmicutes;c__Clostridia;o__Clostridiales;f__Peptococcaceae;g__Peptococcus;g__Peptococcus_unclassified;
Otu0194	3	1	0	1	16	9	0	5	19	38	29	12	24	1	23	1	3	10	7	16	0	9	4	2	7	2	2	3	15	51	0	4	0	10	13	2	8	9	3	7	Otu0194	k__Bacteria;p__Firmicutes;c__Clostridia;o__Clostridiales;f__Ruminococcaceae;g__Oscillospira;g__Oscillospira_unclassified;
Otu0195	14	1153	571	7	6	0	2	1	0	0	0	0	0	0	0	0	1	0	0	0	0	0	0	0	0	0	0	1	0	0	0	1	0	0	0	0	0	0	0	0	Otu0195	k__Bacteria;p__Firmicutes;c__Clostridia;o__Clostridiales;f__Lachnospiraceae;g__Dorea;g__Dorea_unclassified;
Otu0196	18	73	48	52	224	95	27	82	24	164	0	0	0	1	0	3	12	22	2	31	5	7	0	6	16	1	9	7	15	31	11	13	2	5	7	15	26	15	4	19	Otu0196	k__Bacteria;p__Firmicutes;c__Clostridia;o__Clostridiales;f__Ruminococcaceae;g__Ruminococcus;g__Ruminococcus_unclassified;
Otu0198	240	485	405	3	113	21	0	11	0	0	5	8	8	0	0	5	9	22	1	2	1	0	0	0	0	2	2	6	0	0	0	31	1	0	0	0	0	5	0	0	Otu0198	k__Bacteria;p__Bacteroidetes;c__Bacteroidia;o__Bacteroidales;f__Bacteroidaceae;g__Bacteroides;g__Bacteroides_unclassified;
Otu0199	0	0	0	33	74	0	0	0	0	0	0	0	0	0	1	1	4	8	80	322	0	0	0	0	1	68	45	2	226	419	0	0	0	0	1	3	2	3	0	4	Otu0199	k__Bacteria;p__Firmicutes;c__Clostridia;o__Clostridiales;f__Lachnospiraceae;f__Lachnospiraceae_unclassified;f__Lachnospiraceae_unclassified;
Otu0200	0	0	0	0	0	0	0	0	38	147	0	0	0	0	0	0	0	0	0	1	0	0	0	0	0	0	0	0	0	0	0	0	0	0	0	0	0	0	15	43	Otu0200	k__Bacteria;p__Firmicutes;p__Firmicutes_unclassified;p__Firmicutes_unclassified;p__Firmicutes_unclassified;p__Firmicutes_unclassified;p__Firmicutes_unclassified;
Otu0201	0	0	0	0	0	0	0	0	0	0	0	0	0	0	0	0	0	0	0	0	0	0	0	0	0	39	29	29	24	94	0	0	0	0	0	37	80	43	20	110	Otu0201	k__Bacteria;p__Firmicutes;c__Clostridia;o__Clostridiales;f__Ruminococcaceae;g__Oscillospira;g__Oscillospira_unclassified;
Otu0202	5	19	22	156	430	13	3	10	16	42	2	6	0	0	8	0	4	4	1	2	2	3	6	2	2	0	0	0	0	0	7	7	0	1	1	0	3	7	1	1	Otu0202	k__Bacteria;p__Firmicutes;c__Clostridia;o__Clostridiales;f__Ruminococcaceae;g__Oscillospira;g__Oscillospira_unclassified;
Otu0203	0	0	0	0	0	0	0	0	0	0	32	6	35	25	672	14	11	92	15	94	6	7	0	0	3	0	1	0	0	0	0	0	0	0	0	0	0	0	0	0	Otu0203	k__Bacteria;p__Firmicutes;c__Clostridia;o__Clostridiales;o__Clostridiales_unclassified;o__Clostridiales_unclassified;o__Clostridiales_unclassified;
Otu0204	0	0	0	0	0	1	0	0	0	0	0	0	0	0	0	15	66	735	26	222	0	0	0	0	0	0	0	0	0	1	0	0	0	0	0	0	0	0	0	0	Otu0204	k__Bacteria;p__Firmicutes;c__Clostridia;o__Clostridiales;f__Ruminococcaceae;g__Ruminococcus;g__Ruminococcus_unclassified;
Otu0205	0	0	0	0	0	0	0	0	0	0	0	0	0	23	202	0	0	0	0	0	0	0	0	1	6	0	0	0	0	0	0	0	0	0	0	0	0	0	12	33	Otu0205	k__Bacteria;p__Firmicutes;c__Clostridia;o__Clostridiales;f__Ruminococcaceae;f__Ruminococcaceae_unclassified;f__Ruminococcaceae_unclassified;
Otu0206	0	0	0	0	0	0	0	0	0	0	0	0	0	6	64	0	0	0	0	0	23	18	3	9	57	0	0	0	0	0	0	0	0	98	85	61	51	35	9	44	Otu0206	k__Bacteria;p__Firmicutes;c__Clostridia;o__Clostridiales;f__Lachnospiraceae;f__Lachnospiraceae_unclassified;f__Lachnospiraceae_unclassified;
Otu0207	5	0	0	45	419	1	0	0	23	122	0	0	0	2	11	0	2	4	2	3	0	0	0	5	8	0	0	0	0	2	5	3	2	9	2	0	0	0	0	8	Otu0207	k__Bacteria;p__Firmicutes;c__Clostridia;o__Clostridiales;f__Ruminococcaceae;g__Ruminococcus;g__Ruminococcus_unclassified;
Otu0208	0	0	0	0	0	0	0	0	0	0	0	0	0	1	0	0	0	0	0	0	0	0	0	0	0	0	0	0	0	0	0	0	0	0	0	0	0	0	0	0	Otu0208	k__Bacteria;p__Firmicutes;c__Clostridia;o__Clostridiales;f__Lachnospiraceae;f__Lachnospiraceae_unclassified;f__Lachnospiraceae_unclassified;
Otu0209	0	0	1	0	0	488	243	511	23	69	0	0	0	0	0	0	0	0	0	0	0	0	0	0	0	0	0	0	0	0	0	0	0	0	0	2	5	6	1	0	Otu0209	k__Bacteria;p__Firmicutes;c__Clostridia;o__Clostridiales;f__Ruminococcaceae;g__Butyricicoccus;s__pullicaecorum;
Otu0210	0	0	0	0	0	0	0	0	0	0	0	0	0	0	0	6	2	6	155	350	0	0	0	9	196	3	5	1	5	0	0	0	0	0	0	0	0	0	0	5	Otu0210	k__Bacteria;p__Synergistetes;c__Synergistia;o__Synergistales;f__Synergistaceae;g__Cloacibacillus;g__Cloacibacillus_unclassified;
Otu0211	0	0	0	0	0	31	37	10	64	279	32	13	51	39	106	0	0	0	1	0	0	1	0	14	50	0	0	0	0	0	0	0	0	46	33	0	0	0	7	58	Otu0211	k__Bacteria;p__Firmicutes;c__Clostridia;o__Clostridiales;f__Lachnospiraceae;g__Blautia;g__Blautia_unclassified;
Otu0212	0	0	0	0	0	0	0	0	0	1	5	11	10	8	53	1	2	5	25	75	0	2	0	12	37	3	3	6	130	314	0	0	0	0	0	6	41	34	1	20	Otu0212	k__Bacteria;p__Firmicutes;c__Clostridia;o__Clostridiales;f__Ruminococcaceae;g__Ruminococcus;g__Ruminococcus_unclassified;
Otu0213	0	0	0	0	0	0	0	0	4	12	13	0	5	1	6	0	0	0	45	133	0	0	0	0	4	0	0	0	0	0	0	0	0	0	0	0	0	0	7	50	Otu0213	k__Bacteria;p__Firmicutes;c__Clostridia;o__Clostridiales;f__Ruminococcaceae;f__Ruminococcaceae_unclassified;f__Ruminococcaceae_unclassified;
Otu0214	0	0	0	0	0	0	0	0	0	0	0	0	0	15	286	0	0	0	0	0	0	0	0	12	19	0	0	0	0	0	0	0	0	0	0	0	0	0	8	72	Otu0214	k__Bacteria;p__Firmicutes;c__Clostridia;o__Clostridiales;f__Christensenellaceae;f__Christensenellaceae_unclassified;f__Christensenellaceae_unclassified;
Otu0215	0	0	0	0	0	2	0	0	0	0	775	359	144	8	43	0	0	0	0	0	0	0	0	0	0	1	0	0	0	0	0	0	0	0	0	1	0	0	0	0	Otu0215	k__Bacteria;p__Firmicutes;c__Clostridia;o__Clostridiales;f__Lachnospiraceae;f__Lachnospiraceae_unclassified;f__Lachnospiraceae_unclassified;
Otu0216	0	0	0	0	0	0	0	0	0	0	0	0	0	0	0	0	0	0	0	0	0	2	1	14	29	0	0	0	0	0	0	0	0	0	0	0	0	0	40	151	Otu0216	k__Bacteria;p__Actinobacteria;c__Coriobacteriia;o__Coriobacteriales;f__Coriobacteriaceae;f__Coriobacteriaceae_unclassified;f__Coriobacteriaceae_unclassified;
Otu0217	89	31	18	19	64	67	33	106	17	59	48	45	24	7	13	11	21	48	1	16	5	12	11	2	5	72	40	63	13	42	56	64	39	5	3	16	38	31	2	3	Otu0217	k__Bacteria;p__Firmicutes;c__Clostridia;o__Clostridiales;f__Lachnospiraceae;g__Dorea;g__Dorea_unclassified;
Otu0218	0	0	0	0	0	54	47	88	14	70	0	0	0	0	0	1	2	2	0	0	0	0	0	0	0	391	291	238	2	0	18	18	49	5	4	0	0	0	0	0	Otu0218	k__Bacteria;p__Firmicutes;c__Clostridia;o__Clostridiales;f__Lachnospiraceae;f__Lachnospiraceae_unclassified;f__Lachnospiraceae_unclassified;
Otu0219	0	0	0	0	0	391	68	1	1	7	2	0	0	0	0	1	0	0	0	0	0	0	0	0	1	0	0	0	0	0	0	0	0	0	0	722	105	17	0	2	Otu0219	k__Bacteria;p__Firmicutes;c__Clostridia;o__Clostridiales;f__Lachnospiraceae;g__Blautia;g__Blautia_unclassified;
Otu0220	0	0	0	0	0	0	0	0	0	0	0	0	0	6	38	0	0	0	0	0	0	0	0	2	0	0	0	0	0	0	0	0	0	0	0	0	0	0	26	124	Otu0220	k__Bacteria;p__Firmicutes;p__Firmicutes_unclassified;p__Firmicutes_unclassified;p__Firmicutes_unclassified;p__Firmicutes_unclassified;p__Firmicutes_unclassified;
Otu0221	179	150	70	11	30	1	0	0	4	17	0	0	0	2	6	35	74	213	0	0	22	204	49	0	1	0	0	1	0	0	0	0	0	0	0	40	90	51	0	2	Otu0221	k__Bacteria;p__Firmicutes;c__Clostridia;o__Clostridiales;f__Lachnospiraceae;f__Lachnospiraceae_unclassified;f__Lachnospiraceae_unclassified;
Otu0222	0	0	1	0	1	0	0	0	0	0	192	133	97	13	56	13	75	124	14	57	0	1	1	1	0	0	0	0	0	0	0	0	0	0	0	92	144	130	7	14	Otu0222	k__Bacteria;p__Firmicutes;c__Clostridia;o__Clostridiales;f__Eubacteriaceae;g__Pseudoramibacter_Eubacterium;g__Pseudoramibacter_Eubacterium_unclassified;
Otu0223	0	0	0	0	0	0	0	0	36	326	0	0	0	0	0	0	0	0	0	0	170	229	171	14	25	0	0	0	0	0	0	0	0	0	0	0	0	0	0	0	Otu0223	k__Bacteria;p__Firmicutes;c__Clostridia;o__Clostridiales;f__Ruminococcaceae;g__Butyricicoccus;s__pullicaecorum;
Otu0224	0	0	0	0	0	3	0	1	25	90	0	0	0	12	86	0	0	0	0	0	0	0	0	9	14	19	5	6	0	1	1	0	0	0	0	0	0	0	11	87	Otu0224	k__Bacteria;p__Firmicutes;p__Firmicutes_unclassified;p__Firmicutes_unclassified;p__Firmicutes_unclassified;p__Firmicutes_unclassified;p__Firmicutes_unclassified;
Otu0225	0	0	0	0	0	0	0	0	0	0	0	0	0	20	329	0	0	0	0	0	0	0	0	4	7	0	0	0	0	0	0	0	0	0	0	0	0	0	0	0	Otu0225	k__Bacteria;p__Firmicutes;c__Clostridia;o__Clostridiales;f__Christensenellaceae;f__Christensenellaceae_unclassified;f__Christensenellaceae_unclassified;
Otu0226	0	0	0	0	0	0	0	0	0	0	0	0	0	41	114	0	0	0	0	0	0	0	0	18	57	0	0	0	0	0	25	2	0	63	40	0	0	0	13	25	Otu0226	k__Bacteria;p__Firmicutes;c__Clostridia;o__Clostridiales;f__Lachnospiraceae;f__Lachnospiraceae_unclassified;f__Lachnospiraceae_unclassified;
Otu0227	0	0	0	0	0	0	0	0	0	0	0	0	0	0	0	0	0	0	0	0	0	1	0	0	0	0	0	0	48	85	0	0	0	0	0	214	456	335	0	12	Otu0227	k__Bacteria;p__Firmicutes;c__Clostridia;o__Clostridiales;f__Lachnospiraceae;f__Lachnospiraceae_unclassified;f__Lachnospiraceae_unclassified;
Otu0228	0	0	0	0	0	0	0	0	0	0	0	1	0	82	299	0	0	0	0	0	52	73	46	28	90	0	0	0	0	3	0	0	0	0	0	0	0	0	2	14	Otu0228	k__Bacteria;p__Firmicutes;c__Clostridia;o__Clostridiales;f__Lachnospiraceae;g__Anaerostipes;g__Anaerostipes_unclassified;
Otu0229	0	0	0	0	0	55	60	158	14	23	0	0	0	0	0	0	0	0	0	0	16	61	59	3	6	17	8	5	85	217	10	15	35	4	3	0	0	0	7	35	Otu0229	k__Bacteria;p__Firmicutes;c__Erysipelotrichi;o__Erysipelotrichales;f__Erysipelotrichaceae;g__[Eubacterium];s__dolichum;
Otu0230	1013	14	1	22	46	0	0	0	0	0	1	0	0	0	0	0	0	0	0	0	0	0	0	0	0	0	0	2	1	0	0	0	0	0	0	0	0	0	0	0	Otu0230	k__Bacteria;p__Firmicutes;c__Clostridia;o__Clostridiales;f__Ruminococcaceae;g__Butyricicoccus;s__pullicaecorum;
Otu0231	0	0	0	0	0	0	1	0	11	162	0	0	0	0	0	0	0	0	0	1	0	0	0	10	40	0	0	0	9	9	0	0	0	29	34	0	0	0	7	53	Otu0231	k__Bacteria;p__Firmicutes;c__Clostridia;o__Clostridiales;f__Ruminococcaceae;g__Oscillospira;g__Oscillospira_unclassified;
Otu0232	0	0	0	0	0	0	0	0	0	0	0	0	0	0	0	0	0	0	0	0	0	0	0	0	0	0	0	0	0	0	0	0	0	84	60	0	0	0	4	7	Otu0232	k__Bacteria;p__Firmicutes;c__Clostridia;o__Clostridiales;f__Ruminococcaceae;g__Faecalibacterium;s__prausnitzii;
Otu0233	0	0	0	0	0	0	0	0	32	94	0	0	0	0	0	0	0	18	6	55	0	0	0	6	10	0	0	0	0	0	0	0	0	22	18	0	0	0	0	0	Otu0233	k__Bacteria;p__Firmicutes;c__Clostridia;o__Clostridiales;f__Lachnospiraceae;g__Lachnobacterium;g__Lachnobacterium_unclassified;
Otu0235	323	530	216	3	7	0	1	0	0	0	0	0	0	0	0	0	1	0	0	0	0	0	0	0	0	0	0	0	0	0	0	0	1	0	0	1	0	0	0	0	Otu0235	k__Bacteria;p__Firmicutes;c__Clostridia;o__Clostridiales;f__Lachnospiraceae;f__Lachnospiraceae_unclassified;f__Lachnospiraceae_unclassified;
Otu0236	0	0	0	0	0	0	0	0	0	0	0	0	0	4	4	1	0	0	0	0	0	0	0	0	0	0	0	0	0	0	0	0	1	0	0	94	218	143	5	24	Otu0236	k__Bacteria;p__Firmicutes;c__Clostridia;o__Clostridiales;f__Peptococcaceae;g__rc4-4;g__rc4-4_unclassified;
Otu0237	0	0	0	0	0	12	4	40	63	198	0	0	0	1	2	0	0	0	0	0	0	0	0	0	0	0	0	0	0	0	0	0	0	0	0	0	0	0	1	2	Otu0237	k__Bacteria;p__Firmicutes;c__Clostridia;o__Clostridiales;f__Ruminococcaceae;g__Oscillospira;g__Oscillospira_unclassified;
Otu0238	4	0	4	4	4	0	1	0	0	0	0	0	0	0	0	57	197	754	2	1	0	0	0	0	0	0	0	0	0	0	0	0	0	0	0	0	0	0	0	0	Otu0238	k__Bacteria;p__Firmicutes;c__Clostridia;o__Clostridiales;f__Lachnospiraceae;g__Blautia;g__Blautia_unclassified;
Otu0239	0	0	0	0	0	110	20	68	12	80	44	54	31	10	50	0	0	0	0	0	15	24	6	4	15	0	0	0	0	0	3	2	11	29	5	18	25	14	5	21	Otu0239	k__Bacteria;p__Actinobacteria;c__Coriobacteriia;o__Coriobacteriales;f__Coriobacteriaceae;g__Adlercreutzia;g__Adlercreutzia_unclassified;
Otu0240	0	0	0	265	228	0	0	0	0	1	0	0	0	1	0	0	0	0	0	0	0	0	0	0	0	0	2	37	134	237	0	0	0	0	1	0	0	0	0	0	Otu0240	k__Bacteria;p__Firmicutes;c__Clostridia;o__Clostridiales;f__Lachnospiraceae;g__Coprococcus;g__Coprococcus_unclassified;
Otu0241	30	16	18	32	207	0	1	2	8	65	0	0	0	14	162	0	0	0	2	1	0	0	0	0	2	0	4	2	1	6	0	0	0	0	0	0	0	0	1	1	Otu0241	k__Bacteria;p__Proteobacteria;c__Gammaproteobacteria;o__Enterobacteriales;f__Enterobacteriaceae;f__Enterobacteriaceae_unclassified;f__Enterobacteriaceae_unclassified;
Otu0242	60	134	104	35	193	11	15	38	1	0	5	5	5	0	7	0	0	6	0	0	1	4	6	0	1	5	1	5	4	5	1	13	0	4	2	0	10	3	0	1	Otu0242	k__Bacteria;p__Bacteroidetes;c__Bacteroidia;o__Bacteroidales;f__Bacteroidaceae;g__Bacteroides;g__Bacteroides_unclassified;
Otu0243	0	0	0	0	0	0	0	0	90	344	0	0	0	0	0	0	0	0	0	0	0	0	0	0	0	0	0	0	0	0	0	0	0	0	0	0	0	0	0	0	Otu0243	k__Bacteria;p__Firmicutes;c__Clostridia;o__Clostridiales;f__Lachnospiraceae;f__Lachnospiraceae_unclassified;f__Lachnospiraceae_unclassified;
Otu0244	0	0	0	0	0	0	1	0	0	0	0	0	0	0	0	0	0	0	4	14	8	20	10	0	3	0	0	0	0	0	1	0	0	0	1	177	445	259	3	8	Otu0244	k__Bacteria;p__Firmicutes;c__Clostridia;o__Clostridiales;f__Lachnospiraceae;f__Lachnospiraceae_unclassified;f__Lachnospiraceae_unclassified;
Otu0245	0	471	228	57	133	0	0	0	0	1	0	0	0	0	0	0	0	0	1	0	0	1	0	0	0	0	0	0	0	0	0	0	0	0	0	0	0	0	0	0	Otu0245	k__Bacteria;p__Firmicutes;c__Clostridia;o__Clostridiales;f__Ruminococcaceae;g__Butyricicoccus;s__pullicaecorum;
Otu0246	0	0	0	0	0	2	0	4	1	27	1	0	0	0	5	74	184	530	17	57	1	3	2	0	0	0	0	0	0	0	0	0	0	0	0	0	0	0	0	0	Otu0246	k__Bacteria;p__Firmicutes;c__Clostridia;o__Clostridiales;f__Lachnospiraceae;f__Lachnospiraceae_unclassified;f__Lachnospiraceae_unclassified;
Otu0248	0	0	0	0	0	0	0	0	19	113	6	4	10	12	53	4	2	3	0	2	12	13	4	4	9	3	1	0	3	5	8	19	1	9	12	15	27	21	0	3	Otu0248	k__Bacteria;p__Firmicutes;c__Clostridia;o__Clostridiales;f__Ruminococcaceae;f__Ruminococcaceae_unclassified;f__Ruminococcaceae_unclassified;
Otu0249	0	446	209	23	141	0	0	0	0	0	0	0	0	0	0	0	0	0	0	0	0	0	0	0	0	0	0	0	0	0	0	1	0	0	0	0	0	0	0	0	Otu0249	k__Bacteria;p__Firmicutes;c__Clostridia;o__Clostridiales;f__Ruminococcaceae;g__Butyricicoccus;s__pullicaecorum;
Otu0250	0	0	0	1	1	3	2	0	22	128	0	0	0	12	39	0	0	0	10	46	0	0	0	19	11	0	1	0	3	3	0	0	0	0	0	1	0	0	13	51	Otu0250	k__Bacteria;p__Firmicutes;p__Firmicutes_unclassified;p__Firmicutes_unclassified;p__Firmicutes_unclassified;p__Firmicutes_unclassified;p__Firmicutes_unclassified;
Otu0251	8	48	19	47	168	38	18	40	15	55	27	14	20	7	11	0	4	20	7	15	4	5	9	6	16	10	5	9	17	56	4	4	3	2	5	2	5	2	0	5	Otu0251	k__Bacteria;p__Firmicutes;c__Clostridia;o__Clostridiales;f__Lachnospiraceae;f__Lachnospiraceae_unclassified;f__Lachnospiraceae_unclassified;
Otu0252	0	0	0	0	0	0	0	0	0	0	0	0	0	0	0	0	0	0	0	0	0	0	0	0	0	0	0	0	0	0	0	0	0	0	0	0	0	0	15	46	Otu0252	k__Bacteria;p__Firmicutes;c__Clostridia;o__Clostridiales;f__Ruminococcaceae;g__Ruminococcus;g__Ruminococcus_unclassified;
Otu0253	0	0	0	0	0	0	0	0	6	69	0	0	0	22	102	0	0	0	8	21	0	0	0	0	0	0	0	0	0	0	0	0	0	0	0	0	0	0	2	38	Otu0253	k__Bacteria;p__Firmicutes;c__Clostridia;o__Clostridiales;f__Lachnospiraceae;g__Epulopiscium;g__Epulopiscium_unclassified;
Otu0254	0	0	0	0	0	0	0	0	0	0	0	4	3	1	10	0	0	0	0	0	0	0	0	0	0	0	0	0	0	0	0	0	0	0	0	3	2	3	1	15	Otu0254	k__Bacteria;p__Bacteroidetes;c__Bacteroidia;o__Bacteroidales;f__Rikenellaceae;g__Alistipes;s__massiliensis;
Otu0255	273	263	196	22	45	0	0	0	2	9	0	0	0	0	0	0	3	2	0	0	0	0	0	0	0	0	0	0	0	0	0	0	1	0	0	1	4	0	0	0	Otu0255	k__Bacteria;p__Firmicutes;c__Clostridia;o__Clostridiales;f__Lachnospiraceae;f__Lachnospiraceae_unclassified;f__Lachnospiraceae_unclassified;
Otu0256	0	0	0	0	0	0	0	0	0	0	0	0	0	0	0	0	0	0	0	0	0	0	0	0	0	0	0	0	0	0	0	0	0	0	0	0	2	1	8	77	Otu0256	k__Bacteria;p__Firmicutes;c__Erysipelotrichi;o__Erysipelotrichales;f__Erysipelotrichaceae;g__[Eubacterium];s__cylindroides;
Otu0257	0	0	0	122	134	0	0	0	36	112	0	0	0	17	17	0	0	0	17	49	0	0	0	10	26	0	0	0	11	23	0	0	0	16	5	0	0	0	0	6	Otu0257	k__Bacteria;p__Firmicutes;c__Bacilli;o__Lactobacillales;f__Streptococcaceae;g__Streptococcus;g__Streptococcus_unclassified;
Otu0258	0	0	0	0	0	0	0	0	28	46	19	0	23	6	30	0	0	0	0	0	0	0	0	4	32	0	0	0	0	0	0	0	0	1	0	0	0	0	7	27	Otu0258	k__Bacteria;p__Firmicutes;c__Clostridia;o__Clostridiales;f__Lachnospiraceae;f__Lachnospiraceae_unclassified;f__Lachnospiraceae_unclassified;
Otu0259	0	0	0	0	0	0	0	0	0	0	73	68	29	0	0	0	0	0	0	0	0	0	0	0	0	0	0	0	0	0	0	0	1	0	0	0	0	0	0	0	Otu0259	k__Bacteria;p__Firmicutes;c__Clostridia;o__Clostridiales;f__Lachnospiraceae;f__Lachnospiraceae_unclassified;f__Lachnospiraceae_unclassified;
Otu0261	0	0	0	0	0	0	0	0	15	59	0	1	0	0	0	0	5	6	1	36	0	0	0	0	3	0	0	0	3	0	0	0	0	3	2	0	0	0	3	19	Otu0261	k__Bacteria;p__Firmicutes;c__Clostridia;o__Clostridiales;f__Christensenellaceae;f__Christensenellaceae_unclassified;f__Christensenellaceae_unclassified;
Otu0262	0	0	0	0	0	0	0	0	11	45	0	0	0	0	0	0	0	0	0	0	0	0	0	1	3	0	0	0	0	0	0	0	0	13	13	0	0	0	0	16	Otu0262	k__Bacteria;p__Firmicutes;c__Clostridia;o__Clostridiales;f__Lachnospiraceae;f__Lachnospiraceae_unclassified;f__Lachnospiraceae_unclassified;
Otu0263	59	7	4	89	94	0	0	0	0	0	0	0	0	0	0	0	0	0	0	0	0	0	0	0	0	0	0	0	0	0	0	0	0	0	0	0	0	0	0	0	Otu0263	k__Bacteria;p__Firmicutes;c__Clostridia;o__Clostridiales;f__Lachnospiraceae;f__Lachnospiraceae_unclassified;f__Lachnospiraceae_unclassified;
Otu0265	33	39	20	29	44	54	18	115	2	41	76	38	58	12	17	4	0	14	1	3	8	9	1	0	0	10	6	15	10	8	0	0	0	0	0	2	5	9	0	4	Otu0265	k__Bacteria;p__Firmicutes;c__Clostridia;o__Clostridiales;f__Lachnospiraceae;f__Lachnospiraceae_unclassified;f__Lachnospiraceae_unclassified;
Otu0267	0	0	0	0	0	0	0	0	0	0	0	0	0	0	0	0	0	0	0	0	0	0	0	0	0	0	0	0	0	0	0	0	0	0	0	0	0	0	16	57	Otu0267	k__Bacteria;p__Firmicutes;c__Clostridia;o__Clostridiales;o__Clostridiales_unclassified;o__Clostridiales_unclassified;o__Clostridiales_unclassified;
Otu0268	0	0	0	0	0	0	0	1	0	0	316	265	121	0	3	0	0	0	0	0	0	0	0	0	0	0	0	0	0	0	1	0	0	0	0	0	0	0	0	0	Otu0268	k__Bacteria;p__Firmicutes;c__Clostridia;o__Clostridiales;f__Lachnospiraceae;g__Coprococcus;g__Coprococcus_unclassified;
Otu0269	0	0	0	0	0	22	12	24	61	231	0	0	0	0	0	0	0	0	0	0	0	0	0	0	0	0	0	0	0	0	0	0	0	0	0	0	0	0	0	0	Otu0269	k__Bacteria;p__Actinobacteria;p__Actinobacteria_unclassified;p__Actinobacteria_unclassified;p__Actinobacteria_unclassified;p__Actinobacteria_unclassified;p__Actinobacteria_unclassified;
Otu0270	0	0	0	0	0	0	2	0	0	0	47	66	32	0	15	0	0	0	0	0	20	14	14	3	0	86	49	47	15	12	0	0	0	0	0	1	6	7	0	0	Otu0270	k__Bacteria;p__Bacteroidetes;c__Bacteroidia;o__Bacteroidales;f__[Odoribacteraceae];g__Butyricimonas;g__Butyricimonas_unclassified;
Otu0271	0	0	0	0	0	18	11	4	1	27	13	16	7	5	11	0	4	4	0	4	6	20	9	0	4	5	5	0	2	3	0	0	1	0	0	120	206	161	0	1	Otu0271	k__Bacteria;p__Firmicutes;c__Clostridia;o__Clostridiales;f__Lachnospiraceae;g__Ruminococcus;s__gauvreauii;
Otu0272	0	0	0	0	0	0	0	0	0	0	0	0	0	0	0	0	0	1	1	0	0	0	0	0	0	0	0	0	0	0	0	1	1	0	0	0	0	0	0	1	Otu0272	k__Bacteria;p__Firmicutes;c__Clostridia;o__Clostridiales;f__Ruminococcaceae;g__Oscillospira;g__Oscillospira_unclassified;
Otu0273	0	0	0	0	0	0	0	0	20	81	0	0	0	7	9	0	0	0	0	0	0	0	0	0	0	0	0	0	0	0	0	0	0	0	0	0	0	0	3	14	Otu0273	k__Bacteria;p__Firmicutes;c__Clostridia;c__Clostridia_unclassified;c__Clostridia_unclassified;c__Clostridia_unclassified;c__Clostridia_unclassified;
Otu0274	0	0	0	0	0	0	0	0	0	0	0	0	0	0	0	0	0	0	0	0	0	0	0	0	0	0	0	0	0	0	0	0	0	0	0	0	0	0	8	43	Otu0274	k__Bacteria;p__Tenericutes;c__Mollicutes;o__RF39;o__RF39_unclassified;o__RF39_unclassified;o__RF39_unclassified;
Otu0275	0	0	0	0	0	0	0	0	0	0	0	0	0	13	140	0	0	0	0	1	0	0	0	5	16	0	0	0	0	0	0	0	0	0	0	0	0	0	3	14	Otu0275	k__Bacteria;p__Firmicutes;c__Clostridia;o__Clostridiales;f__Ruminococcaceae;f__Ruminococcaceae_unclassified;f__Ruminococcaceae_unclassified;
Otu0276	0	0	0	0	0	0	0	0	0	0	0	0	0	0	0	0	0	0	0	0	126	224	81	12	8	0	0	0	0	0	0	0	0	0	0	0	0	0	0	0	Otu0276	k__Bacteria;p__Bacteroidetes;c__Bacteroidia;o__Bacteroidales;f__Rikenellaceae;f__Rikenellaceae_unclassified;f__Rikenellaceae_unclassified;
Otu0277	0	0	0	0	0	32	14	136	38	212	0	0	0	0	0	0	0	0	0	0	0	0	0	0	0	0	0	0	0	0	0	0	0	0	0	0	0	0	0	0	Otu0277	k__Bacteria;p__Firmicutes;c__Clostridia;o__Clostridiales;f__Lachnospiraceae;f__Lachnospiraceae_unclassified;f__Lachnospiraceae_unclassified;
Otu0278	0	0	0	0	0	1	1	2	66	182	2	0	2	8	41	0	1	0	8	14	0	0	0	0	0	0	0	0	0	0	0	0	0	27	18	1	1	0	0	0	Otu0278	k__Bacteria;p__Actinobacteria;c__Coriobacteriia;o__Coriobacteriales;f__Coriobacteriaceae;f__Coriobacteriaceae_unclassified;f__Coriobacteriaceae_unclassified;
Otu0279	0	0	0	0	0	0	0	0	0	0	0	0	0	1	7	0	0	0	0	0	0	0	0	0	0	0	0	0	0	0	0	0	0	0	0	0	0	0	11	17	Otu0279	k__Bacteria;p__Firmicutes;c__Clostridia;o__Clostridiales;o__Clostridiales_unclassified;o__Clostridiales_unclassified;o__Clostridiales_unclassified;
Otu0280	0	0	0	0	0	0	0	0	0	4	0	1	6	5	18	0	0	0	0	0	0	0	0	4	6	0	0	0	0	0	0	0	0	26	10	0	0	0	0	5	Otu0280	k__Bacteria;p__Firmicutes;c__Clostridia;o__Clostridiales;f__Lachnospiraceae;f__Lachnospiraceae_unclassified;f__Lachnospiraceae_unclassified;
Otu0281	0	0	0	0	0	0	0	0	3	14	0	0	0	23	32	0	0	0	0	0	0	0	0	0	4	0	0	0	0	0	0	0	0	0	0	0	0	0	0	0	Otu0281	k__Bacteria;p__Firmicutes;c__Clostridia;o__Clostridiales;f__Lachnospiraceae;f__Lachnospiraceae_unclassified;f__Lachnospiraceae_unclassified;
Otu0282	0	0	0	0	0	0	0	1	10	98	0	0	0	4	17	1	5	21	0	2	0	0	0	2	15	0	0	0	7	9	0	0	0	0	0	10	14	9	2	15	Otu0282	k__Bacteria;p__Firmicutes;c__Clostridia;o__Clostridiales;f__[Mogibacteriaceae];f__[Mogibacteriaceae]_unclassified;f__[Mogibacteriaceae]_unclassified;
Otu0284	0	0	0	0	0	0	0	0	0	0	0	0	0	0	0	0	0	0	0	0	0	0	0	0	0	0	0	0	0	0	0	0	0	0	0	77	143	107	6	0	Otu0284	k__Bacteria;p__Proteobacteria;c__Betaproteobacteria;o__Burkholderiales;f__Alcaligenaceae;g__Sutterella;g__Sutterella_unclassified;
Otu0285	0	0	0	0	0	0	0	0	0	0	0	0	0	0	0	0	0	0	0	0	0	0	1	0	0	0	0	1	0	0	0	0	0	0	1	0	0	0	0	0	Otu0285	k__Bacteria;p__Firmicutes;c__Clostridia;o__Clostridiales;f__Lachnospiraceae;f__Lachnospiraceae_unclassified;f__Lachnospiraceae_unclassified;
Otu0286	4	3	3	19	119	3	2	4	2	59	2	2	0	1	13	1	0	0	3	2	0	3	0	0	0	0	3	0	9	30	4	0	3	5	3	0	0	0	0	6	Otu0286	k__Bacteria;p__Firmicutes;c__Clostridia;o__Clostridiales;f__Christensenellaceae;f__Christensenellaceae_unclassified;f__Christensenellaceae_unclassified;
Otu0287	0	0	0	0	0	0	0	0	0	0	0	0	0	1	0	0	0	0	0	0	0	0	0	0	0	0	0	0	0	0	0	1	0	0	0	0	0	0	0	0	Otu0287	k__Bacteria;p__Firmicutes;c__Clostridia;o__Clostridiales;f__Lachnospiraceae;f__Lachnospiraceae_unclassified;f__Lachnospiraceae_unclassified;
Otu0289	0	29	12	21	39	1	0	3	27	73	9	11	8	1	1	3	14	20	0	7	7	34	2	0	0	0	0	0	0	0	6	13	3	2	3	8	27	12	0	0	Otu0289	k__Bacteria;p__Firmicutes;c__Clostridia;o__Clostridiales;f__Ruminococcaceae;g__Oscillospira;g__Oscillospira_unclassified;
Otu0290	0	0	0	0	0	0	0	0	0	0	0	0	0	0	0	0	0	0	0	0	0	0	0	0	0	0	0	0	0	0	17	6	1	61	23	0	0	0	0	0	Otu0290	k__Bacteria;p__Bacteroidetes;c__Bacteroidia;o__Bacteroidales;o__Bacteroidales_unclassified;o__Bacteroidales_unclassified;o__Bacteroidales_unclassified;
Otu0291	10	79	35	35	169	19	9	18	0	0	0	0	0	0	3	0	4	12	0	0	0	8	5	1	0	0	0	0	0	0	4	14	1	4	4	3	20	21	0	0	Otu0291	k__Bacteria;p__Firmicutes;c__Clostridia;o__Clostridiales;f__Ruminococcaceae;f__Ruminococcaceae_unclassified;f__Ruminococcaceae_unclassified;
Otu0292	0	0	0	0	0	0	0	0	0	0	0	0	0	0	0	0	0	0	0	0	202	149	109	5	4	0	0	0	0	0	0	0	0	0	0	0	0	0	0	0	Otu0292	k__Bacteria;p__Bacteroidetes;c__Bacteroidia;o__Bacteroidales;f__[Paraprevotellaceae];g__Paraprevotella;g__Paraprevotella_unclassified;
Otu0293	17	11	8	79	306	0	0	0	0	0	0	0	0	0	0	0	0	0	0	0	0	0	0	0	0	3	1	3	8	14	0	0	0	0	0	6	3	1	0	5	Otu0293	k__Bacteria;p__Actinobacteria;c__Coriobacteriia;o__Coriobacteriales;f__Coriobacteriaceae;f__Coriobacteriaceae_unclassified;f__Coriobacteriaceae_unclassified;
Otu0294	43	101	67	6	70	19	0	20	0	0	24	0	11	0	0	6	22	42	0	10	4	4	1	0	0	3	4	0	0	1	16	33	12	0	1	0	3	0	0	0	Otu0294	k__Bacteria;p__Bacteroidetes;c__Bacteroidia;o__Bacteroidales;f__Bacteroidaceae;g__Bacteroides;s__ovatus;
Otu0295	0	0	0	0	0	0	0	0	0	0	0	0	0	0	0	0	0	0	117	434	0	0	0	0	0	0	0	0	0	0	0	0	0	0	0	0	0	0	0	0	Otu0295	k__Bacteria;p__Firmicutes;c__Clostridia;o__Clostridiales;f__Lachnospiraceae;g__Coprococcus;g__Coprococcus_unclassified;
Otu0297	0	0	0	0	0	22	11	27	1	5	0	0	0	0	12	12	48	45	1	22	0	0	0	0	4	1	0	1	1	10	0	0	0	4	4	0	0	0	2	1	Otu0297	k__Bacteria;p__Firmicutes;c__Clostridia;o__Clostridiales;f__Lachnospiraceae;g__Coprococcus;g__Coprococcus_unclassified;
Otu0298	49	63	36	5	17	54	16	40	2	39	1	3	4	1	6	2	8	10	1	0	8	9	10	1	1	10	4	8	1	7	7	5	7	0	1	7	12	0	1	2	Otu0298	k__Bacteria;p__Firmicutes;c__Clostridia;o__Clostridiales;f__Ruminococcaceae;f__Ruminococcaceae_unclassified;f__Ruminococcaceae_unclassified;
Otu0299	0	0	0	0	10	0	0	0	0	1	0	0	0	0	0	0	0	0	0	0	0	0	0	0	0	0	0	0	106	298	0	0	0	0	1	0	0	0	0	0	Otu0299	k__Bacteria;p__Firmicutes;c__Clostridia;o__Clostridiales;f__Lachnospiraceae;g__Coprococcus;g__Coprococcus_unclassified;
Otu0300	0	0	0	0	0	0	0	0	0	0	0	0	0	46	280	0	0	0	0	0	0	0	0	0	0	0	0	0	0	0	0	0	0	0	0	0	0	0	0	0	Otu0300	k__Bacteria;p__Firmicutes;c__Clostridia;o__Clostridiales;f__Ruminococcaceae;g__Ruminococcus;g__Ruminococcus_unclassified;
Otu0301	0	0	0	18	54	0	0	0	3	6	1	0	0	0	6	0	0	0	6	33	0	0	0	2	6	0	2	0	4	9	0	0	0	0	1	0	0	0	5	4	Otu0301	k__Bacteria;p__Firmicutes;c__Clostridia;o__Clostridiales;f__Ruminococcaceae;f__Ruminococcaceae_unclassified;f__Ruminococcaceae_unclassified;
Otu0302	0	0	0	0	0	0	0	0	0	0	0	0	0	0	0	0	0	0	0	0	0	0	0	25	121	0	0	0	0	0	0	0	0	0	0	0	0	0	0	0	Otu0302	k__Bacteria;p__Firmicutes;c__Clostridia;o__Clostridiales;f__Lachnospiraceae;g__Clostridium;g__Clostridium_unclassified;
Otu0303	0	0	0	0	0	0	0	0	1	11	0	5	4	4	12	2	3	7	12	34	3	6	1	0	1	17	11	15	16	49	6	16	9	6	2	0	0	0	0	0	Otu0303	k__Bacteria;p__Firmicutes;c__Clostridia;o__Clostridiales;f__Lachnospiraceae;g__Coprococcus;g__Coprococcus_unclassified;
Otu0304	4	2	0	0	1	0	0	0	0	1	0	0	0	0	0	0	3	6	0	0	0	3	0	0	0	0	0	0	0	0	2	5	2	3	3	0	0	0	0	0	Otu0304	k__Bacteria;p__Firmicutes;c__Clostridia;o__Clostridiales;f__Ruminococcaceae;g__Oscillospira;g__Oscillospira_unclassified;
Otu0305	0	0	0	0	0	0	0	0	0	0	0	0	1	0	0	0	0	0	0	0	149	271	92	0	0	0	0	0	0	0	0	0	0	0	0	0	0	0	0	0	Otu0305	k__Bacteria;p__Proteobacteria;c__Betaproteobacteria;o__Burkholderiales;f__Alcaligenaceae;g__Sutterella;g__Sutterella_unclassified;
Otu0307	0	0	0	0	0	0	0	0	15	81	87	86	67	0	12	0	0	0	0	0	0	0	0	0	0	0	0	0	0	0	0	0	0	0	0	0	0	0	0	0	Otu0307	k__Bacteria;p__Firmicutes;c__Clostridia;o__Clostridiales;f__[Mogibacteriaceae];f__[Mogibacteriaceae]_unclassified;f__[Mogibacteriaceae]_unclassified;
Otu0308	0	0	0	0	0	225	8	125	3	36	0	0	0	0	0	0	0	0	0	0	0	0	0	0	0	0	0	0	0	0	0	0	1	0	0	0	0	0	0	0	Otu0308	k__Bacteria;p__Bacteroidetes;c__Bacteroidia;o__Bacteroidales;f__[Paraprevotellaceae];g__[Prevotella];g__[Prevotella]_unclassified;
Otu0309	0	0	0	0	0	0	0	0	0	0	0	0	0	0	0	0	0	0	0	0	0	0	0	7	3	0	0	0	0	0	0	0	0	0	0	0	0	0	6	23	Otu0309	k__Bacteria;p__Firmicutes;c__Clostridia;o__Clostridiales;o__Clostridiales_unclassified;o__Clostridiales_unclassified;o__Clostridiales_unclassified;
Otu0310	0	0	0	0	0	0	0	0	16	86	1	0	0	5	36	0	0	0	2	2	0	0	0	9	11	2	2	3	0	2	0	0	0	0	0	0	0	1	6	19	Otu0310	k__Bacteria;k__Bacteria_unclassified;k__Bacteria_unclassified;k__Bacteria_unclassified;k__Bacteria_unclassified;k__Bacteria_unclassified;k__Bacteria_unclassified;
Otu0312	0	0	1	0	0	0	0	0	9	39	0	0	0	1	23	0	0	0	0	0	4	2	21	0	7	85	47	47	2	7	6	0	2	8	6	0	0	0	0	0	Otu0312	k__Bacteria;p__Firmicutes;c__Clostridia;o__Clostridiales;f__Ruminococcaceae;f__Ruminococcaceae_unclassified;f__Ruminococcaceae_unclassified;
Otu0313	0	0	0	0	0	0	0	0	18	42	0	0	0	0	0	0	0	0	0	0	0	0	0	5	13	0	0	0	0	0	0	0	0	0	0	0	0	0	1	3	Otu0313	k__Bacteria;p__Firmicutes;c__Clostridia;o__Clostridiales;f__Ruminococcaceae;f__Ruminococcaceae_unclassified;f__Ruminococcaceae_unclassified;
Otu0314	10	15	3	38	113	5	0	10	4	8	0	0	0	0	9	0	0	3	7	8	0	10	0	0	1	0	0	0	2	0	0	0	0	0	0	3	14	6	0	0	Otu0314	k__Bacteria;p__Firmicutes;c__Clostridia;o__Clostridiales;f__Ruminococcaceae;g__Oscillospira;g__Oscillospira_unclassified;
Otu0315	103	104	109	0	6	16	0	24	0	0	8	6	4	0	0	0	1	8	2	3	0	24	11	0	0	0	0	0	0	0	15	41	8	0	0	0	4	0	0	0	Otu0315	k__Bacteria;p__Firmicutes;c__Clostridia;o__Clostridiales;f__Lachnospiraceae;f__Lachnospiraceae_unclassified;f__Lachnospiraceae_unclassified;
Otu0316	0	0	0	0	0	0	0	0	0	0	0	0	0	0	0	0	0	0	0	0	0	0	0	0	0	0	0	0	0	0	0	0	0	0	0	8	2	0	8	25	Otu0316	k__Bacteria;p__Firmicutes;c__Clostridia;o__Clostridiales;o__Clostridiales_unclassified;o__Clostridiales_unclassified;o__Clostridiales_unclassified;
Otu0317	0	0	0	0	0	14	2	1	2	9	21	19	17	0	8	2	4	10	6	12	3	15	14	1	2	11	10	27	2	5	0	5	4	1	1	2	16	7	0	4	Otu0317	k__Bacteria;p__Firmicutes;c__Erysipelotrichi;o__Erysipelotrichales;f__Erysipelotrichaceae;g__Holdemania;g__Holdemania_unclassified;
Otu0318	0	0	0	0	0	7	5	8	44	301	0	0	0	0	1	0	0	0	0	0	0	0	0	0	0	0	0	0	0	0	0	0	0	0	0	0	0	0	0	0	Otu0318	k__Bacteria;p__Actinobacteria;c__Coriobacteriia;o__Coriobacteriales;f__Coriobacteriaceae;g__Slackia;g__Slackia_unclassified;
Otu0319	0	0	0	0	0	0	0	0	8	85	0	0	0	0	0	0	0	0	0	0	0	0	0	2	8	0	0	0	0	0	0	0	0	1	0	0	0	0	10	18	Otu0319	k__Bacteria;p__Firmicutes;c__Erysipelotrichi;o__Erysipelotrichales;f__Erysipelotrichaceae;g__cc_115;g__cc_115_unclassified;
Otu0322	0	0	0	0	0	8	21	1	0	6	0	2	2	4	37	0	0	0	0	0	53	105	42	0	5	0	0	0	0	0	1	44	14	2	7	0	0	0	0	0	Otu0322	k__Bacteria;p__Firmicutes;c__Clostridia;o__Clostridiales;f__Lachnospiraceae;g__Clostridium;g__Clostridium_unclassified;
Otu0323	0	0	0	15	92	5	0	2	13	90	0	0	0	2	9	0	0	0	0	1	0	2	0	3	4	0	0	0	0	0	0	0	0	1	2	0	0	0	0	0	Otu0323	k__Bacteria;p__Firmicutes;c__Clostridia;o__Clostridiales;f__Ruminococcaceae;f__Ruminococcaceae_unclassified;f__Ruminococcaceae_unclassified;
Otu0324	0	0	0	0	0	0	0	0	0	0	0	0	0	0	0	0	0	0	0	0	0	0	0	0	1	0	0	0	0	0	0	0	0	0	0	0	0	0	4	48	Otu0324	k__Bacteria;k__Bacteria_unclassified;k__Bacteria_unclassified;k__Bacteria_unclassified;k__Bacteria_unclassified;k__Bacteria_unclassified;k__Bacteria_unclassified;
Otu0325	0	0	0	0	0	25	0	0	11	29	40	35	21	0	9	0	0	0	0	1	0	0	0	0	0	1	2	0	3	1	0	0	0	1	2	7	17	4	4	0	Otu0325	k__Bacteria;p__Firmicutes;c__Clostridia;o__Clostridiales;f__Ruminococcaceae;g__Oscillospira;g__Oscillospira_unclassified;
Otu0326	0	0	0	0	0	0	0	0	0	0	0	0	0	0	0	0	1	0	0	0	0	0	0	0	0	0	0	0	0	0	0	0	0	0	0	0	0	0	0	0	Otu0326	k__Bacteria;p__Firmicutes;c__Clostridia;o__Clostridiales;f__Lachnospiraceae;f__Lachnospiraceae_unclassified;f__Lachnospiraceae_unclassified;
Otu0327	0	0	0	0	0	0	0	0	0	0	0	0	0	0	0	0	0	1	0	0	0	0	0	1	0	0	0	0	0	1	0	0	0	0	0	0	0	0	0	0	Otu0327	k__Bacteria;p__Firmicutes;c__Clostridia;o__Clostridiales;f__Ruminococcaceae;g__Oscillospira;g__Oscillospira_unclassified;
Otu0328	0	0	0	0	0	0	0	0	2	2	0	0	0	1	27	0	0	0	0	0	0	0	0	7	18	0	0	0	0	0	0	0	0	0	0	0	0	0	2	3	Otu0328	k__Bacteria;p__Firmicutes;c__Clostridia;o__Clostridiales;f__Ruminococcaceae;g__Oscillospira;g__Oscillospira_unclassified;
Otu0329	0	0	0	0	0	0	0	0	0	0	0	0	0	17	141	0	0	0	0	0	0	0	0	2	1	0	0	0	0	0	0	0	0	0	0	0	0	0	1	1	Otu0329	k__Bacteria;k__Bacteria_unclassified;k__Bacteria_unclassified;k__Bacteria_unclassified;k__Bacteria_unclassified;k__Bacteria_unclassified;k__Bacteria_unclassified;
Otu0330	0	0	0	0	0	3	0	3	7	40	9	2	1	6	31	0	1	5	7	20	5	0	1	3	3	1	0	0	4	9	0	0	0	1	2	5	5	3	3	22	Otu0330	k__Bacteria;p__Actinobacteria;c__Coriobacteriia;o__Coriobacteriales;f__Coriobacteriaceae;g__Adlercreutzia;g__Adlercreutzia_unclassified;
Otu0331	0	0	0	0	0	0	0	0	0	0	0	0	0	0	0	8	22	9	1	7	0	0	0	0	0	0	0	0	0	0	0	0	0	0	0	0	0	0	3	9	Otu0331	k__Bacteria;p__Firmicutes;c__Clostridia;o__Clostridiales;f__Ruminococcaceae;f__Ruminococcaceae_unclassified;f__Ruminococcaceae_unclassified;
Otu0333	0	0	0	0	0	0	0	0	0	0	0	0	0	10	36	0	0	0	0	0	0	0	0	3	7	0	0	0	0	0	0	0	0	0	0	0	0	0	0	0	Otu0333	k__Bacteria;p__Firmicutes;c__Clostridia;o__Clostridiales;f__Ruminococcaceae;g__Oscillospira;g__Oscillospira_unclassified;
Otu0334	0	0	0	0	0	46	15	28	5	37	40	6	24	11	34	0	0	0	0	0	7	9	3	3	6	11	9	15	14	16	13	6	4	9	5	0	0	0	0	0	Otu0334	k__Bacteria;p__Firmicutes;c__Clostridia;o__Clostridiales;o__Clostridiales_unclassified;o__Clostridiales_unclassified;o__Clostridiales_unclassified;
Otu0335	0	0	0	0	0	0	0	0	0	0	0	0	1	0	0	0	0	0	0	0	31	50	22	0	0	49	38	21	9	71	0	0	0	0	0	0	0	0	0	0	Otu0335	k__Bacteria;p__Bacteroidetes;c__Bacteroidia;o__Bacteroidales;f__[Barnesiellaceae];f__[Barnesiellaceae]_unclassified;f__[Barnesiellaceae]_unclassified;
Otu0336	0	0	0	2	7	0	0	0	7	9	0	0	0	0	0	0	0	0	3	13	0	0	0	31	88	0	0	0	0	0	0	0	0	3	0	0	0	0	3	19	Otu0336	k__Bacteria;p__Firmicutes;c__Erysipelotrichi;o__Erysipelotrichales;f__Erysipelotrichaceae;g__cc_115;g__cc_115_unclassified;
Otu0337	0	0	0	0	0	0	0	0	40	242	3	0	0	3	16	0	0	0	1	8	1	1	0	0	3	0	0	0	8	16	0	0	0	3	1	0	0	1	1	4	Otu0337	k__Bacteria;p__Firmicutes;c__Clostridia;o__Clostridiales;o__Clostridiales_unclassified;o__Clostridiales_unclassified;o__Clostridiales_unclassified;
Otu0338	28	65	35	52	87	0	0	0	8	34	2	3	3	2	3	1	3	3	3	9	2	4	0	0	2	4	4	3	0	1	0	0	1	6	1	0	0	0	0	3	Otu0338	k__Bacteria;p__Firmicutes;c__Clostridia;o__Clostridiales;f__[Mogibacteriaceae];f__[Mogibacteriaceae]_unclassified;f__[Mogibacteriaceae]_unclassified;
Otu0339	0	0	0	0	0	0	0	0	0	0	0	0	0	0	1	2	1	7	40	316	0	0	0	0	0	0	0	0	0	0	0	0	0	13	9	0	0	0	0	0	Otu0339	k__Bacteria;p__Firmicutes;c__Clostridia;o__Clostridiales;f__Lachnospiraceae;g__Blautia;g__Blautia_unclassified;
Otu0340	0	0	0	0	0	0	0	0	0	0	0	0	0	1	2	0	0	0	0	0	0	0	0	0	0	0	0	0	0	0	31	143	50	6	6	0	0	0	1	1	Otu0340	k__Bacteria;p__Firmicutes;c__Clostridia;o__Clostridiales;f__Lachnospiraceae;f__Lachnospiraceae_unclassified;f__Lachnospiraceae_unclassified;
Otu0341	0	0	0	0	0	8	5	10	10	35	0	1	0	2	21	0	0	0	0	0	0	2	0	1	15	0	0	0	2	0	0	1	0	8	5	0	0	0	0	1	Otu0341	k__Bacteria;p__Firmicutes;c__Clostridia;o__Clostridiales;f__Ruminococcaceae;f__Ruminococcaceae_unclassified;f__Ruminococcaceae_unclassified;
Otu0342	0	0	0	0	0	43	29	66	1	4	3	2	4	0	10	0	4	0	0	4	12	10	14	0	1	18	19	15	0	16	4	2	2	0	0	26	33	28	0	0	Otu0342	k__Bacteria;p__Firmicutes;c__Clostridia;o__Clostridiales;f__Lachnospiraceae;f__Lachnospiraceae_unclassified;f__Lachnospiraceae_unclassified;
Otu0343	0	0	0	0	0	0	0	0	0	0	0	0	0	4	8	0	0	0	0	0	0	0	0	0	1	0	0	0	4	4	0	0	0	15	11	0	0	0	0	3	Otu0343	k__Bacteria;p__Firmicutes;c__Clostridia;o__Clostridiales;f__Lachnospiraceae;f__Lachnospiraceae_unclassified;f__Lachnospiraceae_unclassified;
Otu0344	0	0	0	34	157	0	0	0	10	90	0	0	0	6	9	0	0	0	0	14	0	0	1	10	20	0	0	0	0	0	0	0	0	3	0	0	0	0	0	0	Otu0344	k__Bacteria;p__Actinobacteria;c__Actinobacteria;o__Actinomycetales;f__Actinomycetaceae;g__Actinomyces;g__Actinomyces_unclassified;
Otu0345	0	0	0	0	0	0	0	0	0	0	0	0	0	1	49	0	0	0	0	0	0	2	0	0	2	0	0	0	0	0	0	0	0	0	0	0	0	0	6	3	Otu0345	k__Bacteria;p__Bacteroidetes;c__Bacteroidia;o__Bacteroidales;f__Rikenellaceae;f__Rikenellaceae_unclassified;f__Rikenellaceae_unclassified;
Otu0346	0	0	0	51	236	0	0	0	3	13	0	0	0	0	0	0	0	4	2	16	0	0	0	0	0	0	0	0	0	0	0	1	0	0	2	0	0	0	0	0	Otu0346	k__Bacteria;p__Firmicutes;c__Clostridia;o__Clostridiales;f__Lachnospiraceae;f__Lachnospiraceae_unclassified;f__Lachnospiraceae_unclassified;
Otu0347	0	0	0	0	0	0	0	0	11	64	0	0	0	8	33	0	0	0	0	0	0	0	0	0	0	0	0	0	0	0	0	0	0	0	0	0	0	0	5	24	Otu0347	k__Bacteria;p__Firmicutes;c__Clostridia;o__Clostridiales;f__Lachnospiraceae;f__Lachnospiraceae_unclassified;f__Lachnospiraceae_unclassified;
Otu0348	0	0	0	0	0	0	0	0	0	4	0	0	0	0	2	0	0	0	0	0	0	0	0	0	2	0	0	0	0	0	0	0	0	0	0	0	0	0	2	9	Otu0348	k__Bacteria;p__Firmicutes;c__Clostridia;o__Clostridiales;f__Christensenellaceae;f__Christensenellaceae_unclassified;f__Christensenellaceae_unclassified;
Otu0349	0	0	0	0	0	0	0	1	24	87	0	0	0	0	0	0	0	0	0	0	0	0	0	0	0	0	0	0	0	0	0	0	0	0	0	0	0	0	0	0	Otu0349	k__Bacteria;p__Firmicutes;c__Clostridia;o__Clostridiales;f__Ruminococcaceae;g__Oscillospira;g__Oscillospira_unclassified;
Otu0350	0	0	0	85	161	0	0	0	0	0	0	0	0	0	0	0	0	0	11	33	0	0	0	0	0	0	0	0	0	0	0	0	0	0	0	0	0	0	0	0	Otu0350	k__Bacteria;p__Firmicutes;c__Clostridia;o__Clostridiales;f__Lachnospiraceae;g__Clostridium;s__colinum;
Otu0351	0	0	0	0	0	0	0	0	0	0	0	0	0	0	0	0	0	0	0	0	29	102	42	16	30	0	0	0	0	0	0	0	0	0	0	0	0	0	0	0	Otu0351	k__Bacteria;p__Proteobacteria;c__Deltaproteobacteria;o__Desulfovibrionales;f__Desulfovibrionaceae;g__Desulfovibrio;g__Desulfovibrio_unclassified;
Otu0353	0	0	0	0	0	0	0	0	39	172	0	0	0	0	0	0	0	0	0	0	0	0	0	0	0	0	0	0	0	0	0	0	0	0	0	0	0	0	0	0	Otu0353	k__Bacteria;p__Firmicutes;c__Clostridia;o__Clostridiales;f__Ruminococcaceae;g__Oscillospira;g__Oscillospira_unclassified;
Otu0354	0	0	0	0	0	0	0	0	8	49	0	0	0	6	63	0	0	0	0	0	0	0	0	7	8	0	0	0	0	0	0	0	0	0	0	0	0	0	0	0	Otu0354	k__Bacteria;p__Firmicutes;c__Clostridia;o__Clostridiales;f__Ruminococcaceae;f__Ruminococcaceae_unclassified;f__Ruminococcaceae_unclassified;
Otu0355	0	0	0	0	0	0	0	0	38	212	0	0	0	0	0	0	0	0	0	0	0	0	0	0	0	0	0	0	0	0	0	0	0	0	0	0	0	0	0	0	Otu0355	k__Bacteria;p__Firmicutes;c__Clostridia;o__Clostridiales;f__Veillonellaceae;g__Phascolarctobacterium;g__Phascolarctobacterium_unclassified;
Otu0356	0	0	0	0	0	0	0	0	0	0	0	0	0	6	62	0	0	0	9	49	0	0	0	0	0	0	0	0	0	0	4	0	0	12	3	0	0	0	0	0	Otu0356	k__Bacteria;p__Firmicutes;c__Clostridia;o__Clostridiales;f__Ruminococcaceae;f__Ruminococcaceae_unclassified;f__Ruminococcaceae_unclassified;
Otu0359	0	0	0	0	30	34	0	24	1	10	0	0	0	1	1	0	0	0	0	0	7	1	0	0	5	0	1	0	0	0	1	2	17	1	9	0	0	0	0	0	Otu0359	k__Bacteria;p__Firmicutes;c__Clostridia;o__Clostridiales;f__Ruminococcaceae;g__Faecalibacterium;s__prausnitzii;
Otu0360	0	0	0	0	0	0	0	0	1	0	0	0	0	1	3	1	8	6	4	3	9	24	19	0	2	19	11	8	8	11	13	9	4	19	4	11	19	7	0	0	Otu0360	k__Bacteria;p__Firmicutes;c__Clostridia;o__Clostridiales;f__Ruminococcaceae;g__Clostridium;s__methylpentosum;
Otu0361	0	0	0	0	0	187	113	58	1	3	0	0	0	0	0	0	0	0	0	0	0	0	0	0	0	0	0	0	0	0	1	0	0	0	0	0	0	0	0	0	Otu0361	k__Bacteria;p__Proteobacteria;c__Alphaproteobacteria;o__RF32;o__RF32_unclassified;o__RF32_unclassified;o__RF32_unclassified;
Otu0362	0	0	0	0	0	133	85	143	3	26	0	0	0	0	0	0	0	0	0	0	0	0	0	0	0	0	0	0	0	0	0	0	1	0	0	0	0	0	0	0	Otu0362	k__Bacteria;p__Firmicutes;c__Erysipelotrichi;o__Erysipelotrichales;f__Erysipelotrichaceae;g__Coprobacillus;g__Coprobacillus_unclassified;
Otu0363	0	1	0	4	1	0	0	0	0	1	0	0	1	0	0	44	76	253	0	13	0	0	0	0	0	0	0	0	0	0	0	0	0	0	0	0	0	0	0	0	Otu0363	k__Bacteria;p__Firmicutes;c__Clostridia;o__Clostridiales;f__Lachnospiraceae;f__Lachnospiraceae_unclassified;f__Lachnospiraceae_unclassified;
Otu0365	0	0	0	0	0	0	0	0	0	0	0	0	0	6	89	0	0	0	0	0	9	14	3	2	1	48	62	29	4	6	0	0	0	0	0	0	0	0	0	2	Otu0365	k__Bacteria;p__Firmicutes;c__Clostridia;o__Clostridiales;f__Ruminococcaceae;f__Ruminococcaceae_unclassified;f__Ruminococcaceae_unclassified;
Otu0366	0	0	0	0	0	0	0	0	0	0	0	0	0	0	0	0	0	0	0	0	0	0	0	3	12	0	0	0	0	0	0	0	0	34	11	0	0	0	0	3	Otu0366	k__Bacteria;p__Firmicutes;c__Clostridia;o__Clostridiales;f__Christensenellaceae;f__Christensenellaceae_unclassified;f__Christensenellaceae_unclassified;
Otu0367	0	0	0	0	2	0	0	0	23	112	0	0	0	35	130	0	0	0	0	0	0	0	0	0	0	0	0	0	0	0	0	0	0	1	1	0	0	0	0	0	Otu0367	k__Bacteria;p__Firmicutes;c__Bacilli;o__Lactobacillales;f__Lactobacillaceae;g__Lactobacillus;s__zeae;
Otu0368	0	0	0	0	0	0	0	1	10	21	0	0	0	0	0	0	0	0	0	0	0	0	0	0	0	0	0	0	0	0	1	0	2	5	0	3	0	0	3	18	Otu0368	k__Bacteria;p__Firmicutes;c__Clostridia;o__Clostridiales;f__Lachnospiraceae;f__Lachnospiraceae_unclassified;f__Lachnospiraceae_unclassified;
Otu0369	0	0	0	0	0	0	0	0	0	0	0	0	0	13	61	0	0	0	0	0	0	0	0	0	1	0	0	0	0	0	0	0	0	5	0	0	0	0	3	2	Otu0369	k__Bacteria;p__Firmicutes;c__Clostridia;o__Clostridiales;f__Ruminococcaceae;g__Faecalibacterium;s__prausnitzii;
Otu0370	0	0	0	0	0	0	0	0	0	0	0	1	0	0	3	16	109	157	1	16	0	0	0	1	1	0	0	0	0	0	0	0	0	0	0	0	0	0	0	6	Otu0370	k__Bacteria;p__Firmicutes;c__Clostridia;o__Clostridiales;f__Lachnospiraceae;f__Lachnospiraceae_unclassified;f__Lachnospiraceae_unclassified;
Otu0371	0	0	0	0	0	0	0	0	0	0	0	2	2	1	54	0	0	0	0	0	2	9	5	3	4	3	1	1	4	5	0	0	0	0	0	0	9	5	0	0	Otu0371	k__Bacteria;p__Bacteroidetes;c__Bacteroidia;o__Bacteroidales;f__Rikenellaceae;g__Alistipes;s__indistinctus;
Otu0372	0	0	0	0	0	0	0	0	0	0	0	0	0	0	0	23	46	87	0	5	0	0	1	0	0	0	0	0	0	0	0	0	0	0	0	49	84	70	0	1	Otu0372	k__Bacteria;p__Firmicutes;c__Clostridia;o__Clostridiales;f__Lachnospiraceae;g__Coprococcus;g__Coprococcus_unclassified;
Otu0373	17	5	2	0	0	0	0	0	0	0	4	4	2	3	7	0	3	2	0	1	0	2	2	6	4	48	54	36	33	72	0	0	0	5	0	0	0	0	0	0	Otu0373	k__Bacteria;p__Firmicutes;c__Erysipelotrichi;o__Erysipelotrichales;f__Erysipelotrichaceae;g__Coprobacillus;g__Coprobacillus_unclassified;
Otu0374	0	0	0	0	0	124	67	161	3	9	0	0	0	0	0	0	0	0	0	0	0	0	0	0	0	0	0	0	0	0	0	0	0	0	0	0	0	0	0	0	Otu0374	k__Bacteria;p__Firmicutes;c__Clostridia;o__Clostridiales;f__Lachnospiraceae;f__Lachnospiraceae_unclassified;f__Lachnospiraceae_unclassified;
Otu0375	0	0	0	0	1	0	0	2	6	39	0	0	0	0	2	0	0	0	0	0	0	0	0	47	111	0	0	0	0	0	0	3	8	6	6	0	0	0	0	0	Otu0375	k__Bacteria;p__Firmicutes;c__Clostridia;o__Clostridiales;f__Lachnospiraceae;g__Coprococcus;g__Coprococcus_unclassified;
Otu0376	0	0	0	14	8	12	2	6	23	103	2	0	3	0	9	0	0	0	0	0	2	3	2	0	0	0	0	0	0	2	1	2	7	0	0	2	2	4	1	1	Otu0376	k__Bacteria;p__Firmicutes;c__Clostridia;o__Clostridiales;f__Ruminococcaceae;g__Ruminococcus;g__Ruminococcus_unclassified;
Otu0377	0	0	0	0	0	0	0	0	13	37	0	0	0	1	8	0	0	0	0	0	0	0	0	0	0	0	0	0	2	4	0	0	0	0	0	0	1	0	2	10	Otu0377	k__Bacteria;p__Firmicutes;c__Clostridia;o__Clostridiales;f__Ruminococcaceae;g__Oscillospira;g__Oscillospira_unclassified;
Otu0380	43	20	7	6	13	15	17	30	0	2	6	10	6	3	4	0	4	9	1	2	1	11	6	0	3	7	3	5	3	6	13	4	7	0	0	7	5	4	0	0	Otu0380	k__Bacteria;p__Firmicutes;c__Clostridia;o__Clostridiales;f__Ruminococcaceae;f__Ruminococcaceae_unclassified;f__Ruminococcaceae_unclassified;
Otu0381	0	0	0	0	0	0	0	0	0	0	0	2	0	0	3	0	0	0	0	0	0	0	0	0	0	0	0	0	0	0	0	0	0	0	0	0	0	0	0	0	Otu0381	k__Bacteria;p__Bacteroidetes;c__Bacteroidia;o__Bacteroidales;f__[Barnesiellaceae];f__[Barnesiellaceae]_unclassified;f__[Barnesiellaceae]_unclassified;
Otu0382	0	0	0	0	0	0	0	0	0	5	0	0	0	5	29	0	0	0	6	18	1	0	1	0	1	0	0	0	0	0	0	0	0	6	2	0	0	0	1	3	Otu0382	k__Bacteria;p__Firmicutes;c__Clostridia;o__Clostridiales;f__Ruminococcaceae;g__Oscillospira;g__Oscillospira_unclassified;
Otu0383	0	0	0	0	0	0	0	0	2	5	1	0	0	8	13	0	0	0	0	0	0	0	0	1	2	0	0	0	0	0	0	0	0	5	3	0	0	0	1	1	Otu0383	k__Bacteria;p__Firmicutes;c__Clostridia;o__Clostridiales;f__Lachnospiraceae;f__Lachnospiraceae_unclassified;f__Lachnospiraceae_unclassified;
Otu0384	0	0	0	0	0	0	0	0	30	183	0	0	0	4	9	0	0	0	0	0	0	0	0	0	0	0	0	0	5	17	0	0	0	0	0	0	0	0	2	1	Otu0384	k__Bacteria;p__Firmicutes;c__Clostridia;o__Clostridiales;f__Ruminococcaceae;f__Ruminococcaceae_unclassified;f__Ruminococcaceae_unclassified;
Otu0385	0	0	0	0	1	0	0	0	1	2	0	0	0	12	94	0	0	0	0	0	0	0	0	0	0	4	0	0	25	35	0	0	0	0	0	0	0	0	0	0	Otu0385	k__Bacteria;p__Firmicutes;c__Clostridia;o__Clostridiales;o__Clostridiales_unclassified;o__Clostridiales_unclassified;o__Clostridiales_unclassified;
Otu0386	0	0	0	0	0	0	0	0	0	0	0	0	0	0	1	0	0	0	0	0	40	31	31	9	19	0	0	0	0	0	36	31	50	0	0	0	0	0	0	0	Otu0386	k__Bacteria;p__Firmicutes;c__Erysipelotrichi;o__Erysipelotrichales;f__Erysipelotrichaceae;g__Coprobacillus;g__Coprobacillus_unclassified;
Otu0387	0	186	134	0	0	2	0	0	0	0	12	0	0	0	0	0	0	0	0	0	0	0	0	0	0	0	0	0	0	0	0	0	0	0	0	0	0	0	0	0	Otu0387	k__Bacteria;p__Firmicutes;c__Clostridia;o__Clostridiales;f__Lachnospiraceae;g__Clostridium;s__hathewayi;
Otu0388	0	0	0	0	0	0	0	0	0	0	0	0	0	7	7	0	0	0	0	0	0	0	2	38	55	0	1	0	1	20	0	0	0	33	22	1	2	5	2	16	Otu0388	k__Bacteria;p__Firmicutes;c__Clostridia;o__Clostridiales;f__[Mogibacteriaceae];f__[Mogibacteriaceae]_unclassified;f__[Mogibacteriaceae]_unclassified;
Otu0389	0	0	0	0	0	0	0	0	0	0	0	0	0	1	0	0	7	0	57	223	0	0	0	0	0	0	0	0	0	0	0	0	0	0	0	0	0	0	1	1	Otu0389	k__Bacteria;p__Firmicutes;c__Clostridia;o__Clostridiales;f__Peptococcaceae;g__Peptococcus;g__Peptococcus_unclassified;
Otu0390	0	0	0	0	0	0	0	0	38	212	0	0	0	0	0	0	0	0	0	0	0	0	0	0	0	0	0	0	0	0	0	0	0	0	0	0	0	0	0	0	Otu0390	k__Bacteria;p__Firmicutes;c__Clostridia;o__Clostridiales;f__Lachnospiraceae;g__Blautia;g__Blautia_unclassified;
Otu0391	0	0	0	0	0	0	0	0	12	33	0	0	0	0	0	0	0	0	0	0	0	0	0	2	1	0	0	0	0	0	0	0	0	0	0	0	0	0	0	13	Otu0391	k__Bacteria;k__Bacteria_unclassified;k__Bacteria_unclassified;k__Bacteria_unclassified;k__Bacteria_unclassified;k__Bacteria_unclassified;k__Bacteria_unclassified;
Otu0392	0	0	0	0	0	0	0	0	4	11	0	0	0	0	0	0	0	0	1	0	0	0	0	1	2	0	0	0	0	3	0	0	0	29	8	0	0	0	0	0	Otu0392	k__Bacteria;p__Firmicutes;c__Clostridia;o__Clostridiales;f__Ruminococcaceae;g__Oscillospira;g__Oscillospira_unclassified;
Otu0393	27	97	32	4	18	0	0	0	2	9	0	0	0	0	0	0	0	4	1	4	0	0	0	0	0	0	0	5	0	0	2	6	0	0	0	0	7	5	0	0	Otu0393	k__Bacteria;p__Firmicutes;c__Clostridia;o__Clostridiales;f__Ruminococcaceae;g__Oscillospira;g__Oscillospira_unclassified;
Otu0394	0	0	0	0	0	0	0	0	40	160	0	0	0	0	0	0	0	0	0	0	0	0	0	0	0	0	0	0	1	2	0	0	0	0	0	0	0	0	0	0	Otu0394	k__Bacteria;p__Firmicutes;c__Clostridia;o__Clostridiales;f__Lachnospiraceae;f__Lachnospiraceae_unclassified;f__Lachnospiraceae_unclassified;
Otu0395	0	0	0	107	196	0	0	0	0	0	0	0	0	0	0	0	0	0	0	0	0	0	0	0	0	0	0	0	0	0	0	0	0	0	0	0	0	0	0	0	Otu0395	k__Bacteria;p__Firmicutes;c__Clostridia;o__Clostridiales;f__Lachnospiraceae;g__Coprococcus;g__Coprococcus_unclassified;
Otu0396	0	0	0	0	0	0	0	0	0	0	0	0	0	0	0	0	0	0	1	0	0	0	0	0	0	0	0	0	0	0	0	0	0	0	0	0	0	0	0	6	Otu0396	k__Bacteria;k__Bacteria_unclassified;k__Bacteria_unclassified;k__Bacteria_unclassified;k__Bacteria_unclassified;k__Bacteria_unclassified;k__Bacteria_unclassified;
Otu0397	0	0	0	0	0	0	0	0	0	0	0	0	0	0	1	0	0	0	7	15	0	0	0	3	0	0	0	0	0	0	0	0	0	0	0	0	0	0	6	5	Otu0397	k__Bacteria;p__Firmicutes;c__Clostridia;o__Clostridiales;f__Ruminococcaceae;g__Oscillospira;g__Oscillospira_unclassified;
Otu0398	0	0	0	27	85	0	0	0	0	0	0	0	0	2	14	0	0	0	0	0	0	0	0	1	3	0	0	0	3	2	0	0	0	0	0	0	0	0	0	1	Otu0398	k__Bacteria;p__Firmicutes;c__Clostridia;o__Clostridiales;f__Ruminococcaceae;g__Clostridium;g__Clostridium_unclassified;
Otu0399	0	0	0	0	0	0	0	0	0	0	0	0	0	0	0	0	0	0	0	0	0	0	0	0	0	0	0	0	0	0	0	0	0	0	0	0	0	0	2	16	Otu0399	k__Bacteria;p__Firmicutes;c__Clostridia;o__Clostridiales;f__Ruminococcaceae;f__Ruminococcaceae_unclassified;f__Ruminococcaceae_unclassified;
Otu0401	57	0	0	1	10	0	1	0	0	2	7	6	10	1	13	4	10	14	0	5	10	7	10	0	0	1	3	3	0	0	3	10	6	2	0	6	18	8	0	0	Otu0401	k__Bacteria;p__Firmicutes;c__Clostridia;o__Clostridiales;f__Ruminococcaceae;g__Ruminococcus;g__Ruminococcus_unclassified;
Otu0402	0	0	0	0	0	0	0	0	0	0	0	0	0	0	0	0	0	0	0	0	0	13	5	13	24	0	0	0	0	0	0	0	0	0	0	0	0	0	0	0	Otu0402	k__Bacteria;p__Firmicutes;c__Clostridia;o__Clostridiales;f__Ruminococcaceae;f__Ruminococcaceae_unclassified;f__Ruminococcaceae_unclassified;
Otu0403	0	0	0	0	0	0	0	0	0	0	0	0	0	0	0	0	0	0	0	0	0	0	0	0	0	8	10	17	28	83	0	0	0	0	0	7	16	26	0	6	Otu0403	k__Bacteria;p__Firmicutes;c__Clostridia;o__Clostridiales;f__[Mogibacteriaceae];f__[Mogibacteriaceae]_unclassified;f__[Mogibacteriaceae]_unclassified;
Otu0404	0	0	0	0	1	0	0	0	0	0	0	0	0	23	124	0	0	0	0	0	0	0	0	0	0	0	0	0	0	0	0	0	0	0	0	0	0	0	3	2	Otu0404	k__Bacteria;p__Firmicutes;c__Clostridia;o__Clostridiales;f__Lachnospiraceae;g__Coprococcus;g__Coprococcus_unclassified;
Otu0405	0	0	0	0	0	0	0	0	15	71	0	0	0	1	9	0	0	1	1	2	0	0	0	1	2	0	0	0	1	5	2	0	0	5	5	0	0	0	0	0	Otu0405	k__Bacteria;p__Firmicutes;c__Clostridia;o__Clostridiales;f__Ruminococcaceae;g__Ruminococcus;g__Ruminococcus_unclassified;
Otu0406	0	0	0	0	0	0	0	0	0	0	0	0	0	0	0	0	0	0	0	0	0	0	0	0	0	0	0	0	0	0	0	1	2	0	2	0	0	0	0	0	Otu0406	k__Bacteria;p__Firmicutes;c__Clostridia;o__Clostridiales;f__Lachnospiraceae;f__Lachnospiraceae_unclassified;f__Lachnospiraceae_unclassified;
Otu0407	0	0	0	0	0	0	0	0	26	91	0	0	0	3	4	0	0	0	0	0	0	0	0	6	31	0	0	0	0	0	0	0	0	0	0	0	0	0	1	11	Otu0407	k__Bacteria;p__Firmicutes;c__Clostridia;o__Clostridiales;f__Lachnospiraceae;f__Lachnospiraceae_unclassified;f__Lachnospiraceae_unclassified;
Otu0409	5	0	0	17	45	11	4	13	1	17	1	0	0	1	2	0	0	1	0	2	0	0	0	0	0	2	0	8	1	1	0	0	0	0	0	7	23	17	0	1	Otu0409	k__Bacteria;p__Firmicutes;c__Clostridia;o__Clostridiales;f__Ruminococcaceae;f__Ruminococcaceae_unclassified;f__Ruminococcaceae_unclassified;
Otu0410	0	0	0	0	0	0	0	0	0	6	0	0	0	0	1	0	0	0	0	0	14	40	38	2	7	45	40	34	3	10	20	0	0	0	0	1	0	0	2	2	Otu0410	k__Bacteria;p__Firmicutes;c__Clostridia;o__Clostridiales;f__Lachnospiraceae;g__Coprococcus;g__Coprococcus_unclassified;
Otu0411	0	0	0	0	0	0	0	0	0	0	0	0	0	7	22	0	0	0	0	0	0	0	0	0	0	0	0	0	0	0	0	0	0	0	0	0	0	0	5	3	Otu0411	k__Bacteria;p__Firmicutes;c__Clostridia;o__Clostridiales;f__Lachnospiraceae;f__Lachnospiraceae_unclassified;f__Lachnospiraceae_unclassified;
Otu0412	0	0	1	7	2	0	0	0	34	99	0	0	0	1	11	0	0	0	0	0	2	1	1	6	24	0	0	0	0	0	0	0	0	0	0	1	1	5	0	3	Otu0412	k__Bacteria;p__Firmicutes;c__Clostridia;o__Clostridiales;f__[Mogibacteriaceae];f__[Mogibacteriaceae]_unclassified;f__[Mogibacteriaceae]_unclassified;
Otu0413	0	0	0	0	0	8	0	0	9	50	0	0	0	0	0	0	0	0	0	2	0	0	0	0	0	0	0	0	0	2	1	0	0	10	6	0	0	0	0	0	Otu0413	k__Bacteria;p__Firmicutes;c__Clostridia;o__Clostridiales;f__Ruminococcaceae;g__Ruminococcus;g__Ruminococcus_unclassified;
Otu0415	0	0	0	0	0	0	0	0	0	0	0	0	0	4	14	0	0	0	0	11	0	0	0	1	0	0	0	0	0	0	0	0	0	0	0	0	0	0	3	3	Otu0415	k__Bacteria;p__Firmicutes;c__Clostridia;o__Clostridiales;o__Clostridiales_unclassified;o__Clostridiales_unclassified;o__Clostridiales_unclassified;
Otu0416	0	0	0	0	0	0	0	0	2	3	0	0	0	0	0	0	0	0	0	0	1	1	1	2	2	45	63	31	16	40	0	0	0	0	0	0	0	0	0	0	Otu0416	k__Bacteria;p__Firmicutes;c__Clostridia;o__Clostridiales;f__Peptococcaceae;g__rc4-4;g__rc4-4_unclassified;
Otu0417	0	0	0	0	0	0	0	0	0	0	0	0	0	0	0	0	0	0	0	0	0	0	0	0	0	0	0	0	0	0	1	2	4	5	2	0	0	0	0	9	Otu0417	k__Bacteria;p__Firmicutes;c__Clostridia;o__Clostridiales;f__Ruminococcaceae;g__Ruminococcus;g__Ruminococcus_unclassified;
Otu0418	0	0	0	0	0	0	0	0	0	0	0	0	0	0	0	0	1	0	0	0	0	0	0	0	0	0	0	0	0	0	0	0	0	0	0	0	0	0	0	0	Otu0418	k__Bacteria;p__Firmicutes;c__Clostridia;o__Clostridiales;f__Lachnospiraceae;f__Lachnospiraceae_unclassified;f__Lachnospiraceae_unclassified;
Otu0419	0	0	0	0	0	0	0	0	0	0	0	0	0	0	0	0	0	0	0	0	0	0	0	5	6	0	0	0	0	0	0	0	0	0	0	0	0	0	6	11	Otu0419	k__Bacteria;p__Firmicutes;c__Clostridia;o__Clostridiales;f__Clostridiaceae;g__02d06;g__02d06_unclassified;
Otu0420	0	0	0	0	0	0	0	0	0	0	0	0	0	0	0	0	0	0	0	0	0	0	0	0	0	0	0	0	0	0	0	0	0	0	0	0	0	0	3	13	Otu0420	k__Bacteria;k__Bacteria_unclassified;k__Bacteria_unclassified;k__Bacteria_unclassified;k__Bacteria_unclassified;k__Bacteria_unclassified;k__Bacteria_unclassified;
Otu0422	0	0	0	0	0	0	0	0	0	8	0	0	0	0	0	0	0	0	13	51	0	0	0	0	0	0	0	0	0	0	0	0	0	0	0	0	0	0	0	1	Otu0422	k__Bacteria;p__Firmicutes;c__Clostridia;o__Clostridiales;o__Clostridiales_unclassified;o__Clostridiales_unclassified;o__Clostridiales_unclassified;
Otu0423	12	15	5	3	17	6	5	28	0	0	5	10	3	2	11	0	12	4	1	3	2	16	4	0	0	2	0	1	4	12	2	1	1	6	3	2	10	0	0	0	Otu0423	k__Bacteria;p__Firmicutes;c__Clostridia;o__Clostridiales;f__Ruminococcaceae;g__Anaerotruncus;g__Anaerotruncus_unclassified;
Otu0425	0	0	0	71	170	0	0	0	0	0	0	0	0	0	0	0	0	0	0	0	0	0	0	0	0	0	0	0	0	0	0	0	0	0	0	0	0	0	0	0	Otu0425	k__Bacteria;p__Firmicutes;c__Clostridia;o__Clostridiales;o__Clostridiales_unclassified;o__Clostridiales_unclassified;o__Clostridiales_unclassified;
Otu0427	1	0	0	5	19	0	0	0	1	5	0	0	0	5	17	0	0	0	0	2	0	0	0	0	0	0	0	0	0	0	0	0	0	0	0	0	0	0	2	8	Otu0427	k__Bacteria;p__Firmicutes;c__Clostridia;o__Clostridiales;f__Ruminococcaceae;g__Ruminococcus;g__Ruminococcus_unclassified;
Otu0428	50	34	23	10	61	2	0	0	0	0	0	0	0	0	1	0	2	0	0	0	0	1	0	0	1	0	0	0	0	0	0	5	1	0	0	0	0	0	0	0	Otu0428	k__Bacteria;p__Bacteroidetes;c__Bacteroidia;o__Bacteroidales;f__Bacteroidaceae;g__Bacteroides;s__fragilis;
Otu0429	0	0	0	0	0	0	0	0	0	0	13	20	9	8	8	0	4	16	0	14	0	0	0	0	0	0	0	0	0	0	0	0	0	0	0	0	0	0	3	0	Otu0429	k__Bacteria;p__Firmicutes;c__Clostridia;o__Clostridiales;o__Clostridiales_unclassified;o__Clostridiales_unclassified;o__Clostridiales_unclassified;
Otu0430	0	0	0	0	0	0	0	0	10	116	0	0	0	0	0	0	0	0	0	1	0	0	0	6	2	0	0	0	0	0	0	0	0	0	0	0	0	0	0	0	Otu0430	k__Bacteria;p__Firmicutes;c__Clostridia;o__Clostridiales;f__Lachnospiraceae;f__Lachnospiraceae_unclassified;f__Lachnospiraceae_unclassified;
Otu0431	33	44	22	5	30	1	0	4	3	10	0	0	0	5	13	0	0	0	0	2	0	0	0	0	0	0	0	0	0	0	0	0	0	0	0	0	0	0	0	0	Otu0431	k__Bacteria;p__Firmicutes;c__Clostridia;o__Clostridiales;f__Ruminococcaceae;g__Ruminococcus;g__Ruminococcus_unclassified;
Otu0432	0	0	0	0	0	22	4	29	12	45	0	0	0	2	8	0	0	0	0	0	0	0	0	0	0	2	0	1	0	0	0	0	0	0	0	0	0	0	0	2	Otu0432	k__Bacteria;p__Firmicutes;c__Clostridia;o__Clostridiales;f__Christensenellaceae;f__Christensenellaceae_unclassified;f__Christensenellaceae_unclassified;
Otu0433	0	0	0	0	0	0	0	0	0	0	0	0	0	0	0	0	0	0	1	9	0	0	0	0	0	0	0	0	8	31	0	0	0	0	0	32	69	55	0	3	Otu0433	k__Bacteria;p__Firmicutes;c__Clostridia;o__Clostridiales;f__Lachnospiraceae;g__Blautia;g__Blautia_unclassified;
Otu0435	0	0	0	0	0	0	0	0	9	33	2	8	9	0	2	0	8	4	0	3	0	0	0	0	0	0	0	0	1	0	3	5	7	0	0	2	7	2	0	2	Otu0435	k__Bacteria;p__Firmicutes;c__Clostridia;o__Clostridiales;f__Ruminococcaceae;g__Oscillospira;g__Oscillospira_unclassified;
Otu0437	0	0	0	0	0	0	0	0	0	0	0	0	0	0	2	12	88	79	1	8	0	0	0	0	0	0	0	0	0	0	0	0	0	0	0	0	0	0	0	8	Otu0437	k__Bacteria;p__Firmicutes;c__Clostridia;o__Clostridiales;f__Lachnospiraceae;f__Lachnospiraceae_unclassified;f__Lachnospiraceae_unclassified;
Otu0438	0	4	3	4	15	4	2	3	8	67	0	0	0	0	1	0	0	0	0	0	1	0	0	2	0	0	0	0	0	0	0	0	0	0	0	0	0	0	0	0	Otu0438	k__Bacteria;p__Firmicutes;c__Clostridia;o__Clostridiales;f__Ruminococcaceae;g__Ruminococcus;g__Ruminococcus_unclassified;
Otu0439	0	0	0	0	0	0	0	0	13	42	0	0	0	10	27	0	0	0	0	0	0	0	0	0	1	0	0	0	1	0	0	0	0	43	32	0	0	0	0	0	Otu0439	k__Bacteria;p__Firmicutes;c__Bacilli;o__Lactobacillales;f__Streptococcaceae;g__Streptococcus;g__Streptococcus_unclassified;
Otu0440	0	0	0	0	0	0	0	0	0	0	1	0	0	4	65	1	0	0	0	0	0	0	0	9	20	0	0	0	0	0	0	0	0	0	0	0	0	0	0	0	Otu0440	k__Bacteria;p__Firmicutes;p__Firmicutes_unclassified;p__Firmicutes_unclassified;p__Firmicutes_unclassified;p__Firmicutes_unclassified;p__Firmicutes_unclassified;
Otu0441	0	0	0	0	0	0	0	0	0	0	0	0	0	0	3	0	0	0	0	0	5	7	0	1	1	0	0	0	0	0	0	0	1	0	0	0	0	1	0	1	Otu0441	k__Bacteria;p__Firmicutes;c__Clostridia;o__Clostridiales;f__Lachnospiraceae;f__Lachnospiraceae_unclassified;f__Lachnospiraceae_unclassified;
Otu0442	0	0	0	0	0	0	0	0	0	0	0	0	0	0	0	0	0	0	0	0	0	0	0	0	0	0	0	0	18	34	0	0	0	0	0	0	0	0	0	0	Otu0442	k__Bacteria;p__Firmicutes;c__Clostridia;o__Clostridiales;o__Clostridiales_unclassified;o__Clostridiales_unclassified;o__Clostridiales_unclassified;
Otu0444	0	0	0	0	0	0	0	0	0	0	0	0	0	0	0	0	0	0	0	0	0	0	0	0	0	1	0	1	0	3	0	0	1	0	0	0	0	1	0	0	Otu0444	k__Bacteria;p__Firmicutes;c__Clostridia;o__Clostridiales;f__Lachnospiraceae;g__[Ruminococcus];s__gnavus;
Otu0445	0	0	0	0	0	0	0	0	0	0	0	0	0	0	0	0	0	0	0	0	0	0	0	0	0	0	0	0	0	0	0	0	0	0	0	30	122	66	0	1	Otu0445	k__Bacteria;p__Firmicutes;c__Clostridia;o__Clostridiales;f__Lachnospiraceae;f__Lachnospiraceae_unclassified;f__Lachnospiraceae_unclassified;
Otu0446	0	0	0	0	0	0	0	0	0	0	0	0	0	2	0	0	1	1	0	0	0	0	0	0	0	0	0	0	0	0	1	0	0	1	0	0	0	0	0	0	Otu0446	k__Bacteria;p__Firmicutes;c__Clostridia;o__Clostridiales;f__Ruminococcaceae;g__Oscillospira;g__Oscillospira_unclassified;
Otu0447	0	0	0	0	0	0	0	0	0	0	91	62	61	0	2	0	0	0	0	0	0	0	0	0	0	0	0	0	0	0	0	0	0	0	0	0	0	0	0	0	Otu0447	k__Bacteria;p__Firmicutes;c__Clostridia;o__Clostridiales;f__Ruminococcaceae;g__Butyricicoccus;s__pullicaecorum;
Otu0448	0	0	0	5	60	0	0	1	11	28	0	0	0	0	0	0	0	0	0	9	0	0	0	0	0	2	0	0	0	0	1	0	0	1	0	0	0	0	0	3	Otu0448	k__Bacteria;p__Firmicutes;c__Clostridia;o__Clostridiales;f__Ruminococcaceae;g__Ruminococcus;g__Ruminococcus_unclassified;
Otu0449	0	0	0	0	0	0	0	0	2	8	0	0	0	0	0	0	0	0	0	0	6	0	0	0	1	0	0	0	0	0	0	0	4	3	1	0	0	0	0	0	Otu0449	k__Bacteria;p__Firmicutes;c__Clostridia;o__Clostridiales;f__Ruminococcaceae;g__Faecalibacterium;s__prausnitzii;
Otu0450	0	0	0	0	0	21	21	68	0	0	16	0	0	1	0	0	0	0	0	0	6	12	6	0	0	16	1	6	0	2	1	0	0	0	0	9	10	13	0	0	Otu0450	k__Bacteria;p__Bacteroidetes;c__Bacteroidia;o__Bacteroidales;f__Bacteroidaceae;g__Bacteroides;g__Bacteroides_unclassified;
Otu0451	0	0	0	0	0	32	36	6	12	73	0	0	0	0	0	0	0	0	0	0	0	0	0	0	0	0	0	0	0	0	0	0	0	0	0	0	0	0	0	0	Otu0451	k__Bacteria;p__Firmicutes;c__Clostridia;o__Clostridiales;f__Ruminococcaceae;f__Ruminococcaceae_unclassified;f__Ruminococcaceae_unclassified;
Otu0452	0	0	0	0	0	0	0	0	9	54	0	0	0	0	0	0	0	0	0	0	0	0	0	0	0	0	0	0	0	0	0	0	0	0	0	0	0	0	0	10	Otu0452	k__Bacteria;p__Firmicutes;c__Clostridia;o__Clostridiales;f__Christensenellaceae;f__Christensenellaceae_unclassified;f__Christensenellaceae_unclassified;
Otu0453	0	0	0	0	0	0	0	0	0	0	0	0	0	1	0	0	0	0	0	0	34	27	23	41	42	0	0	0	0	0	0	0	0	0	0	0	0	0	0	0	Otu0453	k__Bacteria;p__Actinobacteria;c__Coriobacteriia;o__Coriobacteriales;f__Coriobacteriaceae;f__Coriobacteriaceae_unclassified;f__Coriobacteriaceae_unclassified;
Otu0454	26	23	9	2	9	14	1	8	1	10	0	0	0	0	0	0	0	0	0	2	2	31	8	5	4	0	0	0	0	0	0	0	0	2	0	0	0	1	0	1	Otu0454	k__Bacteria;p__Firmicutes;c__Bacilli;o__Lactobacillales;f__Enterococcaceae;g__Enterococcus;g__Enterococcus_unclassified;
Otu0455	0	0	0	0	0	0	0	0	0	0	0	0	0	0	0	0	0	0	16	46	0	0	0	0	0	0	0	0	3	0	0	0	0	0	0	0	0	0	0	0	Otu0455	k__Bacteria;p__Firmicutes;c__Clostridia;o__Clostridiales;f__Christensenellaceae;f__Christensenellaceae_unclassified;f__Christensenellaceae_unclassified;
Otu0456	0	0	0	0	1	0	0	0	6	24	0	0	0	0	3	0	0	0	1	4	0	0	0	0	1	0	0	0	0	0	0	0	0	0	0	0	0	0	4	16	Otu0456	k__Bacteria;p__Firmicutes;c__Clostridia;o__Clostridiales;f__Clostridiaceae;g__Clostridium;g__Clostridium_unclassified;
Otu0457	0	0	0	0	0	0	0	0	11	40	0	0	1	0	2	0	0	2	0	0	0	0	0	1	1	0	0	0	0	1	0	0	0	1	0	0	0	0	0	11	Otu0457	k__Bacteria;p__Firmicutes;c__Clostridia;o__Clostridiales;f__Lachnospiraceae;g__Coprococcus;g__Coprococcus_unclassified;
Otu0458	0	0	0	0	0	61	34	72	2	9	0	1	0	0	0	0	0	0	0	0	0	0	0	0	0	0	0	0	0	0	0	0	0	0	0	0	0	0	0	0	Otu0458	k__Bacteria;p__Firmicutes;c__Erysipelotrichi;o__Erysipelotrichales;f__Erysipelotrichaceae;g__Holdemania;g__Holdemania_unclassified;
Otu0459	5	34	27	6	1	48	13	22	1	0	0	0	1	0	2	0	1	0	0	0	0	0	0	0	0	0	0	0	5	2	0	0	0	3	0	0	0	0	0	0	Otu0459	k__Bacteria;p__Firmicutes;c__Clostridia;o__Clostridiales;f__Lachnospiraceae;g__Blautia;g__Blautia_unclassified;
Otu0460	0	0	0	0	0	0	0	0	0	0	0	0	0	3	70	0	0	0	0	0	0	0	0	0	0	0	0	0	0	0	0	0	0	0	0	0	0	0	1	0	Otu0460	k__Bacteria;p__Firmicutes;p__Firmicutes_unclassified;p__Firmicutes_unclassified;p__Firmicutes_unclassified;p__Firmicutes_unclassified;p__Firmicutes_unclassified;
Otu0461	0	0	0	0	0	0	0	0	0	0	102	31	43	0	0	0	0	0	0	0	0	0	0	0	0	0	0	0	0	0	0	0	0	0	0	0	0	0	0	0	Otu0461	k__Bacteria;p__Firmicutes;c__Clostridia;o__Clostridiales;f__Lachnospiraceae;f__Lachnospiraceae_unclassified;f__Lachnospiraceae_unclassified;
Otu0462	0	0	0	0	0	65	25	66	4	12	0	0	0	0	0	0	0	0	0	0	0	0	0	0	0	1	0	0	0	0	0	0	0	0	0	0	0	0	0	0	Otu0462	k__Bacteria;p__Firmicutes;c__Clostridia;o__Clostridiales;f__Ruminococcaceae;f__Ruminococcaceae_unclassified;f__Ruminococcaceae_unclassified;
Otu0463	0	2	1	0	0	8	3	8	0	0	0	0	0	0	1	4	18	41	0	10	10	15	13	0	0	2	1	0	0	0	2	7	1	0	0	6	3	0	0	0	Otu0463	k__Bacteria;p__Bacteroidetes;c__Bacteroidia;o__Bacteroidales;f__Bacteroidaceae;g__Bacteroides;s__ovatus;
Otu0464	0	0	0	3	3	0	0	0	0	1	0	0	0	5	27	0	0	0	0	0	0	0	0	1	0	0	0	0	0	2	0	0	0	7	2	0	0	0	0	0	Otu0464	k__Bacteria;p__Firmicutes;c__Clostridia;o__Clostridiales;f__Veillonellaceae;g__Veillonella;g__Veillonella_unclassified;
Otu0465	0	0	0	0	0	1	0	0	12	110	0	0	0	1	0	0	0	0	0	0	0	0	0	0	0	0	0	0	0	0	0	0	0	0	0	0	0	0	0	0	Otu0465	k__Bacteria;p__Actinobacteria;c__Coriobacteriia;o__Coriobacteriales;f__Coriobacteriaceae;g__Slackia;g__Slackia_unclassified;
Otu0466	0	0	0	0	0	0	0	0	0	0	0	0	0	0	0	0	0	0	0	0	0	0	0	0	0	0	0	0	0	0	0	0	0	113	60	0	0	0	0	0	Otu0466	k__Bacteria;p__Firmicutes;c__Bacilli;o__Lactobacillales;f__Leuconostocaceae;g__Leuconostoc;s__mesenteroides;
Otu0467	0	0	0	0	0	42	12	35	2	11	0	0	0	3	6	0	0	0	0	0	5	6	19	1	0	0	0	0	0	0	0	0	0	0	0	0	0	0	0	0	Otu0467	k__Bacteria;p__Firmicutes;c__Clostridia;o__Clostridiales;f__Lachnospiraceae;f__Lachnospiraceae_unclassified;f__Lachnospiraceae_unclassified;
Otu0468	0	0	0	5	25	0	1	3	7	12	0	0	0	3	3	0	0	0	0	0	0	0	0	1	0	0	0	0	0	2	0	0	0	0	0	0	0	0	0	0	Otu0468	k__Bacteria;p__Firmicutes;c__Clostridia;o__Clostridiales;f__Ruminococcaceae;f__Ruminococcaceae_unclassified;f__Ruminococcaceae_unclassified;
Otu0469	0	0	0	1	7	0	1	0	0	0	0	0	0	0	0	0	0	0	0	0	0	3	4	0	2	0	0	0	0	0	0	4	0	7	7	0	0	0	0	0	Otu0469	k__Bacteria;p__Firmicutes;c__Clostridia;o__Clostridiales;f__Ruminococcaceae;g__Faecalibacterium;s__prausnitzii;
Otu0470	0	0	0	0	0	0	0	0	7	75	0	1	0	2	6	0	0	0	0	4	0	0	0	0	0	0	0	0	0	0	0	0	0	2	1	0	0	0	0	0	Otu0470	k__Bacteria;p__Firmicutes;c__Clostridia;o__Clostridiales;f__Ruminococcaceae;f__Ruminococcaceae_unclassified;f__Ruminococcaceae_unclassified;
Otu0471	0	0	0	0	0	0	0	1	12	64	0	0	0	0	0	3	1	1	0	0	0	0	0	0	0	0	0	0	0	0	0	0	0	1	0	1	0	2	0	0	Otu0471	k__Bacteria;p__Firmicutes;c__Clostridia;o__Clostridiales;f__Ruminococcaceae;g__Clostridium;g__Clostridium_unclassified;
Otu0472	0	0	0	11	24	2	1	1	5	19	0	0	0	3	8	0	0	0	0	1	0	0	0	0	1	0	0	0	1	0	0	0	1	0	4	0	0	0	1	0	Otu0472	k__Bacteria;p__Firmicutes;c__Clostridia;o__Clostridiales;f__Christensenellaceae;f__Christensenellaceae_unclassified;f__Christensenellaceae_unclassified;
Otu0473	0	1	0	0	6	6	4	3	0	12	0	0	0	0	0	0	0	1	0	0	0	0	0	0	1	0	0	0	36	74	0	0	0	0	0	0	0	0	0	0	Otu0473	k__Bacteria;p__Firmicutes;c__Clostridia;o__Clostridiales;f__Lachnospiraceae;g__Blautia;g__Blautia_unclassified;
Otu0474	0	0	0	0	0	0	0	0	0	0	0	0	1	0	0	0	0	0	0	0	0	0	0	0	0	0	0	0	0	0	1	0	0	1	0	0	0	0	0	0	Otu0474	k__Bacteria;p__Firmicutes;c__Clostridia;o__Clostridiales;f__Lachnospiraceae;g__[Ruminococcus];s__gnavus;
Otu0475	0	0	0	0	0	23	8	3	0	2	16	9	0	0	2	5	5	8	0	0	0	4	0	0	0	0	6	0	2	0	3	4	3	5	0	1	7	5	0	0	Otu0475	k__Bacteria;p__Bacteroidetes;c__Bacteroidia;o__Bacteroidales;f__Bacteroidaceae;g__Bacteroides;s__uniformis;
Otu0476	0	0	0	0	0	5	0	5	0	7	0	0	0	0	0	0	0	0	0	0	0	0	0	1	1	0	0	1	16	31	6	1	9	17	13	0	0	0	0	0	Otu0476	k__Bacteria;k__Bacteria_unclassified;k__Bacteria_unclassified;k__Bacteria_unclassified;k__Bacteria_unclassified;k__Bacteria_unclassified;k__Bacteria_unclassified;
Otu0477	0	0	0	20	71	0	0	0	0	0	0	0	0	0	0	0	0	0	0	0	0	0	0	0	0	0	0	0	0	0	0	0	0	0	0	0	0	0	0	0	Otu0477	k__Bacteria;p__Firmicutes;c__Clostridia;o__Clostridiales;f__Veillonellaceae;f__Veillonellaceae_unclassified;f__Veillonellaceae_unclassified;
Otu0478	0	0	0	0	0	0	0	0	0	0	0	0	0	0	0	0	0	0	0	0	3	10	2	0	0	0	0	0	0	0	2	3	0	2	2	3	3	5	0	0	Otu0478	k__Bacteria;p__Verrucomicrobia;c__Verrucomicrobiae;o__Verrucomicrobiales;f__Verrucomicrobiaceae;g__Akkermansia;s__muciniphila;
Otu0479	0	0	0	0	0	0	0	0	11	22	0	0	0	0	0	0	0	0	0	0	0	0	0	0	0	0	0	0	0	0	0	0	0	0	0	0	0	0	0	0	Otu0479	k__Bacteria;p__Firmicutes;c__Clostridia;o__Clostridiales;f__Ruminococcaceae;f__Ruminococcaceae_unclassified;f__Ruminococcaceae_unclassified;
Otu0480	0	0	0	2	0	98	44	0	2	29	0	0	0	0	0	0	0	0	0	0	0	0	0	0	0	0	0	0	0	1	0	0	0	0	0	0	0	0	0	0	Otu0480	k__Bacteria;p__Firmicutes;c__Clostridia;o__Clostridiales;f__Lachnospiraceae;g__Blautia;g__Blautia_unclassified;
Otu0481	0	0	0	0	0	0	0	0	0	0	0	0	0	0	0	0	0	0	0	0	0	0	4	49	88	0	0	0	0	0	0	0	0	0	0	0	0	0	0	0	Otu0481	k__Bacteria;p__Actinobacteria;c__Coriobacteriia;o__Coriobacteriales;f__Coriobacteriaceae;g__Collinsella;s__aerofaciens;
Otu0482	0	0	0	0	0	0	0	0	0	0	0	0	0	0	0	0	0	0	0	0	0	0	0	0	0	0	0	0	0	0	4	1	0	4	0	0	1	1	1	8	Otu0482	k__Bacteria;p__Firmicutes;c__Clostridia;o__Clostridiales;f__Lachnospiraceae;f__Lachnospiraceae_unclassified;f__Lachnospiraceae_unclassified;
Otu0483	0	0	0	0	0	51	26	32	0	2	0	0	0	0	2	4	1	8	0	0	4	17	0	0	5	10	4	4	1	1	0	0	0	0	0	0	0	0	0	0	Otu0483	k__Bacteria;p__Firmicutes;c__Clostridia;o__Clostridiales;f__[Mogibacteriaceae];f__[Mogibacteriaceae]_unclassified;f__[Mogibacteriaceae]_unclassified;
Otu0484	0	0	0	0	0	1	0	0	0	19	0	0	0	1	13	0	0	0	0	0	0	0	0	0	0	0	0	0	0	0	0	0	0	0	0	0	4	2	0	1	Otu0484	k__Bacteria;p__Proteobacteria;c__Deltaproteobacteria;o__Desulfovibrionales;f__Desulfovibrionaceae;g__Desulfovibrio;g__Desulfovibrio_unclassified;
Otu0485	0	0	0	0	0	0	0	1	22	98	0	0	0	0	0	0	0	0	0	0	0	0	0	0	0	0	0	0	0	0	0	0	0	0	0	0	0	0	0	0	Otu0485	k__Bacteria;p__Firmicutes;c__Clostridia;o__Clostridiales;f__Lachnospiraceae;f__Lachnospiraceae_unclassified;f__Lachnospiraceae_unclassified;
Otu0486	0	0	0	0	0	4	0	2	9	12	0	0	0	0	0	0	0	0	0	0	0	0	0	0	0	0	0	0	0	0	0	0	0	0	0	0	2	1	3	16	Otu0486	k__Bacteria;p__Firmicutes;c__Clostridia;o__Clostridiales;f__Lachnospiraceae;f__Lachnospiraceae_unclassified;f__Lachnospiraceae_unclassified;
Otu0487	0	0	0	0	0	0	0	0	0	1	0	0	0	0	0	0	0	2	8	43	0	0	0	0	0	0	0	0	0	0	0	0	0	0	0	0	0	0	2	0	Otu0487	k__Bacteria;p__Firmicutes;c__Clostridia;o__Clostridiales;f__Ruminococcaceae;g__Oscillospira;g__Oscillospira_unclassified;
Otu0488	0	0	0	0	0	0	0	0	2	15	0	0	0	0	8	0	0	1	10	34	0	0	0	0	0	0	0	0	0	0	0	0	0	0	0	0	0	0	0	2	Otu0488	k__Bacteria;p__Firmicutes;p__Firmicutes_unclassified;p__Firmicutes_unclassified;p__Firmicutes_unclassified;p__Firmicutes_unclassified;p__Firmicutes_unclassified;
Otu0489	0	0	0	0	0	0	0	0	0	0	0	0	1	13	66	0	0	0	0	0	0	0	0	3	17	0	0	0	0	0	0	0	0	0	0	0	0	0	0	0	Otu0489	k__Bacteria;p__Firmicutes;c__Clostridia;o__Clostridiales;f__Ruminococcaceae;f__Ruminococcaceae_unclassified;f__Ruminococcaceae_unclassified;
Otu0490	0	0	0	0	0	3	1	7	12	20	4	6	4	2	6	2	0	1	1	3	1	3	3	4	0	0	0	0	0	0	0	1	0	3	0	9	7	8	0	3	Otu0490	k__Bacteria;p__Firmicutes;c__Clostridia;o__Clostridiales;f__Christensenellaceae;g__Christensenella;g__Christensenella_unclassified;
Otu0491	20	7	3	5	27	0	0	0	6	2	4	0	1	0	6	0	1	0	0	3	0	1	0	0	1	0	1	1	3	3	0	0	0	0	0	0	6	2	0	2	Otu0491	k__Bacteria;p__Firmicutes;c__Clostridia;o__Clostridiales;f__Ruminococcaceae;f__Ruminococcaceae_unclassified;f__Ruminococcaceae_unclassified;
Otu0492	0	0	0	0	0	8	2	5	0	0	18	0	12	0	0	2	11	10	6	10	3	7	0	0	0	0	2	0	0	0	4	31	3	0	0	0	0	0	0	0	Otu0492	k__Bacteria;p__Bacteroidetes;c__Bacteroidia;o__Bacteroidales;f__Bacteroidaceae;g__Bacteroides;g__Bacteroides_unclassified;
Otu0493	0	1	0	1	12	0	1	0	0	0	0	0	0	0	0	0	2	4	5	17	0	0	0	0	0	0	0	0	0	0	0	0	0	0	0	0	0	0	0	3	Otu0493	k__Bacteria;p__Firmicutes;c__Clostridia;o__Clostridiales;o__Clostridiales_unclassified;o__Clostridiales_unclassified;o__Clostridiales_unclassified;
Otu0494	0	0	0	0	0	5	3	3	5	9	0	0	0	4	50	0	0	0	0	0	0	0	0	0	0	0	0	0	0	0	0	0	0	0	0	0	0	0	0	0	Otu0494	k__Bacteria;p__Firmicutes;c__Clostridia;o__Clostridiales;f__Ruminococcaceae;f__Ruminococcaceae_unclassified;f__Ruminococcaceae_unclassified;
Otu0496	0	0	0	0	0	0	0	0	0	0	0	0	0	5	27	0	0	0	0	0	0	0	0	1	1	0	0	0	0	0	0	0	0	7	10	0	0	0	0	2	Otu0496	k__Bacteria;p__Firmicutes;c__Clostridia;o__Clostridiales;f__Lachnospiraceae;f__Lachnospiraceae_unclassified;f__Lachnospiraceae_unclassified;
Otu0497	0	0	0	0	0	0	0	0	0	0	0	0	0	0	0	0	0	0	0	0	98	47	12	1	0	0	0	0	0	0	0	0	0	0	0	0	0	0	0	0	Otu0497	k__Bacteria;p__Firmicutes;c__Clostridia;o__Clostridiales;f__Lachnospiraceae;g__Blautia;g__Blautia_unclassified;
Otu0498	0	0	0	0	0	0	0	0	0	0	0	0	0	0	0	0	0	0	0	0	0	0	0	0	0	58	35	48	3	6	0	0	0	0	0	0	0	0	0	0	Otu0498	k__Bacteria;p__Firmicutes;c__Clostridia;o__Clostridiales;f__Lachnospiraceae;f__Lachnospiraceae_unclassified;f__Lachnospiraceae_unclassified;
Otu0499	0	0	0	3	9	0	0	0	0	0	0	0	0	0	0	0	0	0	0	0	5	0	2	0	0	0	0	0	0	0	0	0	0	0	0	0	0	0	0	0	Otu0499	k__Bacteria;p__Firmicutes;c__Clostridia;o__Clostridiales;f__Ruminococcaceae;g__Ruminococcus;g__Ruminococcus_unclassified;
Otu0500	0	0	0	33	89	2	0	0	0	1	0	0	0	0	0	0	0	0	0	0	0	0	0	0	0	0	0	0	0	0	0	0	0	4	4	0	0	0	0	0	Otu0500	k__Bacteria;p__Firmicutes;c__Clostridia;o__Clostridiales;f__Lachnospiraceae;g__Blautia;s__obeum;
Otu0501	0	0	0	0	0	18	7	19	0	0	0	0	0	0	0	0	7	18	0	2	0	0	0	0	0	18	9	11	2	6	0	0	0	0	0	5	8	8	0	1	Otu0501	k__Bacteria;p__Firmicutes;c__Clostridia;o__Clostridiales;f__Lachnospiraceae;f__Lachnospiraceae_unclassified;f__Lachnospiraceae_unclassified;
Otu0502	0	0	0	0	0	0	0	0	0	0	0	0	0	0	0	3	0	33	9	55	0	0	0	0	0	9	4	6	3	11	1	1	6	1	5	0	0	0	0	0	Otu0502	k__Bacteria;p__Actinobacteria;c__Coriobacteriia;o__Coriobacteriales;f__Coriobacteriaceae;f__Coriobacteriaceae_unclassified;f__Coriobacteriaceae_unclassified;
Otu0503	0	0	0	0	0	0	0	0	0	0	0	0	0	0	0	0	0	0	1	4	1	0	0	0	89	0	0	0	0	0	0	0	0	0	0	0	0	0	0	4	Otu0503	k__Bacteria;p__Firmicutes;c__Clostridia;o__Clostridiales;f__[Tissierellaceae];g__Parvimonas;g__Parvimonas_unclassified;
Otu0504	0	0	0	0	0	0	0	0	4	56	0	0	0	0	0	0	0	0	0	0	0	0	0	0	0	0	0	0	0	0	0	0	0	0	0	0	0	0	0	0	Otu0504	k__Bacteria;p__Firmicutes;c__Clostridia;o__Clostridiales;f__Lachnospiraceae;f__Lachnospiraceae_unclassified;f__Lachnospiraceae_unclassified;
Otu0505	0	0	0	3	21	0	0	0	3	23	0	0	0	0	8	0	0	0	1	5	0	0	0	1	1	0	0	0	0	0	0	0	0	0	0	0	0	0	0	0	Otu0505	k__Bacteria;k__Bacteria_unclassified;k__Bacteria_unclassified;k__Bacteria_unclassified;k__Bacteria_unclassified;k__Bacteria_unclassified;k__Bacteria_unclassified;
Otu0506	0	0	1	0	0	0	0	0	2	2	0	0	1	0	2	0	1	0	0	0	0	0	1	0	0	0	0	2	0	0	0	0	0	2	5	0	0	0	0	0	Otu0506	k__Bacteria;p__Firmicutes;c__Bacilli;o__Lactobacillales;f__Lactobacillaceae;g__Lactobacillus;g__Lactobacillus_unclassified;
Otu0507	0	0	0	0	0	0	0	0	0	0	0	0	0	0	2	0	0	0	9	24	0	0	0	1	33	0	0	0	0	0	0	0	0	0	0	0	0	0	0	1	Otu0507	k__Bacteria;p__Bacteroidetes;c__Bacteroidia;o__Bacteroidales;f__Porphyromonadaceae;g__Porphyromonas;g__Porphyromonas_unclassified;
Otu0508	0	0	0	0	0	1	0	1	0	8	0	1	0	3	1	0	0	0	0	0	0	0	0	0	0	0	1	0	0	0	0	0	0	19	17	0	0	0	0	0	Otu0508	k__Bacteria;p__Firmicutes;c__Clostridia;o__Clostridiales;f__Ruminococcaceae;f__Ruminococcaceae_unclassified;f__Ruminococcaceae_unclassified;
Otu0509	2	0	0	15	62	0	0	0	0	0	0	0	0	0	0	0	0	0	1	2	0	0	0	0	0	0	0	0	0	0	0	0	0	0	0	0	0	0	0	0	Otu0509	k__Bacteria;p__Firmicutes;c__Clostridia;o__Clostridiales;f__Ruminococcaceae;g__Ruminococcus;g__Ruminococcus_unclassified;
Otu0511	0	0	0	0	0	0	0	0	0	0	0	0	0	0	0	0	0	0	0	0	0	0	0	1	7	0	0	0	0	0	0	0	0	0	0	0	0	0	1	7	Otu0511	k__Bacteria;p__Firmicutes;c__Clostridia;o__Clostridiales;o__Clostridiales_unclassified;o__Clostridiales_unclassified;o__Clostridiales_unclassified;
Otu0512	0	0	1	13	51	0	0	0	0	0	0	0	0	0	0	0	0	0	0	0	0	0	0	0	0	10	7	6	0	4	0	0	0	0	0	0	0	0	0	0	Otu0512	k__Bacteria;p__Firmicutes;c__Clostridia;o__Clostridiales;o__Clostridiales_unclassified;o__Clostridiales_unclassified;o__Clostridiales_unclassified;
Otu0513	0	0	0	0	0	0	0	1	0	0	0	0	0	0	0	0	0	0	0	1	0	0	0	0	0	0	0	0	0	0	0	0	0	0	0	0	0	0	0	0	Otu0513	k__Bacteria;p__Firmicutes;c__Clostridia;o__Clostridiales;f__Lachnospiraceae;f__Lachnospiraceae_unclassified;f__Lachnospiraceae_unclassified;
Otu0514	0	0	0	0	0	0	0	0	0	0	0	0	0	0	0	1	4	4	3	25	0	0	2	1	2	0	0	0	2	7	2	0	0	9	8	2	15	9	3	5	Otu0514	k__Bacteria;p__Firmicutes;c__Clostridia;o__Clostridiales;f__[Mogibacteriaceae];f__[Mogibacteriaceae]_unclassified;f__[Mogibacteriaceae]_unclassified;
Otu0515	0	0	0	0	35	21	9	23	0	1	5	0	1	0	0	0	12	11	0	3	0	1	2	0	0	0	0	0	0	0	0	0	0	0	0	0	0	0	0	0	Otu0515	k__Bacteria;p__Firmicutes;c__Clostridia;o__Clostridiales;f__Lachnospiraceae;g__Blautia;g__Blautia_unclassified;
Otu0517	0	0	0	11	26	0	0	0	0	0	0	0	0	0	0	0	0	1	6	60	0	0	0	0	0	0	0	0	0	0	0	0	0	0	0	0	0	0	0	0	Otu0517	k__Bacteria;p__Firmicutes;c__Clostridia;o__Clostridiales;f__Ruminococcaceae;f__Ruminococcaceae_unclassified;f__Ruminococcaceae_unclassified;
Otu0518	0	0	0	0	0	0	0	0	0	0	0	0	0	0	0	0	0	0	0	0	0	0	0	5	16	0	0	0	0	0	0	0	0	0	0	0	0	0	0	0	Otu0518	k__Bacteria;p__Firmicutes;c__Clostridia;o__Clostridiales;o__Clostridiales_unclassified;o__Clostridiales_unclassified;o__Clostridiales_unclassified;
Otu0519	1	0	1	12	23	0	0	0	4	12	0	0	0	2	7	0	0	0	0	2	0	0	0	2	3	0	0	0	0	0	0	0	0	0	0	0	0	0	1	0	Otu0519	k__Bacteria;p__Firmicutes;c__Clostridia;o__Clostridiales;f__Christensenellaceae;f__Christensenellaceae_unclassified;f__Christensenellaceae_unclassified;
Otu0520	0	0	0	2	3	5	0	6	0	56	0	0	0	1	22	0	0	0	0	0	0	0	0	2	0	0	0	0	0	0	0	0	0	1	4	0	0	0	0	2	Otu0520	k__Bacteria;p__Firmicutes;c__Clostridia;o__Clostridiales;f__Lachnospiraceae;g__Blautia;g__Blautia_unclassified;
Otu0521	0	0	0	0	0	0	0	0	0	0	0	0	0	47	54	0	0	0	0	0	0	0	0	0	0	0	0	0	0	0	0	0	0	0	0	0	0	0	0	0	Otu0521	k__Bacteria;p__Firmicutes;c__Clostridia;o__Clostridiales;f__[Mogibacteriaceae];g__Mogibacterium;g__Mogibacterium_unclassified;
Otu0522	0	0	0	0	0	0	0	0	0	0	0	0	0	0	0	0	0	0	0	0	2	1	0	0	0	0	0	0	0	0	0	0	0	1	0	0	1	0	0	0	Otu0522	k__Bacteria;k__Bacteria_unclassified;k__Bacteria_unclassified;k__Bacteria_unclassified;k__Bacteria_unclassified;k__Bacteria_unclassified;k__Bacteria_unclassified;
Otu0523	0	0	0	17	59	0	0	0	0	0	0	0	0	0	0	0	0	0	0	0	0	0	0	0	0	0	0	0	0	0	0	0	0	0	0	0	0	0	0	0	Otu0523	k__Bacteria;p__Firmicutes;c__Clostridia;o__Clostridiales;f__Ruminococcaceae;g__Oscillospira;g__Oscillospira_unclassified;
Otu0524	0	0	0	0	0	0	0	0	5	5	0	0	0	2	16	0	0	0	0	2	0	0	0	1	0	0	0	0	0	0	0	0	1	0	3	0	0	0	0	1	Otu0524	k__Bacteria;p__Firmicutes;c__Clostridia;o__Clostridiales;f__Christensenellaceae;f__Christensenellaceae_unclassified;f__Christensenellaceae_unclassified;
Otu0525	0	0	0	0	0	0	0	0	0	0	0	0	0	5	28	0	0	0	0	0	0	0	0	0	0	0	0	0	0	0	0	0	0	0	0	0	0	0	0	0	Otu0525	k__Bacteria;p__Bacteroidetes;c__Bacteroidia;o__Bacteroidales;f__Rikenellaceae;g__Alistipes;s__indistinctus;
Otu0526	56	8	0	0	23	1	4	1	0	0	0	1	0	0	0	0	0	0	0	0	0	0	0	0	0	0	2	0	0	0	0	0	0	0	0	0	0	1	0	0	Otu0526	k__Bacteria;p__Firmicutes;c__Clostridia;o__Clostridiales;f__Lachnospiraceae;g__Clostridium;s__citroniae;
Otu0527	0	0	0	0	0	0	0	0	0	0	0	2	0	7	37	0	4	7	0	9	0	0	0	0	0	0	0	0	2	1	0	0	0	0	0	0	0	0	0	0	Otu0527	k__Bacteria;p__Firmicutes;c__Clostridia;o__Clostridiales;o__Clostridiales_unclassified;o__Clostridiales_unclassified;o__Clostridiales_unclassified;
Otu0528	0	0	0	0	0	0	0	0	4	21	0	0	0	0	0	0	0	0	0	0	0	0	0	0	0	0	0	0	0	0	0	2	0	33	8	0	0	0	0	0	Otu0528	k__Bacteria;p__Firmicutes;c__Clostridia;o__Clostridiales;f__Lachnospiraceae;f__Lachnospiraceae_unclassified;f__Lachnospiraceae_unclassified;
Otu0529	0	0	0	7	18	0	0	0	12	57	0	0	0	0	0	0	0	0	0	9	0	0	0	0	9	0	0	0	0	0	0	0	0	0	2	0	0	0	0	0	Otu0529	k__Bacteria;p__Actinobacteria;c__Actinobacteria;o__Actinomycetales;f__Actinomycetaceae;g__Actinomyces;g__Actinomyces_unclassified;
Otu0530	0	0	0	0	0	8	4	7	3	14	0	2	2	1	2	0	0	2	1	1	1	1	0	0	4	0	0	0	0	0	2	2	0	0	0	0	0	0	0	0	Otu0530	k__Bacteria;p__Firmicutes;c__Clostridia;o__Clostridiales;f__Ruminococcaceae;f__Ruminococcaceae_unclassified;f__Ruminococcaceae_unclassified;
Otu0531	0	0	0	0	0	0	0	0	0	0	0	0	0	0	0	0	0	0	0	0	0	0	0	0	1	0	0	0	0	0	0	0	0	0	0	0	0	0	0	0	Otu0531	k__Bacteria;p__Firmicutes;c__Clostridia;o__Clostridiales;f__Lachnospiraceae;f__Lachnospiraceae_unclassified;f__Lachnospiraceae_unclassified;
Otu0532	0	0	0	0	0	52	10	49	1	3	0	0	0	0	0	0	0	0	0	0	0	0	0	0	0	0	0	0	1	2	0	0	0	0	0	0	0	0	0	0	Otu0532	k__Bacteria;p__Firmicutes;c__Clostridia;o__Clostridiales;f__Lachnospiraceae;f__Lachnospiraceae_unclassified;f__Lachnospiraceae_unclassified;
Otu0534	0	0	0	0	0	0	0	2	0	1	14	10	15	9	19	1	2	3	1	3	0	1	1	0	1	0	0	3	0	0	0	0	0	0	0	0	0	2	1	0	Otu0534	k__Bacteria;p__Firmicutes;c__Clostridia;o__Clostridiales;f__Lachnospiraceae;f__Lachnospiraceae_unclassified;f__Lachnospiraceae_unclassified;
Otu0535	0	0	0	0	0	0	0	0	12	12	0	0	0	0	0	0	0	0	0	1	0	0	0	1	1	0	0	0	0	1	0	0	0	0	0	0	0	0	2	7	Otu0535	k__Bacteria;p__Firmicutes;c__Clostridia;o__Clostridiales;f__Dehalobacteriaceae;g__Dehalobacterium;g__Dehalobacterium_unclassified;
Otu0536	0	0	0	0	0	0	0	0	1	6	23	24	13	1	3	0	2	2	0	2	2	2	0	2	0	0	0	0	0	0	0	0	0	0	0	0	0	0	0	1	Otu0536	k__Bacteria;p__Firmicutes;c__Clostridia;o__Clostridiales;f__Lachnospiraceae;f__Lachnospiraceae_unclassified;f__Lachnospiraceae_unclassified;
Otu0537	0	0	0	0	0	0	0	0	6	20	0	0	0	0	0	0	0	0	0	0	0	0	0	0	0	0	0	0	0	0	0	0	0	0	0	0	0	0	0	0	Otu0537	k__Bacteria;p__Bacteroidetes;c__Bacteroidia;o__Bacteroidales;f__Bacteroidaceae;g__Bacteroides;g__Bacteroides_unclassified;
Otu0538	0	0	0	0	0	0	0	0	0	0	0	0	0	0	1	0	0	0	0	0	0	0	0	0	0	0	0	0	0	0	0	0	0	0	0	0	0	0	1	3	Otu0538	k__Bacteria;p__Firmicutes;c__Clostridia;o__Clostridiales;f__Ruminococcaceae;g__Oscillospira;g__Oscillospira_unclassified;
Otu0540	0	0	0	0	0	7	9	9	8	65	0	0	0	0	0	0	0	0	0	0	0	0	0	0	0	0	0	0	0	0	0	0	0	0	0	0	0	0	0	0	Otu0540	k__Bacteria;p__Firmicutes;c__Clostridia;o__Clostridiales;f__Lachnospiraceae;f__Lachnospiraceae_unclassified;f__Lachnospiraceae_unclassified;
Otu0541	0	0	0	0	0	0	0	0	0	0	0	0	0	0	0	0	0	0	0	0	0	0	0	0	0	0	0	0	0	0	0	0	0	0	0	0	0	0	2	3	Otu0541	k__Bacteria;p__Tenericutes;c__Mollicutes;o__RF39;o__RF39_unclassified;o__RF39_unclassified;o__RF39_unclassified;
Otu0542	0	0	0	0	0	0	0	0	0	0	1	0	1	2	14	0	0	0	0	0	0	0	0	0	0	0	0	0	0	0	0	0	0	0	0	0	0	0	0	0	Otu0542	k__Bacteria;p__Firmicutes;c__Clostridia;o__Clostridiales;f__Ruminococcaceae;f__Ruminococcaceae_unclassified;f__Ruminococcaceae_unclassified;
Otu0543	0	0	0	0	0	11	4	18	6	17	1	2	0	0	0	0	1	2	0	1	2	1	0	0	0	0	0	0	0	0	0	0	2	3	0	2	2	0	0	0	Otu0543	k__Bacteria;p__Firmicutes;c__Clostridia;o__Clostridiales;f__Lachnospiraceae;f__Lachnospiraceae_unclassified;f__Lachnospiraceae_unclassified;
Otu0544	0	0	0	0	0	3	0	4	4	20	0	0	0	0	6	0	0	0	0	1	0	0	0	0	2	1	0	0	0	0	0	0	0	0	0	0	0	0	0	0	Otu0544	k__Bacteria;p__Firmicutes;c__Clostridia;o__Clostridiales;o__Clostridiales_unclassified;o__Clostridiales_unclassified;o__Clostridiales_unclassified;
Otu0545	0	0	0	0	0	0	0	0	0	0	0	0	0	0	0	0	0	0	0	0	0	0	0	0	0	43	28	7	10	24	0	0	1	0	0	0	0	0	0	0	Otu0545	k__Bacteria;p__Firmicutes;c__Clostridia;o__Clostridiales;f__Lachnospiraceae;g__Coprococcus;g__Coprococcus_unclassified;
Otu0546	0	0	0	37	65	0	0	0	0	0	0	0	0	0	0	0	0	0	0	0	0	0	0	0	0	0	0	0	0	0	0	0	0	0	0	0	0	0	0	0	Otu0546	k__Bacteria;p__Firmicutes;c__Clostridia;o__Clostridiales;f__Lachnospiraceae;f__Lachnospiraceae_unclassified;f__Lachnospiraceae_unclassified;
Otu0547	0	0	0	0	0	0	0	0	0	0	0	0	0	0	0	0	0	0	0	0	0	0	0	0	0	0	0	0	0	1	0	0	0	0	0	0	0	0	0	0	Otu0547	k__Bacteria;p__Firmicutes;c__Clostridia;o__Clostridiales;f__Dehalobacteriaceae;g__Dehalobacterium;g__Dehalobacterium_unclassified;
Otu0548	0	0	0	0	0	0	0	0	0	0	0	0	0	0	6	0	0	0	0	0	0	0	0	0	0	0	0	0	0	0	0	0	0	0	0	0	0	0	3	0	Otu0548	k__Bacteria;p__Firmicutes;c__Clostridia;o__Clostridiales;f__Lachnospiraceae;g__Clostridium;g__Clostridium_unclassified;
Otu0549	0	0	0	0	0	0	0	0	0	0	0	0	0	0	0	0	0	0	0	0	0	0	0	0	0	0	0	0	0	0	0	0	0	0	0	0	0	0	0	3	Otu0549	k__Bacteria;p__Firmicutes;c__Clostridia;o__Clostridiales;f__Clostridiaceae;g__Clostridium;g__Clostridium_unclassified;
Otu0551	0	0	0	0	0	0	3	0	8	29	0	0	0	0	0	0	0	0	0	0	0	0	0	0	0	0	0	0	0	0	0	0	0	0	0	0	0	0	0	0	Otu0551	k__Bacteria;p__Firmicutes;c__Clostridia;o__Clostridiales;f__Ruminococcaceae;g__Oscillospira;g__Oscillospira_unclassified;
Otu0552	10	2	2	6	8	0	0	0	0	0	22	23	31	0	0	0	0	0	0	0	3	5	2	0	0	0	0	0	0	0	0	0	0	0	0	0	0	0	0	0	Otu0552	k__Bacteria;p__Firmicutes;c__Clostridia;o__Clostridiales;f__Eubacteriaceae;g__Anaerofustis;g__Anaerofustis_unclassified;
Otu0553	0	0	0	0	0	0	0	0	0	0	0	0	0	0	0	0	0	0	0	0	0	0	0	0	0	58	32	23	0	0	0	0	0	0	0	0	0	0	0	0	Otu0553	k__Bacteria;p__Firmicutes;c__Clostridia;o__Clostridiales;f__Lachnospiraceae;g__Clostridium;g__Clostridium_unclassified;
Otu0554	0	0	0	0	0	0	0	0	0	0	0	0	0	0	6	0	0	0	1	7	0	0	0	0	0	0	0	0	0	0	0	0	0	0	0	0	0	0	0	0	Otu0554	k__Bacteria;k__Bacteria_unclassified;k__Bacteria_unclassified;k__Bacteria_unclassified;k__Bacteria_unclassified;k__Bacteria_unclassified;k__Bacteria_unclassified;
Otu0555	1	0	1	12	27	2	2	6	2	7	0	0	0	0	0	0	1	0	4	0	1	2	1	0	1	0	0	0	4	8	0	0	0	0	0	0	0	0	0	2	Otu0555	k__Bacteria;p__Firmicutes;c__Clostridia;o__Clostridiales;f__Lachnospiraceae;f__Lachnospiraceae_unclassified;f__Lachnospiraceae_unclassified;
Otu0556	0	0	0	0	0	0	0	0	0	0	0	0	0	0	0	0	2	3	1	9	0	3	0	2	3	0	0	0	0	0	0	0	0	6	1	0	0	0	0	0	Otu0556	k__Bacteria;p__Firmicutes;c__Clostridia;o__Clostridiales;f__Ruminococcaceae;f__Ruminococcaceae_unclassified;f__Ruminococcaceae_unclassified;
Otu0557	0	0	0	0	0	0	0	0	0	0	0	0	0	0	0	0	0	0	0	0	0	0	0	0	0	0	0	0	0	0	0	0	0	0	0	0	0	0	0	2	Otu0557	k__Bacteria;p__Firmicutes;c__Clostridia;o__Clostridiales;f__Christensenellaceae;f__Christensenellaceae_unclassified;f__Christensenellaceae_unclassified;
Otu0558	0	0	0	0	0	0	0	0	7	15	0	0	0	0	2	0	1	0	0	1	0	0	2	0	0	0	0	0	0	2	0	0	0	0	0	0	0	0	0	3	Otu0558	k__Bacteria;p__Firmicutes;c__Clostridia;o__Clostridiales;f__Ruminococcaceae;f__Ruminococcaceae_unclassified;f__Ruminococcaceae_unclassified;
Otu0559	12	11	2	7	59	0	0	0	0	0	0	0	0	0	0	0	0	0	0	0	0	0	0	0	0	0	0	0	1	1	0	1	0	0	0	0	0	0	0	0	Otu0559	k__Bacteria;p__Firmicutes;c__Clostridia;o__Clostridiales;f__Lachnospiraceae;g__[Ruminococcus];s__gnavus;
Otu0560	0	0	0	0	0	0	0	0	0	0	0	0	0	0	0	0	0	0	0	0	0	0	0	1	2	0	0	0	0	0	0	0	0	13	1	0	0	0	0	0	Otu0560	k__Bacteria;p__Firmicutes;c__Clostridia;o__Clostridiales;f__Lachnospiraceae;f__Lachnospiraceae_unclassified;f__Lachnospiraceae_unclassified;
Otu0561	0	0	0	0	0	0	5	2	2	17	0	0	0	4	1	0	0	0	0	0	0	0	0	2	0	0	0	0	0	0	0	0	0	0	0	0	0	0	0	0	Otu0561	k__Bacteria;p__Firmicutes;c__Clostridia;o__Clostridiales;f__Ruminococcaceae;g__Ruminococcus;g__Ruminococcus_unclassified;
Otu0562	0	0	0	0	0	0	0	0	0	0	0	0	0	0	0	0	0	0	0	0	0	0	0	1	5	0	0	0	0	0	0	0	0	0	0	0	0	0	1	7	Otu0562	k__Bacteria;p__Firmicutes;c__Clostridia;o__Clostridiales;f__[Mogibacteriaceae];f__[Mogibacteriaceae]_unclassified;f__[Mogibacteriaceae]_unclassified;
Otu0563	0	0	0	0	0	0	0	0	0	0	2	4	0	1	0	0	10	18	4	8	0	0	0	0	0	0	0	0	0	0	0	0	0	0	0	0	0	0	0	0	Otu0563	k__Bacteria;p__Proteobacteria;c__Deltaproteobacteria;o__Desulfovibrionales;o__Desulfovibrionales_unclassified;o__Desulfovibrionales_unclassified;o__Desulfovibrionales_unclassified;
Otu0564	0	0	0	0	0	2	0	0	0	9	0	5	2	2	29	0	17	0	0	0	0	0	0	0	2	0	0	0	0	0	0	0	0	0	0	1	0	1	0	0	Otu0564	k__Bacteria;p__Actinobacteria;c__Coriobacteriia;o__Coriobacteriales;f__Coriobacteriaceae;f__Coriobacteriaceae_unclassified;f__Coriobacteriaceae_unclassified;
Otu0566	0	0	0	0	0	0	0	0	0	0	0	0	0	0	0	0	0	0	0	0	0	0	0	0	0	0	0	0	0	0	0	0	0	2	11	0	0	0	0	0	Otu0566	k__Bacteria;p__Proteobacteria;c__Gammaproteobacteria;o__Enterobacteriales;f__Enterobacteriaceae;f__Enterobacteriaceae_unclassified;f__Enterobacteriaceae_unclassified;
Otu0567	0	0	0	0	0	0	0	0	0	0	0	0	0	0	1	0	0	0	0	0	0	0	0	0	0	0	0	0	0	0	0	0	0	0	0	0	0	0	0	1	Otu0567	k__Bacteria;p__Firmicutes;c__Clostridia;o__Clostridiales;f__Ruminococcaceae;g__Oscillospira;g__Oscillospira_unclassified;
Otu0568	1	0	0	0	0	0	0	0	3	18	0	0	0	0	0	0	0	0	0	0	0	0	0	0	0	0	0	0	0	0	3	1	0	0	5	0	0	0	0	1	Otu0568	k__Bacteria;p__Firmicutes;c__Clostridia;o__Clostridiales;f__Lachnospiraceae;g__Dorea;g__Dorea_unclassified;
Otu0569	0	0	0	0	0	0	0	0	0	0	0	0	0	3	22	0	0	0	0	0	0	0	0	2	0	0	0	0	0	0	0	0	0	1	3	0	0	0	0	2	Otu0569	k__Bacteria;p__Firmicutes;c__Clostridia;c__Clostridia_unclassified;c__Clostridia_unclassified;c__Clostridia_unclassified;c__Clostridia_unclassified;
Otu0570	0	0	0	0	0	0	0	7	4	12	1	0	0	0	5	0	0	0	0	0	0	0	2	1	0	0	0	0	0	0	0	0	0	2	0	0	0	3	0	0	Otu0570	k__Bacteria;p__Firmicutes;c__Clostridia;o__Clostridiales;f__Ruminococcaceae;f__Ruminococcaceae_unclassified;f__Ruminococcaceae_unclassified;
Otu0571	0	0	0	0	0	0	0	0	0	5	0	0	0	0	0	0	0	0	0	0	2	5	6	0	2	0	0	0	0	0	0	2	5	9	3	0	0	0	0	0	Otu0571	k__Bacteria;p__Firmicutes;c__Clostridia;o__Clostridiales;o__Clostridiales_unclassified;o__Clostridiales_unclassified;o__Clostridiales_unclassified;
Otu0572	0	0	0	0	0	7	3	6	2	9	0	1	3	1	4	1	1	1	1	2	1	3	1	2	0	3	3	2	3	14	0	0	0	0	0	0	0	0	0	3	Otu0572	k__Bacteria;p__Firmicutes;c__Clostridia;o__Clostridiales;f__Ruminococcaceae;g__Clostridium;s__methylpentosum;
Otu0573	11	18	5	0	0	0	1	17	0	0	2	0	1	0	0	0	1	0	0	0	0	12	7	0	0	0	0	0	0	0	11	3	4	0	0	1	2	0	1	0	Otu0573	k__Bacteria;p__Firmicutes;c__Clostridia;o__Clostridiales;f__Lachnospiraceae;f__Lachnospiraceae_unclassified;f__Lachnospiraceae_unclassified;
Otu0574	0	0	0	0	0	0	0	0	4	0	0	0	0	0	0	7	16	39	0	7	0	0	0	0	0	0	0	0	0	0	0	0	0	0	0	0	0	0	0	0	Otu0574	k__Bacteria;p__Firmicutes;c__Clostridia;o__Clostridiales;f__Lachnospiraceae;f__Lachnospiraceae_unclassified;f__Lachnospiraceae_unclassified;
Otu0575	0	0	0	0	0	0	0	0	0	0	0	0	0	0	0	0	0	0	4	27	0	0	0	0	0	0	0	0	0	0	0	0	0	0	0	0	0	0	0	0	Otu0575	k__Bacteria;p__Firmicutes;c__Clostridia;o__Clostridiales;f__Clostridiaceae;g__Clostridium;g__Clostridium_unclassified;
Otu0576	0	0	0	0	0	0	0	0	0	0	0	0	0	0	0	0	0	0	0	0	0	0	0	0	0	0	0	0	0	0	0	0	0	0	0	0	0	0	3	13	Otu0576	k__Bacteria;p__Firmicutes;c__Clostridia;o__Clostridiales;o__Clostridiales_unclassified;o__Clostridiales_unclassified;o__Clostridiales_unclassified;
Otu0577	0	0	0	0	0	0	0	0	4	33	0	0	0	0	0	0	2	13	2	10	0	0	0	0	0	0	0	0	0	0	0	0	0	7	7	0	0	0	0	0	Otu0577	k__Bacteria;p__Firmicutes;c__Clostridia;o__Clostridiales;f__Lachnospiraceae;f__Lachnospiraceae_unclassified;f__Lachnospiraceae_unclassified;
Otu0578	0	0	0	0	0	0	0	0	0	0	0	0	1	0	1	0	0	0	0	0	0	0	0	0	0	0	0	0	0	0	0	0	0	0	0	0	0	1	0	0	Otu0578	k__Bacteria;p__Bacteroidetes;c__Bacteroidia;o__Bacteroidales;f__Rikenellaceae;g__Alistipes;s__finegoldii;
Otu0579	0	0	0	0	0	0	0	0	0	0	0	0	0	5	27	0	0	0	0	0	0	0	0	0	0	0	0	0	0	0	0	0	0	0	0	0	0	0	0	0	Otu0579	k__Bacteria;p__Bacteroidetes;p__Bacteroidetes_unclassified;p__Bacteroidetes_unclassified;p__Bacteroidetes_unclassified;p__Bacteroidetes_unclassified;p__Bacteroidetes_unclassified;
Otu0582	0	0	0	0	0	0	0	0	8	40	0	0	0	0	0	0	0	0	0	0	0	0	0	0	0	0	0	0	0	0	0	0	0	0	0	0	0	0	0	0	Otu0582	k__Bacteria;p__Firmicutes;c__Clostridia;o__Clostridiales;f__Lachnospiraceae;f__Lachnospiraceae_unclassified;f__Lachnospiraceae_unclassified;
Otu0583	0	0	0	9	28	0	1	0	0	12	3	0	0	3	1	0	0	0	0	0	0	0	0	0	3	0	0	0	0	3	0	0	0	0	0	0	0	0	0	0	Otu0583	k__Bacteria;p__Firmicutes;c__Clostridia;o__Clostridiales;f__Christensenellaceae;f__Christensenellaceae_unclassified;f__Christensenellaceae_unclassified;
Otu0584	0	0	0	0	0	0	0	0	1	0	0	0	0	0	0	3	8	16	1	9	0	0	0	0	0	0	0	0	0	0	1	2	4	0	0	5	13	11	1	3	Otu0584	k__Bacteria;p__Firmicutes;c__Clostridia;o__Clostridiales;f__Lachnospiraceae;f__Lachnospiraceae_unclassified;f__Lachnospiraceae_unclassified;
Otu0585	0	0	0	0	0	0	0	0	0	1	0	0	0	0	9	0	0	0	0	0	0	0	0	0	4	0	0	2	3	0	0	0	0	4	1	0	0	0	0	0	Otu0585	k__Bacteria;p__Firmicutes;c__Clostridia;o__Clostridiales;f__Ruminococcaceae;f__Ruminococcaceae_unclassified;f__Ruminococcaceae_unclassified;
Otu0586	0	0	0	0	2	0	0	0	0	13	0	0	1	2	21	0	0	0	1	0	0	0	0	1	8	1	0	2	0	0	0	0	0	0	2	0	0	0	0	0	Otu0586	k__Bacteria;p__Firmicutes;c__Clostridia;o__Clostridiales;o__Clostridiales_unclassified;o__Clostridiales_unclassified;o__Clostridiales_unclassified;
Otu0587	0	0	0	0	0	51	15	27	0	0	0	0	0	0	0	0	0	0	0	0	0	0	0	0	0	0	0	0	0	0	0	0	0	0	0	0	0	0	0	0	Otu0587	k__Bacteria;p__Actinobacteria;c__Coriobacteriia;o__Coriobacteriales;f__Coriobacteriaceae;g__Adlercreutzia;g__Adlercreutzia_unclassified;
Otu0588	0	0	0	0	0	0	0	0	0	0	0	0	0	0	0	0	0	0	0	1	0	0	0	0	0	0	0	0	0	0	0	0	0	0	0	1	24	17	1	4	Otu0588	k__Bacteria;p__Firmicutes;c__Clostridia;o__Clostridiales;f__Lachnospiraceae;f__Lachnospiraceae_unclassified;f__Lachnospiraceae_unclassified;
Otu0589	0	0	0	0	0	4	0	4	4	14	3	3	0	0	5	0	0	0	0	0	0	0	0	0	0	0	0	2	0	0	0	0	0	0	0	0	0	1	1	1	Otu0589	k__Bacteria;p__Firmicutes;c__Clostridia;o__Clostridiales;f__Ruminococcaceae;g__Ruminococcus;g__Ruminococcus_unclassified;
Otu0590	0	0	0	0	0	0	0	0	0	0	0	0	0	0	0	0	0	0	0	0	0	0	0	0	0	0	0	0	0	0	0	0	0	0	0	0	0	0	2	2	Otu0590	k__Bacteria;p__Firmicutes;p__Firmicutes_unclassified;p__Firmicutes_unclassified;p__Firmicutes_unclassified;p__Firmicutes_unclassified;p__Firmicutes_unclassified;
Otu0591	0	7	10	0	0	11	0	13	0	0	7	3	0	0	0	0	0	0	0	0	1	6	1	0	0	0	0	0	0	0	0	11	0	0	4	0	0	0	0	0	Otu0591	k__Bacteria;p__Firmicutes;c__Clostridia;o__Clostridiales;f__Lachnospiraceae;g__Clostridium;s__clostridioforme;
Otu0593	0	0	0	0	0	0	0	0	3	21	0	0	0	0	0	0	0	0	0	0	0	0	0	0	0	0	0	0	0	0	0	0	0	0	0	0	0	0	0	0	Otu0593	k__Bacteria;p__Firmicutes;c__Clostridia;o__Clostridiales;f__Ruminococcaceae;g__Oscillospira;g__Oscillospira_unclassified;
Otu0594	0	0	0	0	0	8	3	25	0	1	3	3	2	1	1	3	0	3	0	1	0	1	0	0	0	3	2	0	2	2	0	0	0	0	0	0	0	0	0	0	Otu0594	k__Bacteria;p__Bacteroidetes;c__Bacteroidia;o__Bacteroidales;f__Porphyromonadaceae;g__Parabacteroides;s__distasonis;
Otu0595	0	0	0	0	0	0	0	0	0	0	0	0	0	8	7	0	0	0	0	0	0	0	0	0	0	0	0	0	0	0	0	0	0	0	0	0	0	0	1	1	Otu0595	k__Bacteria;p__Firmicutes;c__Clostridia;o__Clostridiales;f__Christensenellaceae;f__Christensenellaceae_unclassified;f__Christensenellaceae_unclassified;
Otu0596	0	0	0	0	0	0	0	0	0	0	0	0	0	0	8	0	0	0	0	0	0	0	0	0	0	0	0	0	0	0	0	0	0	0	0	0	0	0	0	0	Otu0596	k__Bacteria;p__Firmicutes;p__Firmicutes_unclassified;p__Firmicutes_unclassified;p__Firmicutes_unclassified;p__Firmicutes_unclassified;p__Firmicutes_unclassified;
Otu0597	0	0	0	0	0	0	0	0	0	9	0	0	0	1	6	0	0	0	0	0	0	0	0	0	9	0	0	0	0	0	0	0	0	0	0	0	0	0	0	1	Otu0597	k__Bacteria;p__Firmicutes;c__Clostridia;o__Clostridiales;o__Clostridiales_unclassified;o__Clostridiales_unclassified;o__Clostridiales_unclassified;
Otu0598	0	0	0	0	0	2	1	2	4	26	0	0	0	3	5	0	0	0	0	5	2	0	0	0	0	0	0	0	0	0	0	0	0	0	0	0	0	0	0	0	Otu0598	k__Bacteria;p__Firmicutes;c__Clostridia;o__Clostridiales;o__Clostridiales_unclassified;o__Clostridiales_unclassified;o__Clostridiales_unclassified;
Otu0599	0	2	0	2	3	0	0	0	3	12	0	0	0	0	0	0	0	0	0	2	0	0	0	0	0	0	2	0	0	4	0	0	0	0	0	0	0	1	0	1	Otu0599	k__Bacteria;p__Firmicutes;c__Clostridia;o__Clostridiales;f__Ruminococcaceae;g__Ruminococcus;g__Ruminococcus_unclassified;
Otu0600	0	0	0	0	0	0	0	0	0	0	0	0	0	0	0	0	0	0	0	0	0	0	0	0	0	0	0	0	0	0	0	0	0	0	0	0	0	0	0	2	Otu0600	k__Bacteria;p__Firmicutes;c__Clostridia;o__Clostridiales;o__Clostridiales_unclassified;o__Clostridiales_unclassified;o__Clostridiales_unclassified;
Otu0602	0	0	0	0	0	20	5	24	0	0	0	0	0	0	0	0	0	0	2	0	5	8	1	0	0	0	3	0	0	0	8	0	0	1	0	0	1	3	0	0	Otu0602	k__Bacteria;p__Bacteroidetes;c__Bacteroidia;o__Bacteroidales;f__Bacteroidaceae;g__Bacteroides;g__Bacteroides_unclassified;
Otu0603	0	0	0	0	0	0	1	0	0	31	0	0	0	1	0	0	0	0	0	0	4	2	0	0	2	0	0	0	0	0	0	0	0	0	0	0	0	0	1	0	Otu0603	k__Bacteria;p__Firmicutes;c__Clostridia;o__Clostridiales;f__Lachnospiraceae;f__Lachnospiraceae_unclassified;f__Lachnospiraceae_unclassified;
Otu0605	6	3	0	2	1	1	4	1	0	0	0	0	1	0	1	0	0	3	0	2	0	0	0	0	2	0	0	0	0	0	0	1	0	0	1	1	4	3	0	1	Otu0605	k__Bacteria;p__Firmicutes;c__Clostridia;o__Clostridiales;f__Ruminococcaceae;f__Ruminococcaceae_unclassified;f__Ruminococcaceae_unclassified;
Otu0607	0	0	0	0	0	0	0	0	0	0	0	0	1	0	1	0	0	0	0	0	0	0	0	0	0	0	0	0	0	0	0	1	0	0	0	0	0	0	0	0	Otu0607	k__Bacteria;p__Firmicutes;c__Clostridia;o__Clostridiales;f__Ruminococcaceae;g__Oscillospira;g__Oscillospira_unclassified;
Otu0608	0	0	0	0	0	0	0	0	0	0	0	0	0	0	0	0	0	0	0	0	0	0	0	0	0	0	0	0	0	0	0	0	0	0	0	26	26	20	0	1	Otu0608	k__Bacteria;p__Firmicutes;c__Clostridia;o__Clostridiales;f__Lachnospiraceae;f__Lachnospiraceae_unclassified;f__Lachnospiraceae_unclassified;
Otu0609	0	0	0	0	0	0	0	0	0	0	1	1	1	0	0	0	5	0	5	26	0	0	0	1	0	0	1	1	0	0	0	0	0	0	0	0	0	0	0	0	Otu0609	k__Bacteria;p__Firmicutes;p__Firmicutes_unclassified;p__Firmicutes_unclassified;p__Firmicutes_unclassified;p__Firmicutes_unclassified;p__Firmicutes_unclassified;
Otu0610	0	0	0	0	0	0	0	0	0	0	0	0	0	2	11	0	0	0	0	0	0	0	0	0	0	0	0	0	0	0	0	0	0	0	0	0	0	0	0	0	Otu0610	k__Bacteria;p__Bacteroidetes;c__Bacteroidia;o__Bacteroidales;f__[Odoribacteraceae];g__Odoribacter;g__Odoribacter_unclassified;
Otu0611	0	0	0	0	0	0	0	0	0	0	0	0	0	0	0	0	0	0	0	0	0	0	0	1	14	0	0	0	0	0	0	0	0	0	0	0	0	0	0	1	Otu0611	k__Bacteria;p__Firmicutes;c__Clostridia;o__Clostridiales;o__Clostridiales_unclassified;o__Clostridiales_unclassified;o__Clostridiales_unclassified;
Otu0612	0	0	0	0	0	0	0	0	0	0	0	0	0	0	0	0	0	0	0	0	0	0	0	1	9	0	0	0	0	0	1	2	1	2	6	1	9	6	4	12	Otu0612	k__Bacteria;p__Firmicutes;c__Clostridia;o__Clostridiales;f__Eubacteriaceae;g__Anaerofustis;g__Anaerofustis_unclassified;
Otu0613	0	0	0	0	0	1	0	0	0	0	0	0	0	0	0	0	0	0	0	0	0	0	0	0	0	0	0	0	0	1	0	1	0	0	0	0	0	0	0	0	Otu0613	k__Bacteria;p__Firmicutes;c__Clostridia;o__Clostridiales;f__Lachnospiraceae;f__Lachnospiraceae_unclassified;f__Lachnospiraceae_unclassified;
Otu0614	0	0	0	0	0	0	0	0	0	6	0	0	0	0	0	0	0	0	0	0	0	0	0	0	0	0	0	0	0	0	0	0	0	1	0	0	0	0	1	0	Otu0614	k__Bacteria;p__Firmicutes;c__Clostridia;o__Clostridiales;o__Clostridiales_unclassified;o__Clostridiales_unclassified;o__Clostridiales_unclassified;
Otu0615	0	0	0	0	8	0	0	0	0	4	0	0	0	0	0	0	0	0	0	0	0	0	0	0	3	0	0	0	0	0	0	0	0	0	0	0	0	0	0	3	Otu0615	k__Bacteria;p__Firmicutes;c__Clostridia;o__Clostridiales;f__Ruminococcaceae;g__Ruminococcus;g__Ruminococcus_unclassified;
Otu0616	0	0	0	5	26	4	0	0	0	0	0	0	8	0	0	0	0	0	0	0	4	0	0	0	0	0	0	1	0	1	0	0	0	0	0	0	0	1	0	0	Otu0616	k__Bacteria;p__Firmicutes;c__Clostridia;o__Clostridiales;f__Lachnospiraceae;f__Lachnospiraceae_unclassified;f__Lachnospiraceae_unclassified;
Otu0617	0	0	0	0	0	0	0	0	0	0	0	0	0	0	0	0	0	0	0	0	0	0	0	1	1	0	0	0	0	0	0	0	0	0	0	0	0	0	0	0	Otu0617	k__Bacteria;k__Bacteria_unclassified;k__Bacteria_unclassified;k__Bacteria_unclassified;k__Bacteria_unclassified;k__Bacteria_unclassified;k__Bacteria_unclassified;
Otu0618	0	0	0	0	0	0	0	0	0	3	0	0	0	0	0	0	0	0	0	0	2	2	0	3	5	0	0	0	0	0	0	0	3	2	0	0	0	0	0	0	Otu0618	k__Bacteria;p__Firmicutes;c__Clostridia;o__Clostridiales;f__Ruminococcaceae;g__Clostridium;s__methylpentosum;
Otu0619	0	0	0	0	0	0	0	0	0	0	0	0	0	0	0	0	0	0	0	0	0	0	0	0	0	0	0	0	0	0	0	0	0	0	0	0	0	0	0	6	Otu0619	k__Bacteria;p__Tenericutes;c__Mollicutes;o__RF39;o__RF39_unclassified;o__RF39_unclassified;o__RF39_unclassified;
Otu0621	0	0	0	0	0	0	0	0	5	11	0	0	0	0	0	0	0	0	0	1	0	0	0	0	0	0	0	0	0	0	0	0	0	0	1	0	0	0	0	0	Otu0621	k__Bacteria;p__Firmicutes;c__Clostridia;o__Clostridiales;o__Clostridiales_unclassified;o__Clostridiales_unclassified;o__Clostridiales_unclassified;
Otu0622	0	0	0	1	4	8	0	0	0	1	0	0	0	1	0	0	0	0	0	0	0	0	0	0	0	0	0	0	0	0	0	9	1	0	0	0	0	0	0	0	Otu0622	k__Bacteria;p__Firmicutes;c__Clostridia;o__Clostridiales;f__Ruminococcaceae;g__Faecalibacterium;s__prausnitzii;
Otu0623	0	0	0	0	0	0	1	0	6	19	0	0	0	0	0	0	0	0	0	0	0	0	0	0	0	0	0	0	0	0	0	0	0	0	0	0	0	0	0	0	Otu0623	k__Bacteria;p__Firmicutes;c__Clostridia;o__Clostridiales;f__Ruminococcaceae;g__Ruminococcus;g__Ruminococcus_unclassified;
Otu0624	0	0	0	0	0	0	0	0	0	0	0	0	0	0	1	0	0	0	0	0	0	0	0	0	0	0	0	0	0	0	0	1	1	1	3	0	0	0	0	0	Otu0624	k__Bacteria;p__Firmicutes;c__Clostridia;o__Clostridiales;f__Lachnospiraceae;g__Coprococcus;g__Coprococcus_unclassified;
Otu0625	0	0	0	0	0	0	0	2	0	0	0	0	1	0	0	0	0	0	0	0	0	0	0	0	0	0	0	0	0	0	0	1	13	1	0	8	11	10	0	0	Otu0625	k__Bacteria;p__Firmicutes;c__Bacilli;o__Bacillales;f__Staphylococcaceae;g__Staphylococcus;g__Staphylococcus_unclassified;
Otu0626	0	0	0	0	0	0	0	0	0	0	0	0	0	0	4	0	7	7	0	0	0	1	0	0	0	0	0	0	0	0	0	0	0	1	3	0	0	0	0	1	Otu0626	k__Bacteria;p__Firmicutes;c__Clostridia;o__Clostridiales;f__Ruminococcaceae;g__Oscillospira;g__Oscillospira_unclassified;
Otu0627	0	0	0	0	0	0	0	0	0	0	0	0	0	0	0	0	0	0	10	60	0	0	0	0	0	0	0	0	0	0	0	0	0	0	0	0	0	0	0	0	Otu0627	k__Bacteria;p__Firmicutes;c__Clostridia;o__Clostridiales;f__[Mogibacteriaceae];f__[Mogibacteriaceae]_unclassified;f__[Mogibacteriaceae]_unclassified;
Otu0628	0	0	0	0	0	0	0	0	0	0	0	0	0	0	0	0	0	1	1	0	0	0	0	0	0	0	0	0	0	0	1	0	1	1	0	0	0	0	0	0	Otu0628	k__Bacteria;p__Firmicutes;c__Clostridia;o__Clostridiales;f__Lachnospiraceae;f__Lachnospiraceae_unclassified;f__Lachnospiraceae_unclassified;
Otu0629	0	0	0	7	10	1	0	1	4	15	0	0	0	0	2	0	0	0	0	0	0	0	0	0	1	0	0	0	0	0	0	0	0	0	0	0	0	0	0	1	Otu0629	k__Bacteria;p__Firmicutes;c__Clostridia;o__Clostridiales;f__Ruminococcaceae;f__Ruminococcaceae_unclassified;f__Ruminococcaceae_unclassified;
Otu0631	0	0	0	0	0	0	0	0	6	19	0	0	0	0	0	0	0	0	0	0	0	0	0	0	0	0	0	0	0	0	0	0	0	0	0	0	0	0	0	0	Otu0631	k__Bacteria;p__Firmicutes;c__Clostridia;o__Clostridiales;f__Ruminococcaceae;f__Ruminococcaceae_unclassified;f__Ruminococcaceae_unclassified;
Otu0633	0	0	0	0	0	26	11	27	0	0	0	0	0	0	0	0	0	0	0	0	0	4	6	0	0	0	0	0	0	0	0	0	0	0	0	0	0	0	0	0	Otu0633	k__Bacteria;p__Firmicutes;c__Clostridia;o__Clostridiales;o__Clostridiales_unclassified;o__Clostridiales_unclassified;o__Clostridiales_unclassified;
Otu0634	0	0	0	0	0	0	0	0	0	0	0	0	0	0	0	0	0	0	0	0	0	0	0	0	0	0	0	0	0	0	0	0	0	0	0	0	0	0	1	6	Otu0634	k__Bacteria;p__Firmicutes;c__Clostridia;o__Clostridiales;f__[Tissierellaceae];g__Peptoniphilus;g__Peptoniphilus_unclassified;
Otu0635	8	2	3	2	2	3	3	3	2	3	0	1	1	1	2	1	2	1	2	0	2	1	0	1	1	0	1	0	0	0	0	4	0	1	0	0	0	0	0	0	Otu0635	k__Bacteria;p__Firmicutes;c__Clostridia;o__Clostridiales;f__Ruminococcaceae;f__Ruminococcaceae_unclassified;f__Ruminococcaceae_unclassified;
Otu0636	0	0	0	0	0	0	0	0	2	41	0	0	0	0	0	0	0	1	0	0	0	0	0	0	1	0	0	0	0	0	0	0	0	0	0	0	0	0	0	1	Otu0636	k__Bacteria;p__Firmicutes;c__Clostridia;o__Clostridiales;f__Lachnospiraceae;f__Lachnospiraceae_unclassified;f__Lachnospiraceae_unclassified;
Otu0637	0	0	0	0	0	0	0	0	0	0	0	0	0	0	0	0	2	0	6	19	0	0	0	0	0	0	0	0	0	0	0	0	0	0	0	0	0	0	0	0	Otu0637	k__Bacteria;p__Firmicutes;c__Clostridia;o__Clostridiales;f__Ruminococcaceae;g__Oscillospira;g__Oscillospira_unclassified;
Otu0639	0	0	0	0	0	0	0	0	5	24	0	0	0	0	0	0	0	0	0	0	0	0	0	1	0	0	0	0	0	0	0	0	0	0	0	0	0	0	0	0	Otu0639	k__Bacteria;p__Firmicutes;c__Clostridia;o__Clostridiales;f__Ruminococcaceae;g__Ruminococcus;g__Ruminococcus_unclassified;
Otu0640	0	0	0	0	0	0	0	0	0	0	0	0	0	0	0	0	0	0	0	0	0	0	0	0	0	2	0	0	15	47	0	0	0	0	0	0	0	0	0	0	Otu0640	k__Bacteria;p__Actinobacteria;c__Coriobacteriia;o__Coriobacteriales;f__Coriobacteriaceae;f__Coriobacteriaceae_unclassified;f__Coriobacteriaceae_unclassified;
Otu0641	0	0	0	11	20	0	0	0	0	0	0	0	0	0	1	0	0	0	0	0	0	0	0	0	0	0	0	0	0	0	0	0	0	0	0	0	0	0	1	0	Otu0641	k__Bacteria;p__Firmicutes;c__Clostridia;o__Clostridiales;o__Clostridiales_unclassified;o__Clostridiales_unclassified;o__Clostridiales_unclassified;
Otu0642	0	0	0	0	0	6	0	13	0	11	0	0	0	0	0	0	0	0	0	0	0	0	0	0	0	0	0	0	0	0	0	0	0	0	0	0	0	0	0	0	Otu0642	k__Bacteria;p__Firmicutes;c__Clostridia;o__Clostridiales;f__Ruminococcaceae;g__Ruminococcus;g__Ruminococcus_unclassified;
Otu0643	0	0	0	0	0	3	0	7	0	1	0	0	0	1	4	0	0	0	0	15	0	0	0	1	1	0	0	0	0	0	0	0	0	0	0	0	0	0	0	0	Otu0643	k__Bacteria;p__Firmicutes;c__Clostridia;o__Clostridiales;f__Ruminococcaceae;g__Anaerotruncus;g__Anaerotruncus_unclassified;
Otu0644	0	0	0	0	0	2	3	1	0	0	0	4	1	0	0	0	0	0	0	0	4	4	1	0	0	5	4	5	1	0	0	2	0	0	0	0	1	0	0	0	Otu0644	k__Bacteria;p__Bacteroidetes;c__Bacteroidia;o__Bacteroidales;f__Bacteroidaceae;g__Bacteroides;g__Bacteroides_unclassified;
Otu0645	0	0	0	0	0	0	0	0	0	0	0	0	0	0	0	0	0	0	0	0	2	14	7	0	0	0	0	0	0	0	4	0	0	0	0	0	0	0	0	0	Otu0645	k__Bacteria;p__Bacteroidetes;c__Bacteroidia;o__Bacteroidales;f__Bacteroidaceae;g__Bacteroides;g__Bacteroides_unclassified;
Otu0646	0	0	0	0	0	0	0	0	0	0	0	0	0	0	0	0	0	0	0	0	0	0	0	0	3	0	0	0	0	0	0	0	0	0	0	0	0	0	0	1	Otu0646	k__Bacteria;k__Bacteria_unclassified;k__Bacteria_unclassified;k__Bacteria_unclassified;k__Bacteria_unclassified;k__Bacteria_unclassified;k__Bacteria_unclassified;
Otu0647	0	0	0	0	0	0	0	0	0	0	2	0	1	0	0	0	0	0	0	0	0	1	1	1	0	0	0	0	0	0	0	0	0	0	0	0	0	0	0	0	Otu0647	k__Bacteria;p__Firmicutes;c__Clostridia;o__Clostridiales;f__Lachnospiraceae;f__Lachnospiraceae_unclassified;f__Lachnospiraceae_unclassified;
Otu0648	0	0	0	0	0	0	0	0	0	0	0	0	0	2	23	0	0	0	0	0	0	0	0	0	0	0	0	0	0	0	0	0	0	0	0	0	0	0	0	0	Otu0648	k__Bacteria;p__Firmicutes;c__Clostridia;o__Clostridiales;f__Lachnospiraceae;f__Lachnospiraceae_unclassified;f__Lachnospiraceae_unclassified;
Otu0649	0	0	0	0	0	0	0	0	0	0	0	0	0	0	0	0	0	0	0	0	0	0	0	0	0	0	0	0	0	0	0	1	0	1	1	0	0	1	0	0	Otu0649	k__Bacteria;p__Firmicutes;c__Clostridia;o__Clostridiales;f__Lachnospiraceae;f__Lachnospiraceae_unclassified;f__Lachnospiraceae_unclassified;
Otu0650	0	0	0	0	0	4	0	2	0	0	1	4	0	0	0	0	0	6	0	0	0	5	0	0	0	0	1	1	1	0	3	4	0	0	0	1	0	9	0	0	Otu0650	k__Bacteria;p__Bacteroidetes;c__Bacteroidia;o__Bacteroidales;f__Bacteroidaceae;g__Bacteroides;g__Bacteroides_unclassified;
Otu0651	0	0	0	0	0	4	2	10	0	0	0	0	1	0	0	0	0	1	0	0	0	1	3	0	0	1	0	1	2	5	0	0	0	0	0	0	2	1	0	0	Otu0651	k__Bacteria;p__Bacteroidetes;c__Bacteroidia;o__Bacteroidales;f__Porphyromonadaceae;g__Parabacteroides;s__distasonis;
Otu0652	0	0	0	0	0	0	0	0	2	11	0	0	0	0	0	0	0	0	0	0	0	4	2	0	0	0	0	0	0	0	0	0	0	0	0	0	0	0	0	0	Otu0652	k__Bacteria;p__Firmicutes;c__Clostridia;o__Clostridiales;f__Ruminococcaceae;g__Oscillospira;g__Oscillospira_unclassified;
Otu0653	0	0	0	0	0	0	0	0	0	0	0	0	0	3	9	0	0	0	0	0	0	0	0	3	5	0	0	0	0	0	0	0	0	0	0	0	0	0	0	0	Otu0653	k__Bacteria;p__Firmicutes;c__Clostridia;o__Clostridiales;f__Ruminococcaceae;g__Ruminococcus;g__Ruminococcus_unclassified;
Otu0655	0	0	0	0	0	0	0	0	0	1	0	0	0	0	0	0	0	0	0	0	16	28	22	0	0	0	0	0	0	0	0	0	0	0	0	0	0	0	0	0	Otu0655	k__Bacteria;p__Firmicutes;c__Bacilli;o__Bacillales;o__Bacillales_unclassified;o__Bacillales_unclassified;o__Bacillales_unclassified;
Otu0656	0	0	0	0	0	0	0	0	0	0	0	0	0	0	0	0	0	0	0	0	0	0	0	0	0	0	1	0	0	0	0	0	0	0	0	0	0	0	0	0	Otu0656	k__Bacteria;p__Bacteroidetes;c__Bacteroidia;o__Bacteroidales;f__S24-7;f__S24-7_unclassified;f__S24-7_unclassified;
Otu0657	0	0	0	0	0	0	0	0	6	27	0	0	0	0	0	0	0	0	0	0	0	0	0	0	0	0	0	0	0	0	0	0	0	0	0	0	0	0	0	0	Otu0657	k__Bacteria;p__Tenericutes;c__Mollicutes;o__RF39;o__RF39_unclassified;o__RF39_unclassified;o__RF39_unclassified;
Otu0659	0	0	0	0	0	0	0	0	0	0	0	0	0	0	0	0	0	0	0	0	0	0	0	0	0	11	21	23	4	4	0	0	0	0	0	0	0	0	0	0	Otu0659	k__Bacteria;p__Firmicutes;c__Clostridia;o__Clostridiales;f__Lachnospiraceae;g__Robinsoniella;s__peoriensis;
Otu0660	0	0	0	0	0	0	0	0	2	4	0	0	0	2	5	0	0	0	0	2	0	0	0	1	4	0	0	0	0	0	0	0	0	0	0	0	0	0	0	3	Otu0660	k__Bacteria;p__Firmicutes;c__Clostridia;o__Clostridiales;f__Lachnospiraceae;f__Lachnospiraceae_unclassified;f__Lachnospiraceae_unclassified;
Otu0661	0	4	2	2	17	0	1	4	0	1	0	1	0	0	0	0	4	7	0	2	0	0	0	0	0	0	0	0	4	1	0	0	0	0	0	0	0	0	0	0	Otu0661	k__Bacteria;p__Firmicutes;c__Clostridia;o__Clostridiales;f__Lachnospiraceae;g__[Ruminococcus];s__torques;
Otu0662	0	0	0	9	16	0	0	0	0	6	0	0	0	3	3	0	0	0	4	3	0	0	0	2	1	0	0	0	0	0	0	0	0	3	1	0	0	0	0	0	Otu0662	k__Bacteria;p__Firmicutes;c__Bacilli;o__Lactobacillales;f__Streptococcaceae;g__Streptococcus;s__anginosus;
Otu0663	0	0	0	0	0	0	0	0	0	0	13	14	7	2	7	0	0	0	0	0	0	0	0	0	0	0	2	2	0	0	0	0	0	0	0	0	0	0	0	0	Otu0663	k__Bacteria;p__Firmicutes;c__Clostridia;o__Clostridiales;o__Clostridiales_unclassified;o__Clostridiales_unclassified;o__Clostridiales_unclassified;
Otu0664	0	0	0	0	0	0	0	0	0	0	0	0	0	0	0	4	10	38	0	7	0	0	0	0	0	0	0	0	0	0	0	0	0	0	0	0	0	0	0	0	Otu0664	k__Bacteria;p__Firmicutes;c__Clostridia;o__Clostridiales;f__Lachnospiraceae;g__Coprococcus;g__Coprococcus_unclassified;
Otu0665	0	0	0	3	4	6	0	12	0	11	4	3	4	0	0	0	0	4	0	0	0	0	4	0	0	0	0	0	0	0	0	0	1	0	0	0	0	0	0	0	Otu0665	k__Bacteria;p__Firmicutes;c__Clostridia;o__Clostridiales;f__Lachnospiraceae;g__Blautia;g__Blautia_unclassified;
Otu0666	0	0	0	0	0	0	0	0	0	2	0	0	0	0	8	0	0	0	0	0	0	0	0	1	0	0	0	0	0	0	0	0	0	0	0	0	5	1	0	0	Otu0666	k__Bacteria;p__Firmicutes;c__Clostridia;o__Clostridiales;f__Ruminococcaceae;g__Oscillospira;g__Oscillospira_unclassified;
Otu0668	0	0	0	0	0	0	0	0	0	2	0	0	0	0	10	0	0	0	0	0	0	0	0	2	2	0	0	0	0	0	0	0	0	0	0	0	0	0	0	0	Otu0668	k__Bacteria;p__Firmicutes;c__Clostridia;o__Clostridiales;f__Ruminococcaceae;g__Ruminococcus;s__bromii;
Otu0669	0	0	0	0	0	0	0	0	0	0	0	0	0	5	14	0	0	0	0	0	0	0	0	0	0	0	0	0	0	0	0	0	0	2	0	0	0	0	0	0	Otu0669	k__Bacteria;p__Firmicutes;c__Clostridia;o__Clostridiales;f__Ruminococcaceae;g__Clostridium;s__methylpentosum;
Otu0670	0	0	0	0	0	0	0	0	0	5	0	0	0	0	0	0	0	0	0	0	0	0	0	2	6	0	0	0	0	1	0	0	0	0	0	0	0	0	0	3	Otu0670	k__Bacteria;p__Firmicutes;c__Clostridia;o__Clostridiales;f__Ruminococcaceae;f__Ruminococcaceae_unclassified;f__Ruminococcaceae_unclassified;
Otu0672	0	0	0	0	0	12	21	26	0	1	0	0	0	0	0	0	0	0	0	0	0	0	0	0	0	0	0	0	0	0	0	0	0	0	0	0	0	0	0	0	Otu0672	k__Bacteria;p__Firmicutes;c__Clostridia;o__Clostridiales;f__Lachnospiraceae;f__Lachnospiraceae_unclassified;f__Lachnospiraceae_unclassified;
Otu0674	0	0	0	0	0	1	0	0	0	0	0	0	0	1	8	0	0	1	0	0	0	0	0	1	0	0	0	0	0	0	0	0	1	0	4	3	1	2	0	2	Otu0674	k__Bacteria;p__Firmicutes;c__Clostridia;o__Clostridiales;f__Ruminococcaceae;f__Ruminococcaceae_unclassified;f__Ruminococcaceae_unclassified;
Otu0675	0	0	0	0	0	0	0	0	0	0	0	0	0	0	0	0	0	0	1	0	0	0	0	0	0	0	0	0	0	0	0	0	0	0	0	0	0	0	1	2	Otu0675	k__Bacteria;p__Firmicutes;c__Clostridia;o__Clostridiales;f__Ruminococcaceae;f__Ruminococcaceae_unclassified;f__Ruminococcaceae_unclassified;
Otu0677	0	32	21	0	2	0	0	1	0	0	0	1	0	0	0	0	0	0	0	0	0	1	0	0	0	0	0	0	0	0	0	0	0	0	0	0	0	0	0	0	Otu0677	k__Bacteria;p__Firmicutes;c__Clostridia;o__Clostridiales;f__Lachnospiraceae;g__Clostridium;s__hathewayi;
Otu0678	0	0	0	0	0	1	0	0	0	2	0	0	0	1	2	0	0	0	0	0	0	0	0	0	0	0	0	0	0	0	0	0	0	2	0	0	0	0	0	0	Otu0678	k__Bacteria;p__Firmicutes;c__Clostridia;o__Clostridiales;f__Ruminococcaceae;g__Oscillospira;g__Oscillospira_unclassified;
Otu0680	0	0	0	0	0	0	0	0	0	0	0	0	0	0	0	0	0	0	0	0	0	0	0	0	0	0	0	0	0	0	0	0	0	2	6	0	0	0	0	0	Otu0680	k__Bacteria;p__Firmicutes;c__Clostridia;o__Clostridiales;f__Ruminococcaceae;g__Ruminococcus;g__Ruminococcus_unclassified;
Otu0682	0	0	0	0	0	0	0	0	0	0	0	1	0	0	0	0	0	0	0	0	0	0	0	0	0	0	0	0	0	0	0	0	0	0	0	1	0	0	0	0	Otu0682	k__Bacteria;p__Bacteroidetes;c__Bacteroidia;o__Bacteroidales;f__Bacteroidaceae;g__Bacteroides;s__eggerthii;
Otu0684	0	0	0	0	0	11	6	15	1	1	0	0	0	0	0	0	0	0	0	0	5	4	3	0	0	0	0	0	0	0	0	0	0	0	0	0	0	0	0	0	Otu0684	k__Bacteria;p__Firmicutes;c__Clostridia;o__Clostridiales;f__Ruminococcaceae;g__Oscillospira;g__Oscillospira_unclassified;
Otu0685	0	0	0	0	0	0	0	0	0	0	0	0	0	0	0	0	0	0	0	0	0	0	0	0	0	0	0	0	0	0	0	0	0	0	0	0	0	0	0	4	Otu0685	k__Bacteria;p__Firmicutes;c__Clostridia;o__Clostridiales;o__Clostridiales_unclassified;o__Clostridiales_unclassified;o__Clostridiales_unclassified;
Otu0686	0	0	0	0	0	0	0	0	0	31	0	0	0	0	0	0	0	0	0	0	0	0	0	0	0	0	0	0	0	0	0	0	0	0	0	0	0	0	0	0	Otu0686	k__Bacteria;p__Firmicutes;c__Clostridia;o__Clostridiales;f__Ruminococcaceae;f__Ruminococcaceae_unclassified;f__Ruminococcaceae_unclassified;
Otu0687	0	0	0	0	0	0	0	0	0	0	0	0	0	0	0	0	0	0	0	0	0	0	0	0	0	0	0	0	0	0	0	0	0	0	0	0	0	0	1	2	Otu0687	k__Bacteria;p__Firmicutes;c__Clostridia;o__Clostridiales;f__Christensenellaceae;f__Christensenellaceae_unclassified;f__Christensenellaceae_unclassified;
Otu0688	0	0	0	0	0	0	0	0	0	0	0	0	0	0	0	0	0	0	0	1	0	0	0	0	0	0	0	0	0	0	0	0	0	0	0	0	0	0	0	0	Otu0688	k__Bacteria;p__Firmicutes;c__Clostridia;o__Clostridiales;f__Lachnospiraceae;g__[Ruminococcus];s__gnavus;
Otu0689	0	0	0	0	0	0	0	0	0	0	0	0	0	0	0	0	0	0	0	0	0	0	0	0	0	0	21	26	4	1	0	0	0	0	0	0	0	0	0	0	Otu0689	k__Bacteria;p__Firmicutes;c__Clostridia;o__Clostridiales;f__Lachnospiraceae;f__Lachnospiraceae_unclassified;f__Lachnospiraceae_unclassified;
Otu0690	0	0	0	27	18	0	0	0	0	0	0	0	0	0	0	0	0	0	0	0	0	0	0	0	0	0	0	0	0	0	0	0	0	0	0	0	0	0	0	0	Otu0690	k__Bacteria;p__Firmicutes;c__Clostridia;o__Clostridiales;f__Lachnospiraceae;f__Lachnospiraceae_unclassified;f__Lachnospiraceae_unclassified;
Otu0691	0	0	0	0	0	0	0	0	0	0	0	0	0	0	0	0	0	0	0	0	0	0	0	0	0	0	0	0	0	0	0	0	0	0	0	0	0	0	2	11	Otu0691	k__Bacteria;p__Firmicutes;c__Clostridia;o__Clostridiales;o__Clostridiales_unclassified;o__Clostridiales_unclassified;o__Clostridiales_unclassified;
Otu0692	8	4	2	4	14	0	0	0	0	0	0	0	0	0	0	0	1	0	2	0	0	0	0	0	0	0	0	0	2	0	0	0	0	0	0	0	0	0	0	0	Otu0692	k__Bacteria;p__Firmicutes;c__Clostridia;o__Clostridiales;f__Ruminococcaceae;g__Oscillospira;g__Oscillospira_unclassified;
Otu0693	0	0	0	24	24	0	0	0	0	0	0	0	0	0	0	0	0	0	0	0	0	0	0	0	0	0	0	0	0	0	0	0	0	0	0	0	0	0	0	0	Otu0693	k__Bacteria;p__Firmicutes;c__Clostridia;o__Clostridiales;f__Lachnospiraceae;f__Lachnospiraceae_unclassified;f__Lachnospiraceae_unclassified;
Otu0694	1	0	0	0	0	0	0	0	0	0	0	0	0	0	0	0	0	0	0	0	0	0	0	0	0	0	0	0	0	0	0	12	13	0	0	0	0	0	0	0	Otu0694	k__Bacteria;p__Firmicutes;c__Clostridia;o__Clostridiales;f__Lachnospiraceae;f__Lachnospiraceae_unclassified;f__Lachnospiraceae_unclassified;
Otu0695	0	0	0	0	0	0	0	0	0	0	0	0	0	1	20	0	0	0	0	0	0	0	0	0	0	0	0	0	0	0	0	0	0	0	0	0	0	0	0	0	Otu0695	k__Bacteria;k__Bacteria_unclassified;k__Bacteria_unclassified;k__Bacteria_unclassified;k__Bacteria_unclassified;k__Bacteria_unclassified;k__Bacteria_unclassified;
Otu0696	0	0	0	0	0	0	0	0	5	28	0	0	0	0	3	0	0	0	0	0	0	0	0	0	0	0	0	0	0	0	0	0	0	0	0	0	0	0	0	0	Otu0696	k__Bacteria;p__Firmicutes;c__Clostridia;o__Clostridiales;f__Lachnospiraceae;f__Lachnospiraceae_unclassified;f__Lachnospiraceae_unclassified;
Otu0697	0	0	0	0	0	0	0	0	0	1	0	0	0	0	0	0	0	0	0	0	0	0	0	0	2	0	0	0	0	0	1	0	0	0	0	0	0	0	0	0	Otu0697	k__Bacteria;p__Firmicutes;c__Clostridia;o__Clostridiales;f__Ruminococcaceae;g__Ruminococcus;g__Ruminococcus_unclassified;
Otu0698	0	0	0	0	0	0	1	0	0	2	0	0	0	0	0	0	1	9	0	8	0	0	0	0	0	0	0	0	0	0	0	0	0	1	0	1	0	2	0	1	Otu0698	k__Bacteria;p__Firmicutes;c__Clostridia;o__Clostridiales;f__Ruminococcaceae;f__Ruminococcaceae_unclassified;f__Ruminococcaceae_unclassified;
Otu0699	0	0	0	0	0	0	0	0	0	0	0	1	0	0	0	0	0	0	0	0	13	2	0	5	6	0	0	0	0	0	0	0	0	0	0	0	0	0	0	0	Otu0699	k__Bacteria;p__Cyanobacteria;c__4C0d-2;o__YS2;o__YS2_unclassified;o__YS2_unclassified;o__YS2_unclassified;
Otu0701	0	0	0	0	0	0	0	0	0	0	0	0	0	0	0	0	0	0	0	0	0	0	0	0	0	0	0	0	0	0	0	0	0	0	0	0	0	0	0	1	Otu0701	k__Bacteria;p__Firmicutes;c__Clostridia;o__Clostridiales;f__Peptococcaceae;g__rc4-4;g__rc4-4_unclassified;
Otu0702	0	0	1	4	9	4	3	6	4	9	0	0	0	0	0	0	0	0	0	0	1	0	0	0	3	0	0	0	0	0	0	0	0	1	1	1	0	0	0	0	Otu0702	k__Bacteria;p__Firmicutes;c__Clostridia;o__Clostridiales;f__Lachnospiraceae;g__Blautia;g__Blautia_unclassified;
Otu0703	0	0	0	2	4	0	0	0	0	5	0	0	0	0	0	0	0	0	1	4	0	0	0	0	28	0	0	0	0	0	0	0	0	0	0	0	0	0	0	0	Otu0703	k__Bacteria;p__Firmicutes;c__Clostridia;o__Clostridiales;f__[Mogibacteriaceae];g__Mogibacterium;g__Mogibacterium_unclassified;
Otu0705	0	0	0	0	0	0	0	0	0	1	0	0	0	0	2	0	0	0	0	0	0	0	0	1	4	0	0	0	0	0	0	0	0	0	0	0	0	0	0	1	Otu0705	k__Bacteria;p__Firmicutes;c__Clostridia;o__Clostridiales;f__Dehalobacteriaceae;g__Dehalobacterium;g__Dehalobacterium_unclassified;
Otu0706	0	0	0	0	4	5	3	5	0	1	6	6	2	0	0	0	1	3	0	0	2	0	0	0	0	0	0	1	0	0	0	0	7	0	0	0	0	0	0	0	Otu0706	k__Bacteria;p__Firmicutes;c__Clostridia;o__Clostridiales;f__Lachnospiraceae;g__Blautia;g__Blautia_unclassified;
Otu0707	0	0	0	0	0	0	0	0	6	20	0	0	0	0	0	0	0	0	0	0	0	0	0	0	0	0	0	0	0	0	0	0	0	0	0	0	0	0	0	0	Otu0707	k__Bacteria;k__Bacteria_unclassified;k__Bacteria_unclassified;k__Bacteria_unclassified;k__Bacteria_unclassified;k__Bacteria_unclassified;k__Bacteria_unclassified;
Otu0708	0	0	0	0	0	0	0	0	0	0	0	0	0	0	12	0	0	0	0	0	0	0	0	0	0	0	0	0	0	0	0	0	0	0	0	0	0	0	0	0	Otu0708	k__Bacteria;p__Proteobacteria;c__Gammaproteobacteria;o__Enterobacteriales;f__Enterobacteriaceae;f__Enterobacteriaceae_unclassified;f__Enterobacteriaceae_unclassified;
Otu0709	0	0	0	0	0	0	0	0	3	25	0	0	0	0	0	0	0	0	0	0	0	0	0	0	0	0	0	0	0	0	0	0	0	0	0	0	0	0	0	0	Otu0709	k__Bacteria;p__Firmicutes;c__Clostridia;o__Clostridiales;f__Ruminococcaceae;f__Ruminococcaceae_unclassified;f__Ruminococcaceae_unclassified;
Otu0710	0	0	0	0	0	0	0	0	3	19	0	0	0	0	0	0	0	0	0	0	0	0	0	0	0	0	0	0	0	0	0	0	0	0	0	0	0	0	0	0	Otu0710	k__Bacteria;p__Firmicutes;c__Clostridia;o__Clostridiales;f__Ruminococcaceae;g__Ruminococcus;g__Ruminococcus_unclassified;
Otu0712	0	0	0	0	0	0	0	0	0	0	0	0	0	5	14	0	0	0	0	0	0	0	0	2	0	0	0	0	0	0	0	0	0	0	0	0	0	0	0	0	Otu0712	k__Bacteria;p__Firmicutes;c__Clostridia;o__Clostridiales;f__[Mogibacteriaceae];f__[Mogibacteriaceae]_unclassified;f__[Mogibacteriaceae]_unclassified;
Otu0713	1	1	0	9	23	0	0	0	0	0	0	0	0	2	3	0	0	0	0	0	0	0	0	0	0	0	0	0	0	0	0	0	0	0	0	0	0	0	0	0	Otu0713	k__Bacteria;p__Firmicutes;c__Clostridia;o__Clostridiales;f__Christensenellaceae;f__Christensenellaceae_unclassified;f__Christensenellaceae_unclassified;
Otu0715	0	0	0	0	0	0	0	0	0	0	0	0	0	0	12	0	0	0	0	0	0	0	0	0	0	0	0	0	0	0	0	0	0	0	0	0	0	0	0	0	Otu0715	k__Bacteria;p__Firmicutes;c__Clostridia;o__Clostridiales;o__Clostridiales_unclassified;o__Clostridiales_unclassified;o__Clostridiales_unclassified;
Otu0717	0	0	0	0	0	0	0	3	1	3	0	0	0	0	3	0	0	0	1	2	0	0	0	1	0	0	0	0	0	0	0	0	0	0	1	0	0	0	0	1	Otu0717	k__Bacteria;p__Firmicutes;c__Clostridia;o__Clostridiales;f__Ruminococcaceae;f__Ruminococcaceae_unclassified;f__Ruminococcaceae_unclassified;
Otu0718	0	0	0	0	0	0	0	0	0	1	0	0	0	3	3	0	0	0	0	0	0	0	0	0	0	0	0	0	0	0	0	0	0	0	0	0	0	0	0	0	Otu0718	k__Bacteria;p__Firmicutes;c__Clostridia;o__Clostridiales;f__Ruminococcaceae;g__Ruminococcus;g__Ruminococcus_unclassified;
Otu0719	0	0	0	0	0	0	0	0	6	24	0	0	0	0	0	0	0	0	0	0	0	0	0	0	0	0	0	0	0	2	0	0	0	0	0	0	0	0	0	0	Otu0719	k__Bacteria;p__Firmicutes;c__Clostridia;o__Clostridiales;f__Lachnospiraceae;f__Lachnospiraceae_unclassified;f__Lachnospiraceae_unclassified;
Otu0720	0	0	0	0	0	13	3	6	0	0	7	9	5	0	0	0	0	0	0	0	0	0	0	0	0	0	0	2	0	0	0	0	0	0	0	0	0	0	0	0	Otu0720	k__Bacteria;p__Bacteroidetes;c__Bacteroidia;o__Bacteroidales;f__Bacteroidaceae;g__Bacteroides;g__Bacteroides_unclassified;
Otu0721	0	3	1	0	0	0	0	0	0	0	0	0	0	0	0	0	0	0	0	0	0	0	0	0	15	0	0	0	0	0	0	0	0	0	0	0	0	0	0	0	Otu0721	k__Bacteria;p__Firmicutes;c__Clostridia;o__Clostridiales;f__Lachnospiraceae;f__Lachnospiraceae_unclassified;f__Lachnospiraceae_unclassified;
Otu0722	0	0	0	0	0	0	0	0	3	5	0	0	0	0	0	0	0	0	0	0	0	0	0	1	0	0	0	0	0	1	0	0	0	0	0	0	0	0	0	0	Otu0722	k__Bacteria;p__Firmicutes;c__Clostridia;o__Clostridiales;f__Lachnospiraceae;f__Lachnospiraceae_unclassified;f__Lachnospiraceae_unclassified;
Otu0723	0	0	0	0	0	0	0	0	5	12	0	0	0	0	0	0	0	0	0	0	0	0	0	0	0	0	0	0	0	0	0	0	0	0	0	0	0	0	1	1	Otu0723	k__Bacteria;p__Firmicutes;c__Clostridia;o__Clostridiales;f__Ruminococcaceae;f__Ruminococcaceae_unclassified;f__Ruminococcaceae_unclassified;
Otu0724	0	0	0	0	0	0	0	0	4	17	0	0	0	0	2	0	0	0	0	0	0	1	0	0	0	0	0	0	0	0	0	0	0	0	0	0	0	0	0	0	Otu0724	k__Bacteria;p__Firmicutes;c__Clostridia;o__Clostridiales;f__Ruminococcaceae;g__Oscillospira;g__Oscillospira_unclassified;
Otu0725	0	0	0	0	0	0	0	0	0	0	0	0	0	0	0	0	0	0	0	0	0	2	2	0	0	0	0	0	0	0	0	3	0	0	0	0	3	0	0	0	Otu0725	k__Bacteria;p__Verrucomicrobia;c__Verrucomicrobiae;o__Verrucomicrobiales;f__Verrucomicrobiaceae;g__Akkermansia;s__muciniphila;
Otu0726	0	0	0	0	0	0	0	0	0	0	3	14	3	0	0	0	2	2	0	0	0	0	0	0	0	0	3	4	0	0	0	0	0	0	0	0	0	0	0	0	Otu0726	k__Bacteria;p__Verrucomicrobia;c__Verrucomicrobiae;o__Verrucomicrobiales;f__Verrucomicrobiaceae;g__Akkermansia;s__muciniphila;
Otu0727	0	0	0	0	0	1	0	0	1	0	0	0	0	0	0	6	11	26	0	2	0	0	0	0	0	0	0	0	0	0	0	0	0	0	0	0	0	0	0	0	Otu0727	k__Bacteria;p__Firmicutes;c__Clostridia;o__Clostridiales;f__Lachnospiraceae;f__Lachnospiraceae_unclassified;f__Lachnospiraceae_unclassified;
Otu0728	0	0	0	0	0	0	0	0	0	0	0	0	0	0	10	0	0	0	0	0	0	0	0	3	2	0	0	0	0	0	0	0	0	0	0	0	0	0	2	0	Otu0728	k__Bacteria;p__Firmicutes;c__Clostridia;o__Clostridiales;f__Ruminococcaceae;g__Oscillospira;g__Oscillospira_unclassified;
Otu0729	0	0	0	0	0	0	0	0	1	1	0	0	0	1	10	0	0	0	0	0	0	0	0	0	0	0	0	0	0	0	0	0	0	2	0	0	0	0	0	1	Otu0729	k__Bacteria;p__Firmicutes;c__Clostridia;o__Clostridiales;f__Ruminococcaceae;g__Ruminococcus;g__Ruminococcus_unclassified;
Otu0730	0	0	0	0	0	0	0	0	4	0	0	0	0	0	0	0	0	0	0	0	0	0	0	0	0	1	2	0	5	0	0	0	0	0	0	0	0	0	0	0	Otu0730	k__Bacteria;p__Firmicutes;c__Clostridia;o__Clostridiales;f__Ruminococcaceae;g__Oscillospira;g__Oscillospira_unclassified;
Otu0731	0	0	0	9	3	0	0	0	0	0	0	0	0	0	17	0	0	0	0	2	0	0	0	0	1	0	0	0	0	0	0	0	0	0	0	0	0	0	0	0	Otu0731	k__Bacteria;p__Firmicutes;c__Bacilli;o__Lactobacillales;f__Streptococcaceae;g__Streptococcus;g__Streptococcus_unclassified;
Otu0732	0	0	5	0	3	10	2	2	0	0	2	0	5	0	0	0	1	0	0	0	0	0	2	0	0	0	0	0	0	0	0	0	2	0	0	0	3	0	0	0	Otu0732	k__Bacteria;p__Firmicutes;c__Clostridia;o__Clostridiales;f__Lachnospiraceae;g__Blautia;g__Blautia_unclassified;
Otu0733	0	0	0	0	0	0	0	0	0	0	0	0	0	0	0	2	2	35	0	0	0	0	0	0	0	0	0	0	0	0	0	0	0	0	0	0	5	0	0	0	Otu0733	k__Bacteria;p__Firmicutes;c__Clostridia;o__Clostridiales;f__Lachnospiraceae;f__Lachnospiraceae_unclassified;f__Lachnospiraceae_unclassified;
Otu0735	0	0	0	1	1	0	1	1	0	0	0	0	0	0	0	0	0	0	0	0	0	0	0	0	0	0	0	0	0	0	0	4	0	0	0	0	0	0	0	0	Otu0735	k__Bacteria;p__Bacteroidetes;c__Bacteroidia;o__Bacteroidales;f__Bacteroidaceae;g__Bacteroides;g__Bacteroides_unclassified;
Otu0736	0	0	0	0	0	0	0	2	0	0	4	0	1	1	2	0	1	1	1	1	0	0	0	0	0	0	0	0	0	0	1	0	0	0	2	0	0	0	0	0	Otu0736	k__Bacteria;p__Firmicutes;c__Clostridia;o__Clostridiales;f__Lachnospiraceae;f__Lachnospiraceae_unclassified;f__Lachnospiraceae_unclassified;
Otu0737	0	0	0	2	9	3	1	0	1	3	0	0	0	0	1	0	0	0	0	0	0	0	0	0	0	0	0	0	0	0	0	0	0	0	0	0	0	0	0	0	Otu0737	k__Bacteria;p__Firmicutes;c__Clostridia;o__Clostridiales;f__Lachnospiraceae;f__Lachnospiraceae_unclassified;f__Lachnospiraceae_unclassified;
Otu0738	0	0	0	0	0	0	0	0	0	0	0	0	0	0	0	0	0	0	0	0	0	0	0	0	0	0	0	0	0	0	0	0	0	0	0	0	0	0	1	0	Otu0738	k__Bacteria;p__Firmicutes;c__Clostridia;o__Clostridiales;f__Lachnospiraceae;f__Lachnospiraceae_unclassified;f__Lachnospiraceae_unclassified;
Otu0739	0	0	0	0	0	0	0	0	0	0	2	1	0	0	9	0	0	2	1	0	1	1	0	0	1	0	0	0	0	0	0	0	0	0	0	0	0	0	0	0	Otu0739	k__Bacteria;p__Firmicutes;c__Clostridia;o__Clostridiales;f__Christensenellaceae;g__Christensenella;g__Christensenella_unclassified;
Otu0740	0	0	0	0	0	0	0	0	0	0	0	0	0	0	0	0	0	0	2	1	0	0	0	0	0	0	0	0	0	0	0	0	0	0	0	0	0	0	0	0	Otu0740	k__Bacteria;p__Firmicutes;c__Clostridia;o__Clostridiales;f__Lachnospiraceae;f__Lachnospiraceae_unclassified;f__Lachnospiraceae_unclassified;
Otu0741	0	0	0	0	0	0	0	0	0	0	0	0	0	0	0	0	0	0	0	0	0	0	0	0	0	0	0	0	0	0	0	0	0	11	15	0	0	0	0	0	Otu0741	k__Bacteria;p__Firmicutes;c__Clostridia;o__Clostridiales;f__Lachnospiraceae;f__Lachnospiraceae_unclassified;f__Lachnospiraceae_unclassified;
Otu0742	0	0	2	0	6	2	0	0	0	1	0	0	1	1	1	0	0	0	0	1	0	0	0	1	0	2	0	0	0	2	2	0	0	0	0	0	0	0	0	0	Otu0742	k__Bacteria;p__Bacteroidetes;c__Bacteroidia;o__Bacteroidales;f__Porphyromonadaceae;g__Parabacteroides;g__Parabacteroides_unclassified;
Otu0744	0	0	0	0	0	0	0	0	0	0	0	0	0	0	0	0	0	0	0	0	0	0	0	0	0	0	0	0	0	0	0	0	0	4	11	0	0	0	0	0	Otu0744	k__Bacteria;p__Proteobacteria;c__Gammaproteobacteria;o__Enterobacteriales;f__Enterobacteriaceae;f__Enterobacteriaceae_unclassified;f__Enterobacteriaceae_unclassified;
Otu0745	0	0	0	0	0	0	0	1	0	0	1	4	2	1	6	0	0	0	0	0	0	0	2	0	0	0	1	0	1	4	1	0	0	0	0	0	0	0	1	0	Otu0745	k__Bacteria;p__Firmicutes;c__Bacilli;o__Lactobacillales;f__Lactobacillaceae;g__Lactobacillus;g__Lactobacillus_unclassified;
Otu0747	0	1	0	2	29	0	0	0	0	0	0	0	0	0	0	0	0	0	0	0	0	0	0	0	0	0	0	0	0	0	0	0	0	0	0	0	0	0	0	0	Otu0747	k__Bacteria;p__Firmicutes;c__Clostridia;o__Clostridiales;f__Ruminococcaceae;f__Ruminococcaceae_unclassified;f__Ruminococcaceae_unclassified;
Otu0748	0	0	0	0	0	0	0	0	0	0	0	0	0	0	8	0	0	0	0	0	0	0	0	0	0	3	2	3	0	4	2	1	1	1	0	0	0	0	0	0	Otu0748	k__Bacteria;p__Firmicutes;c__Clostridia;o__Clostridiales;f__Lachnospiraceae;f__Lachnospiraceae_unclassified;f__Lachnospiraceae_unclassified;
Otu0749	0	0	0	7	14	0	0	0	0	0	0	0	1	0	0	0	0	0	0	0	0	11	3	0	0	0	0	0	0	0	0	0	0	0	0	0	0	0	0	0	Otu0749	k__Bacteria;p__Firmicutes;c__Clostridia;o__Clostridiales;f__Lachnospiraceae;f__Lachnospiraceae_unclassified;f__Lachnospiraceae_unclassified;
Otu0751	0	0	0	0	0	0	0	0	0	0	0	0	0	0	0	0	0	0	0	0	8	23	10	0	0	0	0	0	0	0	0	0	0	0	0	0	0	0	0	0	Otu0751	k__Bacteria;p__Firmicutes;c__Clostridia;o__Clostridiales;f__Lachnospiraceae;g__Clostridium;s__symbiosum;
Otu0752	0	0	0	0	0	0	0	0	2	6	0	0	0	0	2	0	2	2	0	0	0	0	0	0	2	0	0	0	0	0	0	0	0	0	0	0	2	0	0	1	Otu0752	k__Bacteria;p__Firmicutes;c__Clostridia;o__Clostridiales;f__Ruminococcaceae;f__Ruminococcaceae_unclassified;f__Ruminococcaceae_unclassified;
Otu0753	0	0	0	0	9	0	0	0	0	0	0	0	0	0	0	0	0	0	0	0	0	0	0	0	0	0	0	0	2	0	0	0	0	1	0	1	0	0	0	0	Otu0753	k__Bacteria;p__Firmicutes;c__Clostridia;o__Clostridiales;f__Lachnospiraceae;g__Roseburia;g__Roseburia_unclassified;
Otu0754	0	0	0	0	0	0	0	0	0	0	0	0	0	0	0	0	0	0	0	0	0	0	0	0	0	0	0	0	0	0	0	0	0	0	0	0	0	0	0	2	Otu0754	k__Bacteria;p__Firmicutes;p__Firmicutes_unclassified;p__Firmicutes_unclassified;p__Firmicutes_unclassified;p__Firmicutes_unclassified;p__Firmicutes_unclassified;
Otu0755	0	0	0	0	34	0	0	0	0	0	0	0	0	0	2	0	0	0	0	0	0	0	0	0	0	0	0	0	0	0	0	0	0	0	0	0	0	0	0	0	Otu0755	k__Bacteria;p__Firmicutes;c__Erysipelotrichi;o__Erysipelotrichales;f__Erysipelotrichaceae;g__Bulleidia;s__moorei;
Otu0756	0	0	0	0	0	0	0	0	0	0	0	0	0	0	0	1	7	15	0	0	0	0	0	0	0	0	0	0	0	0	1	0	0	0	0	4	7	6	0	0	Otu0756	k__Bacteria;p__Firmicutes;c__Clostridia;o__Clostridiales;f__Lachnospiraceae;f__Lachnospiraceae_unclassified;f__Lachnospiraceae_unclassified;
Otu0757	0	0	0	0	0	0	0	0	0	0	0	0	0	4	2	0	0	0	0	0	0	0	0	0	0	0	0	0	0	0	0	0	0	0	0	0	1	0	0	0	Otu0757	k__Bacteria;k__Bacteria_unclassified;k__Bacteria_unclassified;k__Bacteria_unclassified;k__Bacteria_unclassified;k__Bacteria_unclassified;k__Bacteria_unclassified;
Otu0758	0	0	4	4	9	0	0	0	0	0	0	0	0	0	2	0	0	1	0	0	0	0	1	0	0	0	0	0	0	0	3	0	0	0	0	0	0	0	0	0	Otu0758	k__Bacteria;p__Bacteroidetes;c__Bacteroidia;o__Bacteroidales;f__Bacteroidaceae;g__Bacteroides;g__Bacteroides_unclassified;
Otu0759	0	0	0	0	0	6	2	14	0	1	0	0	0	0	2	0	0	0	0	0	0	0	0	0	0	0	0	0	0	2	1	0	0	0	0	0	0	0	0	0	Otu0759	k__Bacteria;p__Firmicutes;c__Clostridia;o__Clostridiales;f__Lachnospiraceae;f__Lachnospiraceae_unclassified;f__Lachnospiraceae_unclassified;
Otu0760	0	0	0	0	0	0	0	0	0	1	0	0	0	0	0	0	0	0	0	0	0	0	0	0	0	0	0	0	0	0	1	5	0	0	0	2	3	1	1	0	Otu0760	k__Bacteria;p__Firmicutes;c__Clostridia;o__Clostridiales;f__Ruminococcaceae;g__Oscillospira;g__Oscillospira_unclassified;
Otu0761	0	1	0	0	0	0	0	0	0	0	0	0	0	1	2	0	0	0	6	23	0	1	0	0	1	0	0	0	0	0	0	0	0	0	0	0	0	0	0	1	Otu0761	k__Bacteria;p__Firmicutes;c__Clostridia;o__Clostridiales;f__Lachnospiraceae;f__Lachnospiraceae_unclassified;f__Lachnospiraceae_unclassified;
Otu0762	0	0	0	0	0	0	0	0	0	0	0	0	0	0	0	0	0	0	0	0	0	0	0	0	0	10	13	9	0	3	0	0	0	0	0	0	0	0	0	0	Otu0762	k__Bacteria;p__Firmicutes;c__Clostridia;o__Clostridiales;f__Lachnospiraceae;f__Lachnospiraceae_unclassified;f__Lachnospiraceae_unclassified;
Otu0763	0	0	0	0	0	0	0	0	5	2	0	0	0	0	0	0	0	0	0	2	0	0	0	0	0	0	0	0	0	0	0	0	0	0	1	0	0	0	0	1	Otu0763	k__Bacteria;p__Firmicutes;c__Clostridia;o__Clostridiales;f__Ruminococcaceae;g__Anaerotruncus;g__Anaerotruncus_unclassified;
Otu0764	0	0	0	0	0	0	0	0	0	0	0	0	0	0	0	0	0	0	1	1	0	0	0	0	0	0	0	0	0	0	0	0	0	0	0	0	0	0	1	0	Otu0764	k__Bacteria;p__Firmicutes;c__Clostridia;o__Clostridiales;f__Ruminococcaceae;g__Oscillospira;g__Oscillospira_unclassified;
Otu0765	0	0	0	0	0	0	0	0	0	0	0	0	0	0	0	0	0	0	0	0	18	8	7	0	0	0	0	0	0	0	0	0	0	0	0	0	0	0	1	3	Otu0765	k__Bacteria;p__Firmicutes;c__Clostridia;o__Clostridiales;f__Lachnospiraceae;g__Coprococcus;g__Coprococcus_unclassified;
Otu0766	0	0	0	0	0	0	0	0	0	0	0	0	0	7	10	0	0	0	0	0	0	0	0	0	0	0	0	1	0	0	0	0	0	2	1	0	0	0	0	0	Otu0766	k__Bacteria;p__Firmicutes;c__Bacilli;o__Lactobacillales;f__Lactobacillaceae;g__Lactobacillus;s__reuteri;
Otu0767	0	0	0	0	0	0	0	0	0	0	0	0	0	1	0	1	0	0	0	0	0	0	0	0	0	0	0	0	0	0	0	0	0	0	0	0	0	0	0	0	Otu0767	k__Bacteria;p__Firmicutes;c__Clostridia;o__Clostridiales;f__Ruminococcaceae;f__Ruminococcaceae_unclassified;f__Ruminococcaceae_unclassified;
Otu0768	0	0	0	0	0	10	2	7	0	2	0	0	0	0	0	0	0	0	0	0	0	0	1	0	0	0	0	0	0	0	0	0	0	0	0	0	0	0	0	0	Otu0768	k__Bacteria;p__Firmicutes;c__Clostridia;o__Clostridiales;f__Ruminococcaceae;f__Ruminococcaceae_unclassified;f__Ruminococcaceae_unclassified;
Otu0769	11	13	7	0	3	0	0	0	0	0	0	0	2	0	1	0	0	0	0	0	0	0	0	0	0	0	0	0	0	0	0	0	0	0	0	0	0	0	0	0	Otu0769	k__Bacteria;p__Firmicutes;c__Erysipelotrichi;o__Erysipelotrichales;f__Erysipelotrichaceae;g__Clostridium;s__ramosum;
Otu0771	0	0	0	0	0	2	0	0	0	0	0	0	0	0	2	0	0	0	0	0	0	0	0	1	1	0	0	0	0	0	0	0	0	0	0	0	0	0	0	0	Otu0771	k__Bacteria;p__Firmicutes;c__Clostridia;o__Clostridiales;f__Ruminococcaceae;g__Faecalibacterium;s__prausnitzii;
Otu0772	0	0	0	0	0	5	3	6	0	0	0	0	0	0	0	0	5	10	0	1	1	0	0	0	0	0	0	0	0	0	0	0	0	0	0	0	0	0	0	0	Otu0772	k__Bacteria;p__Firmicutes;c__Clostridia;o__Clostridiales;f__Lachnospiraceae;f__Lachnospiraceae_unclassified;f__Lachnospiraceae_unclassified;
Otu0774	0	0	0	0	0	0	0	0	5	7	0	1	0	0	0	0	0	0	0	0	0	0	0	0	0	0	0	0	0	0	0	0	0	0	0	0	0	0	0	0	Otu0774	k__Bacteria;k__Bacteria_unclassified;k__Bacteria_unclassified;k__Bacteria_unclassified;k__Bacteria_unclassified;k__Bacteria_unclassified;k__Bacteria_unclassified;
Otu0775	0	0	0	0	0	0	0	4	0	2	0	0	0	0	1	0	2	0	0	0	0	0	0	0	0	0	0	0	0	0	0	1	0	0	0	0	0	0	0	0	Otu0775	k__Bacteria;p__Firmicutes;c__Clostridia;o__Clostridiales;f__Ruminococcaceae;g__Oscillospira;g__Oscillospira_unclassified;
Otu0776	0	0	0	0	0	0	0	0	0	0	0	0	0	0	1	0	0	0	1	3	0	0	0	0	0	0	0	0	0	0	0	0	0	0	0	0	0	0	2	0	Otu0776	k__Bacteria;p__Firmicutes;c__Clostridia;o__Clostridiales;o__Clostridiales_unclassified;o__Clostridiales_unclassified;o__Clostridiales_unclassified;
Otu0777	0	0	0	5	4	0	0	0	1	7	0	0	0	1	2	0	0	0	1	1	0	0	0	0	0	0	0	0	0	0	0	0	0	0	3	0	0	0	0	0	Otu0777	k__Bacteria;p__Firmicutes;c__Bacilli;o__Gemellales;f__Gemellaceae;g__Gemella;g__Gemella_unclassified;
Otu0779	0	0	0	0	0	1	0	0	0	10	0	0	0	1	2	0	0	0	0	0	0	0	0	1	3	0	0	0	0	0	0	0	0	1	0	0	0	0	0	0	Otu0779	k__Bacteria;p__Firmicutes;c__Clostridia;o__Clostridiales;f__Lachnospiraceae;g__Blautia;g__Blautia_unclassified;
Otu0780	0	0	0	0	0	0	0	0	1	3	0	0	0	0	0	0	0	0	1	5	0	0	0	0	0	0	0	0	0	0	0	0	0	1	0	0	0	0	0	0	Otu0780	k__Bacteria;p__Firmicutes;c__Clostridia;o__Clostridiales;f__Lachnospiraceae;f__Lachnospiraceae_unclassified;f__Lachnospiraceae_unclassified;
Otu0781	0	0	0	0	0	0	0	0	0	0	0	0	0	0	0	0	0	0	0	0	0	0	0	0	0	0	0	0	0	0	0	0	0	0	0	7	8	11	0	0	Otu0781	k__Bacteria;p__Firmicutes;c__Clostridia;o__Clostridiales;f__Ruminococcaceae;f__Ruminococcaceae_unclassified;f__Ruminococcaceae_unclassified;
Otu0783	0	0	0	0	0	0	0	0	0	0	0	4	2	0	1	0	0	0	0	2	0	0	0	0	0	0	0	0	0	2	3	0	0	0	0	0	0	0	0	0	Otu0783	k__Bacteria;p__Firmicutes;c__Clostridia;o__Clostridiales;f__Ruminococcaceae;g__Clostridium;s__methylpentosum;
Otu0784	1	1	1	0	1	9	1	4	0	0	2	0	0	0	0	0	1	0	0	2	1	0	0	0	0	0	0	0	0	0	0	0	2	0	0	3	3	2	0	0	Otu0784	k__Bacteria;p__Firmicutes;c__Clostridia;o__Clostridiales;f__Lachnospiraceae;g__Blautia;g__Blautia_unclassified;
Otu0785	0	0	0	0	0	0	0	0	2	4	0	0	0	0	0	0	11	7	0	8	0	0	0	0	0	0	0	0	0	0	0	0	0	0	0	0	0	0	0	1	Otu0785	k__Bacteria;p__Firmicutes;c__Clostridia;o__Clostridiales;f__Lachnospiraceae;f__Lachnospiraceae_unclassified;f__Lachnospiraceae_unclassified;
Otu0786	0	0	0	0	0	7	3	6	0	0	9	1	5	0	0	0	0	0	0	0	0	0	0	0	0	0	0	0	0	0	0	0	0	0	1	0	0	0	0	0	Otu0786	k__Bacteria;p__Bacteroidetes;c__Bacteroidia;o__Bacteroidales;f__Bacteroidaceae;g__Bacteroides;g__Bacteroides_unclassified;
Otu0787	0	0	0	0	0	0	3	3	0	5	0	0	0	0	0	0	0	0	0	0	0	0	0	0	0	0	0	0	0	0	0	0	0	0	0	0	0	0	0	0	Otu0787	k__Bacteria;p__Firmicutes;c__Clostridia;o__Clostridiales;f__Ruminococcaceae;f__Ruminococcaceae_unclassified;f__Ruminococcaceae_unclassified;
Otu0789	0	0	0	0	0	0	0	0	0	0	0	0	0	0	3	0	0	0	0	1	0	0	0	0	1	0	0	0	0	0	0	0	0	0	0	0	0	0	0	0	Otu0789	k__Bacteria;p__Firmicutes;c__Clostridia;o__Clostridiales;f__Ruminococcaceae;f__Ruminococcaceae_unclassified;f__Ruminococcaceae_unclassified;
Otu0790	0	0	0	0	0	0	0	0	0	0	0	0	0	2	9	0	0	0	0	0	0	0	0	0	0	0	0	0	0	0	0	0	0	0	0	0	0	0	0	0	Otu0790	k__Bacteria;p__Firmicutes;c__Clostridia;o__Clostridiales;f__Ruminococcaceae;g__Ruminococcus;g__Ruminococcus_unclassified;
Otu0791	0	0	0	0	0	0	0	0	0	2	0	0	0	1	5	0	0	0	0	0	0	0	0	0	1	0	0	0	0	0	0	0	0	0	0	0	0	0	0	0	Otu0791	k__Bacteria;p__Firmicutes;c__Clostridia;o__Clostridiales;f__Ruminococcaceae;g__Ruminococcus;g__Ruminococcus_unclassified;
Otu0792	0	0	0	0	0	0	0	0	0	0	0	0	0	0	4	0	0	0	0	0	0	0	0	0	0	0	0	0	0	0	0	0	0	0	0	0	0	0	0	0	Otu0792	k__Bacteria;p__Firmicutes;c__Clostridia;o__Clostridiales;f__Ruminococcaceae;g__Ruminococcus;s__bromii;
Otu0793	0	0	0	0	0	0	0	0	0	0	0	0	0	1	0	0	0	0	0	0	0	0	0	0	0	0	0	0	0	0	0	0	0	0	0	0	0	0	0	3	Otu0793	k__Bacteria;p__Firmicutes;c__Clostridia;o__Clostridiales;f__Lachnospiraceae;f__Lachnospiraceae_unclassified;f__Lachnospiraceae_unclassified;
Otu0794	0	0	0	5	18	0	0	0	0	0	0	0	0	0	0	0	0	0	0	0	0	0	0	0	0	0	0	0	0	0	0	0	0	0	0	0	0	0	0	0	Otu0794	k__Bacteria;p__Firmicutes;c__Clostridia;o__Clostridiales;f__Ruminococcaceae;g__Clostridium;s__methylpentosum;
Otu0795	0	0	0	0	0	0	0	0	1	0	0	0	0	1	4	0	0	0	0	0	0	0	0	0	0	0	0	0	0	1	0	0	0	0	0	0	0	0	0	0	Otu0795	k__Bacteria;p__Proteobacteria;c__Gammaproteobacteria;o__Pasteurellales;f__Pasteurellaceae;g__Haemophilus;s__parainfluenzae;
Otu0796	0	0	0	0	0	0	0	0	0	0	0	0	0	0	0	0	0	0	0	0	0	0	0	0	1	0	0	0	0	0	0	0	0	0	0	0	0	0	0	0	Otu0796	k__Bacteria;p__Bacteroidetes;c__Bacteroidia;o__Bacteroidales;f__[Barnesiellaceae];f__[Barnesiellaceae]_unclassified;f__[Barnesiellaceae]_unclassified;
Otu0797	0	0	0	0	0	6	3	22	0	0	0	0	0	0	0	0	0	0	0	0	0	0	0	0	0	0	0	0	0	0	0	0	0	0	0	0	0	0	0	0	Otu0797	k__Bacteria;p__Firmicutes;c__Clostridia;o__Clostridiales;f__Eubacteriaceae;g__Anaerofustis;g__Anaerofustis_unclassified;
Otu0799	0	0	0	0	0	0	0	0	0	0	2	4	5	0	0	0	0	0	0	0	2	1	0	0	0	1	0	1	0	1	0	0	0	1	3	0	0	0	0	0	Otu0799	k__Bacteria;p__Firmicutes;c__Clostridia;o__Clostridiales;f__Lachnospiraceae;f__Lachnospiraceae_unclassified;f__Lachnospiraceae_unclassified;
Otu0800	2	1	0	0	0	18	2	9	0	0	0	0	0	0	0	0	0	0	0	0	0	0	0	0	0	0	0	0	0	0	0	0	0	0	0	0	0	0	0	0	Otu0800	k__Bacteria;p__Firmicutes;c__Clostridia;o__Clostridiales;f__Lachnospiraceae;f__Lachnospiraceae_unclassified;f__Lachnospiraceae_unclassified;
Otu0801	0	0	0	0	0	0	0	0	0	0	0	0	0	0	0	0	0	0	0	0	0	0	0	0	1	0	0	0	0	0	0	0	0	1	2	0	0	0	0	0	Otu0801	k__Bacteria;p__Firmicutes;c__Clostridia;o__Clostridiales;f__Ruminococcaceae;g__Ruminococcus;g__Ruminococcus_unclassified;
Otu0803	0	0	0	0	0	0	0	1	0	0	0	0	1	0	0	2	0	4	0	5	0	0	0	0	0	0	0	0	0	0	0	0	0	0	0	0	0	0	0	0	Otu0803	k__Bacteria;p__Firmicutes;c__Clostridia;o__Clostridiales;f__Lachnospiraceae;f__Lachnospiraceae_unclassified;f__Lachnospiraceae_unclassified;
Otu0804	0	0	0	0	0	0	0	0	0	0	0	0	0	0	0	0	0	0	0	0	0	0	0	0	0	0	0	0	0	0	0	0	0	10	6	0	0	0	0	0	Otu0804	k__Bacteria;k__Bacteria_unclassified;k__Bacteria_unclassified;k__Bacteria_unclassified;k__Bacteria_unclassified;k__Bacteria_unclassified;k__Bacteria_unclassified;
Otu0805	0	0	0	0	0	0	0	0	0	1	0	0	0	1	14	0	0	0	0	0	0	0	0	0	0	0	0	0	0	0	0	0	1	0	1	0	0	0	0	0	Otu0805	k__Bacteria;p__Actinobacteria;c__Actinobacteria;o__Bifidobacteriales;f__Bifidobacteriaceae;g__Bifidobacterium;s__animalis;
Otu0806	0	0	0	0	0	0	0	0	0	0	0	0	0	0	1	0	0	0	0	0	0	1	1	0	1	0	0	0	0	0	0	0	0	0	0	0	0	0	0	0	Otu0806	k__Bacteria;p__Firmicutes;c__Clostridia;o__Clostridiales;f__Ruminococcaceae;f__Ruminococcaceae_unclassified;f__Ruminococcaceae_unclassified;
Otu0807	0	0	0	0	0	0	0	0	0	9	0	0	0	0	0	0	0	0	0	0	0	0	0	0	0	0	0	0	0	0	0	0	0	0	0	0	0	0	0	0	Otu0807	k__Bacteria;p__Firmicutes;c__Clostridia;o__Clostridiales;f__Ruminococcaceae;f__Ruminococcaceae_unclassified;f__Ruminococcaceae_unclassified;
Otu0808	2	11	1	0	1	0	0	2	0	1	0	0	0	0	0	0	0	1	0	0	0	0	0	0	0	0	0	0	0	0	0	0	0	0	0	0	0	0	0	0	Otu0808	k__Bacteria;p__Bacteroidetes;c__Bacteroidia;o__Bacteroidales;f__Bacteroidaceae;g__Bacteroides;g__Bacteroides_unclassified;
Otu0809	0	0	0	0	0	10	9	6	0	0	0	3	1	1	0	0	0	0	0	0	0	0	0	0	0	0	0	0	0	0	0	0	0	0	0	0	0	0	0	0	Otu0809	k__Bacteria;p__Bacteroidetes;c__Bacteroidia;o__Bacteroidales;f__Bacteroidaceae;g__Bacteroides;g__Bacteroides_unclassified;
Otu0810	0	0	0	0	0	0	0	0	0	2	0	0	0	2	6	0	0	0	0	0	0	0	0	0	0	0	0	0	0	0	0	0	0	0	1	0	0	0	0	3	Otu0810	k__Bacteria;p__Firmicutes;c__Clostridia;o__Clostridiales;f__Ruminococcaceae;f__Ruminococcaceae_unclassified;f__Ruminococcaceae_unclassified;
Otu0811	0	0	0	0	0	4	6	6	0	0	0	1	1	0	0	0	0	0	0	0	0	4	0	0	0	1	0	4	0	2	0	0	0	0	0	0	1	0	0	0	Otu0811	k__Bacteria;p__Bacteroidetes;c__Bacteroidia;o__Bacteroidales;f__Bacteroidaceae;g__Bacteroides;g__Bacteroides_unclassified;
Otu0812	2	0	0	0	3	9	1	15	1	1	0	0	0	0	0	0	0	0	0	0	0	0	0	0	0	0	0	0	0	0	0	0	0	0	0	0	0	0	0	0	Otu0812	k__Bacteria;p__Firmicutes;c__Erysipelotrichi;o__Erysipelotrichales;f__Erysipelotrichaceae;g__[Eubacterium];s__dolichum;
Otu0813	0	0	0	0	0	0	0	0	0	0	0	0	0	3	10	0	0	0	0	9	0	0	0	0	0	0	0	0	0	0	0	0	0	0	0	0	0	0	0	3	Otu0813	k__Bacteria;p__Firmicutes;c__Clostridia;o__Clostridiales;o__Clostridiales_unclassified;o__Clostridiales_unclassified;o__Clostridiales_unclassified;
Otu0815	0	0	0	0	0	0	0	0	0	1	0	0	0	0	0	0	0	0	0	0	0	0	0	0	0	0	0	0	0	0	0	0	0	0	0	0	0	0	0	0	Otu0815	k__Bacteria;p__Firmicutes;c__Clostridia;o__Clostridiales;f__Ruminococcaceae;g__Ruminococcus;g__Ruminococcus_unclassified;
Otu0817	0	0	0	0	0	0	0	0	0	0	0	0	0	0	0	0	0	0	0	0	0	0	0	0	1	0	0	0	0	0	0	0	0	0	2	0	0	0	0	0	Otu0817	k__Bacteria;p__Firmicutes;c__Clostridia;o__Clostridiales;f__Lachnospiraceae;f__Lachnospiraceae_unclassified;f__Lachnospiraceae_unclassified;
Otu0818	0	0	0	0	0	0	0	0	0	10	0	0	0	0	1	0	0	0	0	0	0	0	0	0	0	0	0	0	0	0	0	0	0	0	0	0	0	0	0	0	Otu0818	k__Bacteria;p__Firmicutes;c__Clostridia;o__Clostridiales;o__Clostridiales_unclassified;o__Clostridiales_unclassified;o__Clostridiales_unclassified;
Otu0819	0	0	0	0	0	0	0	0	0	0	0	0	0	0	0	0	0	0	0	0	0	0	1	1	0	0	0	0	0	0	0	0	0	0	0	0	0	0	0	0	Otu0819	k__Bacteria;p__Firmicutes;c__Clostridia;o__Clostridiales;f__EtOH8;f__EtOH8_unclassified;f__EtOH8_unclassified;
Otu0820	0	0	0	1	1	0	0	0	2	17	0	0	0	0	1	0	0	0	0	2	0	0	0	0	0	0	0	0	0	0	0	0	0	1	1	0	0	0	0	0	Otu0820	k__Bacteria;p__Firmicutes;c__Bacilli;o__Lactobacillales;f__Lactobacillaceae;g__Lactobacillus;g__Lactobacillus_unclassified;
Otu0821	0	0	0	0	0	0	0	0	3	9	0	0	0	0	0	0	0	0	0	0	0	0	0	0	3	0	0	0	0	0	0	0	0	0	0	0	0	0	0	0	Otu0821	k__Bacteria;p__Firmicutes;c__Clostridia;o__Clostridiales;f__Lachnospiraceae;f__Lachnospiraceae_unclassified;f__Lachnospiraceae_unclassified;
Otu0822	0	1	1	1	19	0	0	0	0	0	0	0	0	0	0	0	0	0	0	0	0	0	0	0	0	0	0	0	0	0	0	0	0	0	0	0	0	0	0	0	Otu0822	k__Bacteria;p__Firmicutes;c__Clostridia;o__Clostridiales;o__Clostridiales_unclassified;o__Clostridiales_unclassified;o__Clostridiales_unclassified;
Otu0823	0	0	0	0	0	1	0	0	0	0	0	0	0	0	0	0	0	0	0	0	0	0	0	0	0	0	0	0	0	0	0	0	0	0	1	0	0	0	0	0	Otu0823	k__Bacteria;p__Firmicutes;c__Clostridia;o__Clostridiales;f__Ruminococcaceae;f__Ruminococcaceae_unclassified;f__Ruminococcaceae_unclassified;
Otu0824	0	1	2	4	6	1	0	0	0	0	0	0	0	0	0	0	0	1	0	0	0	0	0	0	0	0	0	0	0	1	1	0	0	0	0	0	1	0	1	0	Otu0824	k__Bacteria;p__Firmicutes;c__Clostridia;o__Clostridiales;f__Ruminococcaceae;f__Ruminococcaceae_unclassified;f__Ruminococcaceae_unclassified;
Otu0825	0	0	0	0	0	0	0	0	0	0	0	0	0	0	0	0	0	0	0	0	0	0	0	0	3	0	0	0	0	0	0	0	0	0	0	0	0	0	0	1	Otu0825	k__Bacteria;p__Firmicutes;c__Clostridia;o__Clostridiales;f__Ruminococcaceae;g__Oscillospira;g__Oscillospira_unclassified;
Otu0827	0	0	0	0	0	0	0	0	0	0	0	1	0	0	0	0	2	0	0	0	0	0	0	0	0	0	0	2	0	0	0	0	4	0	1	0	0	2	1	2	Otu0827	k__Bacteria;p__Bacteroidetes;c__Bacteroidia;o__Bacteroidales;f__Prevotellaceae;g__Prevotella;g__Prevotella_unclassified;
Otu0828	0	0	0	0	0	0	0	0	0	0	0	0	2	0	0	0	0	0	0	0	0	0	0	0	1	0	0	0	0	0	2	5	5	3	6	0	0	0	0	0	Otu0828	k__Bacteria;p__Firmicutes;c__Clostridia;o__Clostridiales;f__Lachnospiraceae;f__Lachnospiraceae_unclassified;f__Lachnospiraceae_unclassified;
Otu0829	0	0	0	0	0	0	0	0	0	0	0	0	0	1	6	0	0	0	0	0	0	0	0	0	0	0	0	0	0	0	0	0	0	1	0	0	0	0	0	0	Otu0829	k__Bacteria;p__Firmicutes;c__Clostridia;o__Clostridiales;o__Clostridiales_unclassified;o__Clostridiales_unclassified;o__Clostridiales_unclassified;
Otu0830	0	0	0	0	0	0	0	0	0	7	0	0	0	0	0	0	0	0	1	0	0	0	0	0	0	0	0	0	0	0	0	0	0	0	0	0	0	0	0	1	Otu0830	k__Bacteria;p__Firmicutes;c__Clostridia;o__Clostridiales;f__Clostridiaceae;g__Clostridium;s__celatum;
Otu0831	0	0	0	0	0	0	0	0	0	0	0	0	0	1	0	0	0	0	0	0	0	0	0	0	0	0	0	0	0	0	0	0	0	0	0	0	0	0	0	0	Otu0831	k__Bacteria;p__Firmicutes;c__Clostridia;o__Clostridiales;f__Lachnospiraceae;f__Lachnospiraceae_unclassified;f__Lachnospiraceae_unclassified;
Otu0832	0	0	0	0	1	0	0	2	0	0	1	0	2	1	1	0	2	2	1	0	0	0	0	0	0	0	0	1	0	0	1	0	1	0	0	0	1	0	0	2	Otu0832	k__Bacteria;p__Bacteroidetes;c__Bacteroidia;o__Bacteroidales;f__Bacteroidaceae;g__Bacteroides;g__Bacteroides_unclassified;
Otu0833	0	0	0	0	0	0	0	0	0	0	0	0	0	0	0	1	0	0	5	13	0	0	0	0	2	0	0	0	0	0	0	0	0	0	0	0	0	0	0	0	Otu0833	k__Bacteria;p__Firmicutes;c__Clostridia;o__Clostridiales;f__Lachnospiraceae;f__Lachnospiraceae_unclassified;f__Lachnospiraceae_unclassified;
Otu0834	0	0	0	0	0	0	0	0	0	0	0	0	0	0	0	0	0	0	0	0	0	0	0	0	0	0	0	0	0	0	0	0	0	0	0	2	2	0	0	0	Otu0834	k__Bacteria;p__Firmicutes;c__Clostridia;o__Clostridiales;f__Ruminococcaceae;f__Ruminococcaceae_unclassified;f__Ruminococcaceae_unclassified;
Otu0835	0	0	0	0	0	0	0	0	0	0	0	0	0	0	3	0	0	0	1	0	0	0	0	0	2	0	0	0	0	0	0	0	0	0	0	3	0	0	0	1	Otu0835	k__Bacteria;p__Firmicutes;c__Clostridia;o__Clostridiales;o__Clostridiales_unclassified;o__Clostridiales_unclassified;o__Clostridiales_unclassified;
Otu0836	0	0	0	0	0	0	0	0	0	0	0	0	0	1	12	0	0	0	0	0	0	0	0	0	0	0	0	0	0	0	0	0	0	0	0	0	0	0	0	0	Otu0836	k__Bacteria;p__Firmicutes;p__Firmicutes_unclassified;p__Firmicutes_unclassified;p__Firmicutes_unclassified;p__Firmicutes_unclassified;p__Firmicutes_unclassified;
Otu0838	4	1	4	0	1	1	0	4	0	1	0	1	0	0	0	0	0	0	0	0	0	0	0	0	0	0	0	0	0	0	0	3	0	1	0	0	0	0	0	0	Otu0838	k__Bacteria;p__Bacteroidetes;c__Bacteroidia;o__Bacteroidales;f__Bacteroidaceae;g__Bacteroides;g__Bacteroides_unclassified;
Otu0840	0	0	0	0	0	0	0	0	0	7	0	0	0	0	0	0	0	0	0	0	0	0	0	0	0	0	0	0	0	0	0	0	0	0	0	0	0	0	0	0	Otu0840	k__Bacteria;p__Firmicutes;c__Clostridia;o__Clostridiales;o__Clostridiales_unclassified;o__Clostridiales_unclassified;o__Clostridiales_unclassified;
Otu0841	0	0	0	0	0	0	3	2	3	1	0	0	0	0	0	0	0	0	0	0	0	0	0	0	0	0	0	0	0	0	0	0	0	0	0	0	0	0	0	0	Otu0841	k__Bacteria;p__Firmicutes;c__Clostridia;o__Clostridiales;o__Clostridiales_unclassified;o__Clostridiales_unclassified;o__Clostridiales_unclassified;
Otu0844	0	0	0	0	0	3	2	2	0	0	0	2	4	0	0	0	0	0	0	0	0	3	1	0	0	0	0	0	0	0	0	1	0	1	0	0	0	0	0	0	Otu0844	k__Bacteria;p__Bacteroidetes;c__Bacteroidia;o__Bacteroidales;f__Bacteroidaceae;g__Bacteroides;g__Bacteroides_unclassified;
Otu0845	0	1	0	0	0	0	0	0	0	0	14	0	12	0	0	0	0	0	0	0	0	0	0	0	0	0	0	0	0	0	0	0	0	0	0	0	0	0	0	0	Otu0845	k__Bacteria;p__Firmicutes;c__Clostridia;o__Clostridiales;f__Lachnospiraceae;g__Blautia;s__producta;
Otu0847	0	0	0	0	0	0	10	17	0	0	0	0	0	0	0	0	0	0	0	0	0	0	0	0	0	0	0	0	0	0	0	0	0	0	0	0	0	0	0	0	Otu0847	k__Bacteria;p__Firmicutes;c__Clostridia;o__Clostridiales;f__Lachnospiraceae;f__Lachnospiraceae_unclassified;f__Lachnospiraceae_unclassified;
Otu0848	2	0	1	0	1	2	0	5	0	5	0	0	0	0	0	0	0	0	0	0	0	0	0	0	0	0	0	0	0	0	2	1	0	0	0	0	0	0	0	0	Otu0848	k__Bacteria;p__Firmicutes;c__Clostridia;o__Clostridiales;f__Ruminococcaceae;g__Clostridium;g__Clostridium_unclassified;
Otu0849	0	0	0	0	0	4	0	0	0	4	0	0	0	0	0	0	0	0	0	0	0	0	0	0	0	0	0	0	0	0	0	0	0	0	0	0	0	0	0	0	Otu0849	k__Bacteria;p__Firmicutes;c__Clostridia;o__Clostridiales;f__Veillonellaceae;g__Dialister;g__Dialister_unclassified;
Otu0850	0	0	0	0	0	0	0	0	0	0	0	0	0	0	0	0	0	0	0	0	0	0	0	0	0	0	0	0	0	0	0	0	0	0	0	0	0	0	1	2	Otu0850	k__Bacteria;k__Bacteria_unclassified;k__Bacteria_unclassified;k__Bacteria_unclassified;k__Bacteria_unclassified;k__Bacteria_unclassified;k__Bacteria_unclassified;
Otu0851	0	0	0	0	0	0	0	0	0	0	0	0	0	0	0	0	2	0	1	2	0	0	0	0	0	1	0	0	2	3	0	0	0	0	0	0	0	0	0	0	Otu0851	k__Bacteria;k__Bacteria_unclassified;k__Bacteria_unclassified;k__Bacteria_unclassified;k__Bacteria_unclassified;k__Bacteria_unclassified;k__Bacteria_unclassified;
Otu0852	0	0	0	0	0	0	0	0	0	0	0	0	0	0	0	0	0	0	1	4	0	0	0	0	2	0	0	0	0	0	0	0	0	0	0	0	0	0	0	0	Otu0852	k__Bacteria;p__Firmicutes;c__Clostridia;o__Clostridiales;f__Eubacteriaceae;g__Anaerofustis;g__Anaerofustis_unclassified;
Otu0853	0	0	0	0	0	0	0	0	1	10	0	0	0	0	0	0	0	0	0	0	0	0	0	0	0	0	0	0	0	0	0	0	0	0	0	0	0	0	0	0	Otu0853	k__Bacteria;p__Firmicutes;c__Clostridia;o__Clostridiales;f__Ruminococcaceae;g__Clostridium;s__methylpentosum;
Otu0854	0	0	0	0	0	10	6	10	0	0	0	0	0	0	0	0	0	0	0	0	0	0	0	0	0	0	0	0	0	0	0	0	0	0	0	0	0	0	0	0	Otu0854	k__Bacteria;k__Bacteria_unclassified;k__Bacteria_unclassified;k__Bacteria_unclassified;k__Bacteria_unclassified;k__Bacteria_unclassified;k__Bacteria_unclassified;
Otu0855	1	0	0	0	0	2	0	2	0	0	2	2	0	0	0	1	0	0	0	0	1	1	0	0	0	1	4	0	0	0	0	0	0	0	0	0	0	3	0	0	Otu0855	k__Bacteria;p__Bacteroidetes;c__Bacteroidia;o__Bacteroidales;f__Bacteroidaceae;g__Bacteroides;g__Bacteroides_unclassified;
Otu0856	0	0	0	0	0	0	0	0	1	0	0	0	0	0	0	0	0	0	0	0	0	0	0	0	0	0	0	0	0	0	0	0	0	0	0	0	0	0	0	0	Otu0856	k__Bacteria;p__Firmicutes;c__Clostridia;o__Clostridiales;f__Ruminococcaceae;f__Ruminococcaceae_unclassified;f__Ruminococcaceae_unclassified;
Otu0857	0	0	0	1	18	0	0	0	0	0	0	0	0	0	0	0	0	0	0	0	0	0	0	0	0	0	0	0	0	2	0	0	0	0	0	0	0	2	0	0	Otu0857	k__Bacteria;p__Firmicutes;c__Clostridia;o__Clostridiales;f__Lachnospiraceae;f__Lachnospiraceae_unclassified;f__Lachnospiraceae_unclassified;
Otu0859	0	0	0	2	1	0	0	0	0	2	0	0	0	0	0	0	0	0	0	0	0	0	0	0	0	0	0	0	0	0	0	0	0	4	0	0	0	0	0	0	Otu0859	k__Bacteria;p__Firmicutes;c__Clostridia;o__Clostridiales;f__[Tissierellaceae];g__Finegoldia;g__Finegoldia_unclassified;
Otu0860	0	0	0	0	0	0	0	0	0	0	0	0	0	0	9	0	0	0	0	0	0	0	0	0	0	0	0	0	0	0	0	0	0	0	0	0	0	0	0	0	Otu0860	k__Bacteria;p__Firmicutes;c__Clostridia;o__Clostridiales;f__Lachnospiraceae;f__Lachnospiraceae_unclassified;f__Lachnospiraceae_unclassified;
Otu0861	0	0	0	0	0	2	0	0	7	7	0	0	0	0	0	0	0	0	0	0	0	0	0	0	0	0	0	0	0	1	0	0	0	0	0	0	0	0	0	0	Otu0861	k__Bacteria;p__Firmicutes;c__Clostridia;o__Clostridiales;f__Ruminococcaceae;g__Ruminococcus;g__Ruminococcus_unclassified;
Otu0862	0	0	0	0	0	0	0	0	0	0	0	0	0	0	1	2	0	8	3	5	0	0	0	0	0	0	0	0	0	0	0	0	0	0	0	0	0	0	0	0	Otu0862	k__Bacteria;p__Firmicutes;c__Clostridia;o__Clostridiales;f__Ruminococcaceae;g__Ruminococcus;g__Ruminococcus_unclassified;
Otu0863	0	0	0	0	0	0	0	0	0	0	0	1	0	0	0	0	0	1	0	0	0	0	0	0	0	0	0	0	0	1	0	0	0	0	0	2	4	3	1	4	Otu0863	k__Bacteria;p__Firmicutes;c__Clostridia;o__Clostridiales;f__Lachnospiraceae;f__Lachnospiraceae_unclassified;f__Lachnospiraceae_unclassified;
Otu0864	0	0	0	0	0	0	0	0	0	0	0	0	0	0	0	0	0	0	1	10	0	0	0	0	0	0	0	0	0	0	0	0	0	0	0	0	0	0	0	0	Otu0864	k__Bacteria;p__Firmicutes;c__Clostridia;o__Clostridiales;f__Ruminococcaceae;g__Ruminococcus;g__Ruminococcus_unclassified;
Otu0865	0	0	0	0	0	4	0	0	0	0	1	0	2	0	0	0	0	0	0	0	0	4	7	0	0	0	0	0	0	0	0	2	0	0	0	0	0	0	0	0	Otu0865	k__Bacteria;p__Firmicutes;c__Clostridia;o__Clostridiales;f__Lachnospiraceae;f__Lachnospiraceae_unclassified;f__Lachnospiraceae_unclassified;
Otu0866	1	6	13	0	0	0	0	0	0	0	0	0	0	0	0	0	0	0	0	0	0	0	0	0	0	0	0	0	0	0	0	0	0	0	0	0	0	0	0	0	Otu0866	k__Bacteria;p__Bacteroidetes;c__Bacteroidia;o__Bacteroidales;f__Bacteroidaceae;g__Bacteroides;g__Bacteroides_unclassified;
Otu0867	0	0	0	0	0	1	0	0	2	4	0	0	0	0	0	0	0	0	0	0	0	0	0	0	0	0	0	0	0	0	0	0	0	0	0	0	0	0	0	0	Otu0867	k__Bacteria;p__Firmicutes;c__Clostridia;o__Clostridiales;f__Christensenellaceae;f__Christensenellaceae_unclassified;f__Christensenellaceae_unclassified;
Otu0868	0	0	0	0	0	0	0	0	0	13	0	0	0	0	2	0	0	0	0	0	0	0	0	0	0	0	0	0	0	0	0	0	0	0	0	0	0	0	0	0	Otu0868	k__Bacteria;p__Firmicutes;c__Clostridia;o__Clostridiales;o__Clostridiales_unclassified;o__Clostridiales_unclassified;o__Clostridiales_unclassified;
Otu0869	0	0	0	2	8	0	0	0	0	0	0	0	0	0	0	0	0	0	0	0	0	0	0	0	0	0	0	0	0	0	0	0	0	0	0	0	0	0	0	0	Otu0869	k__Bacteria;p__Firmicutes;c__Clostridia;o__Clostridiales;f__Lachnospiraceae;f__Lachnospiraceae_unclassified;f__Lachnospiraceae_unclassified;
Otu0870	0	0	0	0	0	0	0	0	0	4	0	0	0	0	0	0	0	0	0	0	0	0	0	0	0	0	0	0	0	0	0	0	0	0	0	0	0	0	0	0	Otu0870	k__Bacteria;p__Firmicutes;c__Clostridia;o__Clostridiales;f__Ruminococcaceae;f__Ruminococcaceae_unclassified;f__Ruminococcaceae_unclassified;
Otu0873	0	0	0	0	3	0	0	0	0	0	0	0	0	0	0	0	0	0	4	15	0	0	0	0	0	0	0	0	0	0	0	0	0	0	0	0	0	0	0	0	Otu0873	k__Bacteria;p__Firmicutes;c__Clostridia;o__Clostridiales;f__[Tissierellaceae];g__Anaerococcus;g__Anaerococcus_unclassified;
Otu0874	0	0	0	0	15	0	0	0	0	5	0	0	0	0	0	0	0	0	0	0	0	0	0	0	0	0	0	0	0	0	0	0	0	0	0	0	0	0	0	0	Otu0874	k__Bacteria;p__Actinobacteria;c__Actinobacteria;o__Actinomycetales;f__Corynebacteriaceae;g__Corynebacterium;s__durum;
Otu0875	0	0	0	0	0	0	0	0	0	0	0	0	0	0	0	0	0	0	0	0	4	2	3	0	0	0	0	1	2	1	0	0	0	0	0	0	0	0	0	0	Otu0875	k__Bacteria;p__Firmicutes;c__Clostridia;o__Clostridiales;f__Ruminococcaceae;g__Ruminococcus;g__Ruminococcus_unclassified;
Otu0876	0	0	0	0	0	0	0	0	0	0	0	0	0	0	0	0	0	0	0	0	0	0	0	0	1	0	0	0	0	0	1	1	1	0	0	0	0	0	0	0	Otu0876	k__Bacteria;p__Firmicutes;c__Clostridia;o__Clostridiales;f__Lachnospiraceae;f__Lachnospiraceae_unclassified;f__Lachnospiraceae_unclassified;
Otu0877	0	1	8	0	7	0	0	0	0	0	0	0	0	0	0	0	0	0	0	0	0	0	0	0	0	0	0	0	0	0	0	0	0	0	0	0	0	0	0	0	Otu0877	k__Bacteria;p__Firmicutes;c__Clostridia;o__Clostridiales;f__Ruminococcaceae;g__Ruminococcus;g__Ruminococcus_unclassified;
Otu0878	0	0	0	4	9	0	0	0	0	0	0	0	0	0	7	0	0	0	0	0	0	0	0	0	0	0	0	0	0	0	0	0	0	0	0	0	0	0	0	0	Otu0878	k__Bacteria;p__Firmicutes;c__Erysipelotrichi;o__Erysipelotrichales;f__Erysipelotrichaceae;g__[Eubacterium];s__dolichum;
Otu0879	0	0	0	0	0	0	0	0	0	0	0	0	0	0	0	0	0	0	0	0	0	0	0	0	20	0	0	0	0	0	0	0	0	0	0	0	0	0	0	0	Otu0879	k__Bacteria;p__Firmicutes;c__Clostridia;o__Clostridiales;f__Lachnospiraceae;g__[Ruminococcus];s__gnavus;
Otu0880	0	0	0	0	0	0	0	0	0	0	0	0	0	0	0	0	0	0	0	0	6	2	0	0	3	0	0	0	0	0	0	0	0	0	0	0	0	0	0	0	Otu0880	k__Bacteria;p__Bacteroidetes;c__Bacteroidia;o__Bacteroidales;f__Rikenellaceae;g__Alistipes;s__indistinctus;
Otu0881	0	0	0	0	0	0	0	0	2	8	0	0	0	0	0	0	0	0	0	0	0	0	0	0	0	0	0	0	0	0	0	0	0	0	0	0	0	0	0	0	Otu0881	k__Bacteria;p__Firmicutes;c__Erysipelotrichi;o__Erysipelotrichales;f__Erysipelotrichaceae;g__[Eubacterium];s__dolichum;
Otu0882	0	0	0	0	0	0	0	0	0	0	0	0	0	0	6	0	0	0	0	0	0	0	0	0	0	0	0	0	0	0	0	0	0	0	0	0	0	0	0	0	Otu0882	k__Bacteria;p__Firmicutes;c__Clostridia;o__Clostridiales;f__Christensenellaceae;f__Christensenellaceae_unclassified;f__Christensenellaceae_unclassified;
Otu0883	0	0	0	0	0	0	0	0	0	0	0	0	0	4	12	0	0	0	0	0	0	0	0	0	0	0	0	0	0	0	0	0	0	3	0	0	0	0	0	0	Otu0883	k__Bacteria;p__Actinobacteria;c__Actinobacteria;o__Bifidobacteriales;f__Bifidobacteriaceae;g__Alloscardovia;g__Alloscardovia_unclassified;
Otu0884	0	0	0	0	0	0	0	0	0	0	0	0	0	0	16	0	0	0	0	0	0	0	0	0	0	0	0	0	0	0	0	0	0	0	0	0	0	0	0	0	Otu0884	k__Bacteria;p__Proteobacteria;c__Gammaproteobacteria;o__Pseudomonadales;f__Pseudomonadaceae;f__Pseudomonadaceae_unclassified;f__Pseudomonadaceae_unclassified;
Otu0885	0	0	0	0	0	0	0	0	0	0	0	0	0	0	1	0	0	0	0	0	0	0	0	2	0	0	0	0	0	0	0	0	0	0	0	0	0	0	0	0	Otu0885	k__Bacteria;p__Firmicutes;c__Clostridia;o__Clostridiales;f__Ruminococcaceae;g__Oscillospira;g__Oscillospira_unclassified;
Otu0886	0	0	0	0	0	0	0	0	0	0	0	0	0	0	0	0	0	0	0	0	0	0	0	1	1	0	0	0	0	0	0	0	0	0	0	0	0	0	0	0	Otu0886	k__Bacteria;k__Bacteria_unclassified;k__Bacteria_unclassified;k__Bacteria_unclassified;k__Bacteria_unclassified;k__Bacteria_unclassified;k__Bacteria_unclassified;
Otu0887	0	0	0	0	0	0	0	0	0	5	0	0	0	0	1	0	0	0	0	0	0	0	0	0	0	0	0	0	0	0	0	0	0	0	0	0	0	0	0	0	Otu0887	k__Bacteria;p__Firmicutes;c__Clostridia;o__Clostridiales;f__Lachnospiraceae;f__Lachnospiraceae_unclassified;f__Lachnospiraceae_unclassified;
Otu0888	0	0	0	0	0	0	0	0	0	0	0	0	0	0	0	1	2	1	0	0	0	0	0	0	0	4	0	6	0	1	0	0	0	0	0	0	0	0	0	0	Otu0888	k__Bacteria;p__Bacteroidetes;c__Bacteroidia;o__Bacteroidales;f__Bacteroidaceae;g__Bacteroides;s__caccae;
Otu0890	0	0	0	0	0	0	0	0	0	0	0	0	0	0	0	0	0	0	0	0	0	0	0	0	1	0	0	0	0	0	0	0	0	0	0	0	0	0	0	0	Otu0890	k__Bacteria;p__Firmicutes;c__Clostridia;o__Clostridiales;f__Christensenellaceae;f__Christensenellaceae_unclassified;f__Christensenellaceae_unclassified;
Otu0891	0	0	0	0	1	0	0	0	0	0	0	1	0	1	5	0	0	0	0	0	0	0	0	0	0	0	0	0	0	0	0	0	0	2	0	0	0	0	0	0	Otu0891	k__Bacteria;p__Firmicutes;c__Bacilli;o__Lactobacillales;f__Streptococcaceae;g__Streptococcus;g__Streptococcus_unclassified;
Otu0893	0	0	0	0	0	0	0	0	0	0	0	0	0	0	0	0	0	0	0	0	0	0	0	6	14	0	0	0	0	0	0	0	0	0	0	0	0	0	0	0	Otu0893	k__Bacteria;p__Firmicutes;c__Clostridia;o__Clostridiales;f__Ruminococcaceae;f__Ruminococcaceae_unclassified;f__Ruminococcaceae_unclassified;
Otu0895	0	0	0	0	0	0	0	0	1	3	0	0	0	0	0	0	0	0	0	0	0	0	0	0	0	0	0	0	0	0	0	0	0	0	0	1	0	0	0	0	Otu0895	k__Bacteria;p__Firmicutes;c__Clostridia;o__Clostridiales;f__Lachnospiraceae;f__Lachnospiraceae_unclassified;f__Lachnospiraceae_unclassified;
Otu0896	6	0	13	0	2	0	0	0	0	0	0	0	0	0	0	1	0	0	0	0	0	0	0	0	0	0	0	0	0	0	0	0	0	0	0	0	0	0	0	0	Otu0896	k__Bacteria;p__Bacteroidetes;c__Bacteroidia;o__Bacteroidales;f__Bacteroidaceae;g__Bacteroides;g__Bacteroides_unclassified;
Otu0897	0	0	0	0	0	0	0	0	0	0	0	0	0	0	0	0	0	0	0	0	0	0	0	0	0	0	0	0	14	1	0	0	0	0	0	0	0	0	0	0	Otu0897	k__Bacteria;p__Firmicutes;c__Bacilli;o__Bacillales;f__Bacillaceae;g__Bacillus;g__Bacillus_unclassified;
Otu0898	0	0	0	0	0	0	0	0	0	4	0	0	0	0	0	0	0	0	0	0	0	0	0	0	0	0	0	0	0	0	0	0	0	0	0	0	0	0	0	0	Otu0898	k__Bacteria;p__Firmicutes;c__Clostridia;o__Clostridiales;f__Lachnospiraceae;f__Lachnospiraceae_unclassified;f__Lachnospiraceae_unclassified;
Otu0899	0	0	0	0	0	0	0	0	0	0	0	0	0	1	1	0	0	0	0	0	0	0	0	0	1	0	0	0	0	0	0	0	0	0	0	0	0	0	0	1	Otu0899	k__Bacteria;p__Firmicutes;c__Clostridia;o__Clostridiales;f__Ruminococcaceae;f__Ruminococcaceae_unclassified;f__Ruminococcaceae_unclassified;
Otu0901	0	0	0	0	0	0	0	0	0	0	0	0	0	0	0	0	0	0	0	0	0	0	0	0	0	0	0	0	0	0	0	0	0	0	0	0	0	0	0	2	Otu0901	k__Bacteria;p__Firmicutes;c__Clostridia;o__Clostridiales;o__Clostridiales_unclassified;o__Clostridiales_unclassified;o__Clostridiales_unclassified;
Otu0903	0	0	0	0	0	0	0	0	0	0	0	0	0	0	4	0	0	0	0	0	0	0	0	0	0	0	0	0	0	0	0	0	0	0	0	0	0	0	0	0	Otu0903	k__Bacteria;p__Firmicutes;c__Clostridia;o__Clostridiales;f__[Tissierellaceae];g__WAL_1855D;g__WAL_1855D_unclassified;
Otu0904	0	0	0	0	0	0	0	0	0	0	0	0	0	0	0	0	0	0	0	0	0	0	0	0	0	0	0	0	0	0	0	0	0	0	0	0	0	0	0	1	Otu0904	k__Bacteria;p__Firmicutes;p__Firmicutes_unclassified;p__Firmicutes_unclassified;p__Firmicutes_unclassified;p__Firmicutes_unclassified;p__Firmicutes_unclassified;
Otu0905	0	0	0	0	0	0	0	0	0	0	0	0	0	0	2	0	0	0	0	0	0	0	0	0	0	0	0	0	0	0	0	0	0	0	0	0	0	0	0	0	Otu0905	k__Bacteria;p__Firmicutes;c__Clostridia;o__Clostridiales;f__[Tissierellaceae];g__1-68;g__1-68_unclassified;
Otu0906	0	0	0	0	0	0	0	0	0	0	0	0	0	2	5	0	0	0	0	0	0	0	0	0	0	0	0	0	0	0	0	0	0	0	0	0	0	0	0	0	Otu0906	k__Bacteria;p__Firmicutes;c__Clostridia;o__Clostridiales;f__Dehalobacteriaceae;g__Dehalobacterium;g__Dehalobacterium_unclassified;
Otu0908	0	0	0	0	0	0	0	0	0	9	0	0	0	0	0	0	0	0	0	0	0	0	0	0	0	0	0	0	0	0	0	0	0	0	0	0	0	0	0	0	Otu0908	k__Bacteria;k__Bacteria_unclassified;k__Bacteria_unclassified;k__Bacteria_unclassified;k__Bacteria_unclassified;k__Bacteria_unclassified;k__Bacteria_unclassified;
Otu0909	0	0	0	0	0	0	0	0	0	0	0	0	0	0	0	0	0	0	0	0	0	0	0	0	0	0	0	0	0	0	0	0	0	0	0	0	0	0	0	7	Otu0909	k__Bacteria;p__Firmicutes;p__Firmicutes_unclassified;p__Firmicutes_unclassified;p__Firmicutes_unclassified;p__Firmicutes_unclassified;p__Firmicutes_unclassified;
Otu0911	0	0	0	0	0	0	0	0	0	2	0	0	0	0	1	0	0	0	0	0	0	0	0	0	0	5	1	0	0	0	0	0	0	2	1	1	3	0	0	0	Otu0911	k__Bacteria;p__Firmicutes;c__Clostridia;o__Clostridiales;f__Ruminococcaceae;g__Ruminococcus;g__Ruminococcus_unclassified;
Otu0912	0	0	0	0	0	0	0	0	1	5	0	0	0	0	0	0	0	0	0	0	0	0	0	0	0	0	0	0	0	0	0	0	0	0	0	0	0	0	0	0	Otu0912	k__Bacteria;p__Proteobacteria;c__Betaproteobacteria;o__Burkholderiales;f__Alcaligenaceae;g__Sutterella;g__Sutterella_unclassified;
Otu0913	0	0	0	0	0	0	0	0	1	15	0	0	0	0	0	0	0	0	0	0	0	0	0	0	0	0	0	0	0	0	0	0	0	0	0	0	0	0	0	0	Otu0913	k__Bacteria;p__Firmicutes;c__Clostridia;o__Clostridiales;f__Lachnospiraceae;g__[Ruminococcus];s__gnavus;
Otu0914	0	0	0	0	0	0	0	0	0	1	0	0	0	0	0	0	0	0	0	0	0	0	0	0	0	0	0	0	0	0	0	0	0	0	0	0	0	0	0	0	Otu0914	k__Bacteria;p__Actinobacteria;c__Actinobacteria;o__Bifidobacteriales;f__Bifidobacteriaceae;g__Bifidobacterium;g__Bifidobacterium_unclassified;
Otu0915	0	0	0	0	0	0	0	0	0	0	0	0	0	0	0	0	0	0	0	0	0	0	0	0	1	0	0	0	0	0	0	0	0	2	0	0	0	0	0	0	Otu0915	k__Bacteria;p__Firmicutes;c__Clostridia;o__Clostridiales;f__Ruminococcaceae;f__Ruminococcaceae_unclassified;f__Ruminococcaceae_unclassified;
Otu0916	0	0	0	1	5	0	0	0	0	0	0	9	0	0	4	0	0	1	0	0	0	0	0	0	0	0	0	0	0	0	0	0	0	0	0	0	0	0	0	0	Otu0916	k__Bacteria;p__Firmicutes;c__Clostridia;o__Clostridiales;f__Lachnospiraceae;g__Blautia;g__Blautia_unclassified;
Otu0917	0	0	0	0	0	0	0	0	0	9	0	0	0	0	0	0	0	0	0	0	0	0	0	0	0	0	0	0	0	0	0	0	0	0	0	0	0	0	0	0	Otu0917	k__Bacteria;p__Firmicutes;c__Clostridia;o__Clostridiales;f__Lachnospiraceae;f__Lachnospiraceae_unclassified;f__Lachnospiraceae_unclassified;
Otu0918	0	2	1	0	0	0	0	0	1	3	0	0	0	0	0	0	0	0	0	0	0	0	0	0	0	0	0	0	0	0	0	0	0	0	0	0	0	0	0	1	Otu0918	k__Bacteria;p__Firmicutes;c__Clostridia;o__Clostridiales;f__Ruminococcaceae;f__Ruminococcaceae_unclassified;f__Ruminococcaceae_unclassified;
Otu0919	0	0	0	0	0	0	0	0	0	0	0	0	0	0	0	0	0	0	0	0	0	0	0	0	1	0	0	0	0	0	0	0	0	0	0	0	0	0	0	0	Otu0919	k__Bacteria;p__Firmicutes;c__Clostridia;o__Clostridiales;f__Ruminococcaceae;f__Ruminococcaceae_unclassified;f__Ruminococcaceae_unclassified;
Otu0921	0	0	0	0	1	0	0	0	0	1	0	0	0	0	0	0	0	0	0	0	0	0	1	0	0	0	0	0	0	0	0	0	0	2	1	0	1	4	0	0	Otu0921	k__Bacteria;p__Firmicutes;c__Clostridia;o__Clostridiales;f__Lachnospiraceae;f__Lachnospiraceae_unclassified;f__Lachnospiraceae_unclassified;
Otu0923	1	0	0	2	9	0	0	0	0	0	0	0	0	0	0	0	0	0	0	0	0	1	0	0	0	0	0	0	0	1	0	0	0	0	0	0	0	0	0	0	Otu0923	k__Bacteria;p__Firmicutes;c__Clostridia;o__Clostridiales;f__Lachnospiraceae;f__Lachnospiraceae_unclassified;f__Lachnospiraceae_unclassified;
Otu0924	0	0	0	0	0	0	0	0	0	0	0	0	0	0	0	0	0	0	0	0	0	0	0	0	4	0	0	0	0	0	0	0	0	0	0	0	0	0	0	0	Otu0924	k__Bacteria;p__Firmicutes;c__Clostridia;c__Clostridia_unclassified;c__Clostridia_unclassified;c__Clostridia_unclassified;c__Clostridia_unclassified;
Otu0926	0	0	0	0	0	0	0	0	0	0	0	0	0	1	8	0	0	0	0	0	0	0	0	0	0	0	0	0	0	0	0	0	0	0	0	0	0	0	0	0	Otu0926	k__Bacteria;p__Firmicutes;c__Clostridia;o__Clostridiales;o__Clostridiales_unclassified;o__Clostridiales_unclassified;o__Clostridiales_unclassified;
Otu0928	0	0	0	0	0	0	0	0	0	4	0	0	0	0	0	0	0	0	0	4	0	0	0	0	0	0	0	0	0	0	0	0	0	3	0	0	3	0	0	0	Otu0928	k__Bacteria;p__Firmicutes;c__Clostridia;o__Clostridiales;f__Ruminococcaceae;g__Clostridium;s__methylpentosum;
Otu0929	0	0	0	0	0	0	0	0	1	6	3	0	0	0	0	0	0	0	0	0	0	0	0	0	0	0	0	0	0	0	0	0	0	2	0	0	0	0	0	0	Otu0929	k__Bacteria;p__Firmicutes;c__Clostridia;o__Clostridiales;f__Ruminococcaceae;f__Ruminococcaceae_unclassified;f__Ruminococcaceae_unclassified;
Otu0930	0	0	0	2	16	0	0	0	0	0	0	0	0	0	0	0	0	0	0	0	0	0	0	0	0	0	0	0	0	0	0	0	0	0	0	0	0	0	0	0	Otu0930	k__Bacteria;p__Firmicutes;c__Clostridia;o__Clostridiales;f__Lachnospiraceae;g__Coprococcus;g__Coprococcus_unclassified;
Otu0933	0	0	0	0	0	0	0	0	0	0	0	0	0	0	1	0	0	0	0	1	0	0	0	0	0	0	0	0	1	2	0	0	0	0	0	1	4	4	0	0	Otu0933	k__Bacteria;p__Firmicutes;c__Clostridia;o__Clostridiales;f__Ruminococcaceae;f__Ruminococcaceae_unclassified;f__Ruminococcaceae_unclassified;
Otu0934	0	0	0	0	0	0	0	0	0	0	0	0	2	0	0	0	0	0	0	0	2	5	0	0	1	1	0	0	0	0	0	0	0	0	0	0	0	0	0	0	Otu0934	k__Bacteria;p__Firmicutes;c__Clostridia;o__Clostridiales;f__Ruminococcaceae;g__Oscillospira;g__Oscillospira_unclassified;
Otu0936	0	0	0	0	0	0	0	0	0	13	0	0	0	0	0	0	0	0	0	0	0	0	0	0	0	0	0	0	0	0	0	0	0	0	0	0	0	0	0	0	Otu0936	k__Bacteria;p__Firmicutes;c__Clostridia;o__Clostridiales;f__Lachnospiraceae;f__Lachnospiraceae_unclassified;f__Lachnospiraceae_unclassified;
Otu0938	0	0	0	0	0	0	0	0	0	10	0	0	0	0	0	0	0	0	0	0	0	0	0	0	0	0	0	0	0	0	0	0	0	0	0	0	0	0	0	0	Otu0938	k__Bacteria;p__Firmicutes;c__Clostridia;o__Clostridiales;f__Ruminococcaceae;g__Ruminococcus;s__bromii;
Otu0941	0	0	0	0	0	0	0	0	0	0	0	0	0	2	0	0	0	0	0	0	0	0	0	0	2	0	0	0	0	0	0	0	0	0	0	0	0	0	0	0	Otu0941	k__Bacteria;p__Firmicutes;c__Clostridia;o__Clostridiales;f__Ruminococcaceae;g__Ruminococcus;s__bromii;
Otu0942	0	0	0	0	0	0	0	0	0	0	0	0	0	2	1	0	0	0	1	0	2	1	0	1	2	0	0	0	0	0	0	0	0	0	0	0	0	0	0	0	Otu0942	k__Bacteria;p__Firmicutes;c__Clostridia;o__Clostridiales;f__Lachnospiraceae;f__Lachnospiraceae_unclassified;f__Lachnospiraceae_unclassified;
Otu0943	0	0	0	0	0	0	0	0	0	0	0	0	0	0	0	0	0	0	0	1	0	0	0	0	0	0	0	0	0	0	0	0	0	0	0	0	0	1	0	0	Otu0943	k__Bacteria;p__Firmicutes;c__Clostridia;o__Clostridiales;f__[Mogibacteriaceae];f__[Mogibacteriaceae]_unclassified;f__[Mogibacteriaceae]_unclassified;
Otu0944	0	0	0	1	1	0	0	0	0	0	0	0	0	0	0	0	0	0	0	0	0	0	0	0	0	0	0	0	0	0	0	0	0	0	0	0	0	0	0	0	Otu0944	k__Bacteria;p__Firmicutes;c__Clostridia;o__Clostridiales;f__Veillonellaceae;g__Dialister;g__Dialister_unclassified;
Otu0945	0	0	0	0	2	0	0	0	0	0	0	0	0	1	4	0	0	0	0	0	0	0	0	0	0	0	0	0	0	0	0	0	0	0	6	0	0	0	0	0	Otu0945	k__Bacteria;p__Firmicutes;c__Clostridia;o__Clostridiales;o__Clostridiales_unclassified;o__Clostridiales_unclassified;o__Clostridiales_unclassified;
Otu0946	0	0	0	0	0	2	0	0	0	0	0	0	2	0	3	0	0	0	0	0	0	0	0	0	0	0	0	1	3	1	0	0	0	3	0	0	0	0	0	0	Otu0946	k__Bacteria;p__Firmicutes;c__Clostridia;o__Clostridiales;f__Ruminococcaceae;g__Ruminococcus;g__Ruminococcus_unclassified;
Otu0947	0	0	0	0	0	0	0	0	0	0	0	0	0	0	0	0	0	0	0	0	0	0	0	0	1	0	0	0	0	0	0	0	0	0	0	0	0	0	0	4	Otu0947	k__Bacteria;p__Firmicutes;p__Firmicutes_unclassified;p__Firmicutes_unclassified;p__Firmicutes_unclassified;p__Firmicutes_unclassified;p__Firmicutes_unclassified;
Otu0948	0	6	9	0	0	0	0	0	0	0	0	0	1	0	0	0	0	0	0	0	0	0	0	0	0	0	0	0	0	0	0	0	0	0	0	0	0	0	0	0	Otu0948	k__Bacteria;p__Firmicutes;c__Clostridia;o__Clostridiales;f__Ruminococcaceae;g__Butyricicoccus;s__pullicaecorum;
Otu0950	0	4	3	0	5	0	0	0	0	0	0	0	0	0	0	0	0	1	0	0	0	0	0	0	0	0	0	0	0	0	0	0	0	0	0	0	0	0	0	0	Otu0950	k__Bacteria;p__Firmicutes;c__Clostridia;o__Clostridiales;f__Lachnospiraceae;g__Clostridium;g__Clostridium_unclassified;
Otu0951	0	0	0	0	0	0	0	0	0	0	1	0	0	1	1	0	0	0	0	0	2	0	1	0	2	0	0	0	0	0	0	1	1	1	0	0	2	1	0	0	Otu0951	k__Bacteria;p__Firmicutes;c__Clostridia;o__Clostridiales;f__Lachnospiraceae;f__Lachnospiraceae_unclassified;f__Lachnospiraceae_unclassified;
Otu0952	0	0	0	0	1	0	0	0	0	0	0	0	0	0	0	0	0	0	0	0	0	0	0	0	0	0	0	0	0	0	0	0	0	2	0	0	0	0	0	0	Otu0952	k__Bacteria;p__Firmicutes;c__Clostridia;o__Clostridiales;f__Ruminococcaceae;g__Faecalibacterium;s__prausnitzii;
Otu0954	0	0	0	0	0	0	0	2	1	0	0	0	0	0	0	0	0	0	0	0	0	0	0	0	0	0	0	0	0	4	0	0	0	0	1	0	0	0	0	0	Otu0954	k__Bacteria;p__Firmicutes;c__Clostridia;o__Clostridiales;f__Ruminococcaceae;g__Ruminococcus;g__Ruminococcus_unclassified;
Otu0955	0	0	0	0	0	0	0	0	1	5	0	0	0	0	0	0	0	0	0	0	0	0	0	0	0	0	0	0	0	0	0	0	0	0	1	0	6	0	0	0	Otu0955	k__Bacteria;p__Firmicutes;c__Clostridia;o__Clostridiales;f__Lachnospiraceae;g__Blautia;g__Blautia_unclassified;
Otu0957	0	0	0	0	0	3	1	4	3	6	0	0	0	0	0	0	0	0	0	0	0	0	0	0	0	0	0	0	0	0	0	0	0	0	0	0	0	0	0	0	Otu0957	k__Bacteria;p__Firmicutes;c__Clostridia;o__Clostridiales;f__[Mogibacteriaceae];f__[Mogibacteriaceae]_unclassified;f__[Mogibacteriaceae]_unclassified;
Otu0958	0	0	0	0	0	0	1	0	0	0	0	0	0	0	0	0	1	0	1	0	0	0	0	0	0	0	3	0	0	0	0	0	0	2	0	0	2	0	0	0	Otu0958	k__Bacteria;p__Bacteroidetes;c__Bacteroidia;o__Bacteroidales;f__Bacteroidaceae;g__Bacteroides;s__uniformis;
Otu0960	0	0	0	0	1	0	0	0	1	2	0	0	0	0	0	0	0	0	0	0	0	0	0	0	0	0	0	0	0	0	0	0	0	0	0	0	0	0	0	0	Otu0960	k__Bacteria;p__Firmicutes;c__Clostridia;o__Clostridiales;f__Clostridiaceae;g__Clostridium;s__celatum;
Otu0961	5	1	0	0	1	2	0	0	0	0	0	0	0	0	0	0	0	0	0	0	0	0	1	0	0	0	0	0	0	0	0	1	0	0	2	0	2	2	0	0	Otu0961	k__Bacteria;p__Bacteroidetes;c__Bacteroidia;o__Bacteroidales;f__Bacteroidaceae;g__Bacteroides;g__Bacteroides_unclassified;
Otu0963	0	0	0	0	0	0	0	0	1	7	0	0	0	0	0	0	0	0	0	0	0	0	0	0	0	0	0	0	0	0	0	0	0	0	0	0	0	0	0	0	Otu0963	k__Bacteria;p__Firmicutes;c__Clostridia;o__Clostridiales;f__[Mogibacteriaceae];f__[Mogibacteriaceae]_unclassified;f__[Mogibacteriaceae]_unclassified;
Otu0964	7	0	0	0	0	0	0	1	0	0	0	0	0	0	0	0	2	0	0	0	0	0	0	0	0	0	0	0	0	0	0	0	0	0	0	0	0	0	0	0	Otu0964	k__Bacteria;p__Firmicutes;c__Clostridia;o__Clostridiales;f__Ruminococcaceae;g__Oscillospira;g__Oscillospira_unclassified;
Otu0965	0	0	0	0	0	0	0	0	0	0	0	0	0	0	0	0	0	0	3	10	0	0	0	0	0	0	0	0	0	0	0	0	0	0	0	0	0	0	0	0	Otu0965	k__Bacteria;p__Firmicutes;c__Clostridia;o__Clostridiales;f__[Mogibacteriaceae];f__[Mogibacteriaceae]_unclassified;f__[Mogibacteriaceae]_unclassified;
Otu0966	1	4	6	0	1	0	0	0	0	0	1	0	3	0	0	0	0	0	0	0	0	0	0	0	0	0	0	1	0	0	0	0	0	0	0	0	0	0	0	0	Otu0966	k__Bacteria;p__Firmicutes;c__Erysipelotrichi;o__Erysipelotrichales;f__Erysipelotrichaceae;g__[Eubacterium];s__dolichum;
Otu0967	0	0	0	0	0	2	1	2	0	0	0	0	0	0	0	0	0	0	0	0	0	1	1	0	0	0	0	0	0	0	0	0	0	0	0	0	0	0	0	0	Otu0967	k__Bacteria;p__Firmicutes;c__Clostridia;o__Clostridiales;f__Ruminococcaceae;g__Oscillospira;g__Oscillospira_unclassified;
Otu0968	0	0	0	0	0	0	0	0	0	0	0	0	0	0	0	0	0	0	0	0	0	0	0	0	0	0	0	0	0	0	0	0	0	0	0	5	6	4	0	0	Otu0968	k__Bacteria;p__Firmicutes;c__Clostridia;o__Clostridiales;o__Clostridiales_unclassified;o__Clostridiales_unclassified;o__Clostridiales_unclassified;
Otu0969	0	0	0	0	0	0	0	0	1	2	0	0	0	0	0	0	0	0	0	0	0	0	0	0	0	0	0	0	0	0	0	0	0	0	0	0	0	0	0	0	Otu0969	k__Bacteria;p__Firmicutes;c__Clostridia;o__Clostridiales;f__Christensenellaceae;f__Christensenellaceae_unclassified;f__Christensenellaceae_unclassified;
Otu0970	0	0	0	0	0	0	0	0	2	3	0	0	0	0	0	1	0	0	0	0	0	0	0	0	0	0	0	0	0	0	0	0	0	2	0	0	0	0	0	0	Otu0970	k__Bacteria;p__Firmicutes;c__Clostridia;o__Clostridiales;f__Lachnospiraceae;f__Lachnospiraceae_unclassified;f__Lachnospiraceae_unclassified;
Otu0972	0	0	0	0	0	0	0	0	0	5	0	0	0	0	4	0	0	0	0	0	0	0	0	0	0	0	0	0	0	0	0	0	0	0	0	0	0	0	0	0	Otu0972	k__Bacteria;p__Firmicutes;c__Clostridia;o__Clostridiales;f__Ruminococcaceae;g__Ruminococcus;g__Ruminococcus_unclassified;
Otu0973	0	0	0	0	0	4	0	7	0	0	1	1	1	0	0	0	0	0	0	0	1	0	0	0	0	2	0	0	0	0	0	0	0	0	0	0	0	0	0	0	Otu0973	k__Bacteria;p__Bacteroidetes;c__Bacteroidia;o__Bacteroidales;f__Bacteroidaceae;g__Bacteroides;g__Bacteroides_unclassified;
Otu0974	0	0	0	0	0	0	0	0	3	2	0	0	0	0	0	0	0	0	0	0	0	0	0	0	0	0	0	0	0	0	0	0	0	0	0	0	0	0	0	0	Otu0974	k__Bacteria;k__Bacteria_unclassified;k__Bacteria_unclassified;k__Bacteria_unclassified;k__Bacteria_unclassified;k__Bacteria_unclassified;k__Bacteria_unclassified;
Otu0975	0	0	0	0	0	0	0	0	1	10	0	0	0	3	0	0	0	0	0	0	0	0	0	0	0	0	0	0	0	0	0	0	0	0	0	0	0	0	0	0	Otu0975	k__Bacteria;p__Firmicutes;c__Clostridia;o__Clostridiales;f__Clostridiaceae;g__Clostridium;g__Clostridium_unclassified;
Otu0976	0	0	0	0	0	0	0	0	0	0	0	0	0	0	0	0	0	0	0	0	0	0	0	0	0	4	0	1	4	8	0	0	0	0	0	0	0	0	0	0	Otu0976	k__Bacteria;p__Firmicutes;c__Clostridia;o__Clostridiales;f__Eubacteriaceae;g__Anaerofustis;g__Anaerofustis_unclassified;
Otu0977	0	0	0	0	0	0	0	0	0	3	0	0	0	0	0	0	0	0	0	0	0	0	0	0	0	0	0	0	0	0	0	0	0	0	0	0	0	0	0	0	Otu0977	k__Bacteria;p__Firmicutes;p__Firmicutes_unclassified;p__Firmicutes_unclassified;p__Firmicutes_unclassified;p__Firmicutes_unclassified;p__Firmicutes_unclassified;
Otu0979	0	0	0	0	0	0	0	0	0	7	0	0	0	0	2	0	0	0	0	0	0	0	0	0	0	0	0	0	0	0	0	0	0	0	0	0	0	0	0	3	Otu0979	k__Bacteria;p__Firmicutes;c__Clostridia;o__Clostridiales;f__Lachnospiraceae;g__Coprococcus;g__Coprococcus_unclassified;
Otu0980	0	0	0	0	0	0	0	0	0	0	0	0	0	0	0	0	0	0	0	0	0	0	0	0	0	0	0	0	0	0	0	0	0	0	0	0	0	0	0	1	Otu0980	k__Bacteria;p__Firmicutes;c__Clostridia;o__Clostridiales;f__Ruminococcaceae;f__Ruminococcaceae_unclassified;f__Ruminococcaceae_unclassified;
Otu0981	0	0	0	0	0	0	0	0	0	0	0	0	0	0	0	0	0	0	0	0	0	0	0	0	0	0	0	0	0	0	0	0	0	0	0	0	0	0	0	3	Otu0981	k__Bacteria;p__Firmicutes;c__Clostridia;o__Clostridiales;f__Dehalobacteriaceae;g__Dehalobacterium;g__Dehalobacterium_unclassified;
Otu0982	0	0	0	0	0	0	0	0	1	1	0	0	0	0	0	0	0	0	0	0	0	1	2	0	0	0	0	0	0	0	0	0	0	2	1	0	0	0	0	0	Otu0982	k__Bacteria;p__Firmicutes;c__Clostridia;o__Clostridiales;f__Lachnospiraceae;f__Lachnospiraceae_unclassified;f__Lachnospiraceae_unclassified;
Otu0983	0	8	3	1	0	0	0	3	0	0	0	0	0	0	0	0	0	0	0	0	0	0	0	0	0	0	0	1	0	0	0	0	0	0	0	0	0	0	0	0	Otu0983	k__Bacteria;p__Firmicutes;c__Clostridia;o__Clostridiales;f__Lachnospiraceae;f__Lachnospiraceae_unclassified;f__Lachnospiraceae_unclassified;
Otu0984	0	0	0	0	0	0	0	0	0	0	0	0	0	0	0	0	0	0	0	0	0	0	0	0	0	0	0	0	0	0	0	0	0	0	3	0	0	0	0	0	Otu0984	k__Bacteria;p__Firmicutes;c__Clostridia;o__Clostridiales;f__Ruminococcaceae;g__Faecalibacterium;s__prausnitzii;
Otu0986	1	0	1	4	7	0	0	0	0	0	0	0	0	0	0	0	0	0	0	0	0	0	0	0	0	0	0	0	0	0	0	0	0	0	0	0	0	0	0	0	Otu0986	k__Bacteria;p__Firmicutes;c__Erysipelotrichi;o__Erysipelotrichales;f__Erysipelotrichaceae;g__Coprobacillus;g__Coprobacillus_unclassified;
Otu0990	0	0	0	0	0	0	0	0	0	0	0	0	0	0	0	0	0	0	0	0	0	0	0	0	0	0	0	0	0	0	0	0	0	0	0	0	0	0	0	1	Otu0990	k__Bacteria;k__Bacteria_unclassified;k__Bacteria_unclassified;k__Bacteria_unclassified;k__Bacteria_unclassified;k__Bacteria_unclassified;k__Bacteria_unclassified;
Otu0991	0	0	0	0	0	0	0	0	0	0	0	0	0	1	1	0	0	0	0	0	0	0	0	0	0	0	0	0	0	0	0	0	0	0	0	0	0	0	0	0	Otu0991	k__Bacteria;p__Firmicutes;c__Clostridia;o__Clostridiales;o__Clostridiales_unclassified;o__Clostridiales_unclassified;o__Clostridiales_unclassified;
Otu0992	0	2	1	7	3	0	0	0	0	0	0	0	0	0	0	0	0	0	0	0	0	0	0	0	0	0	0	0	0	0	0	0	0	0	0	0	0	0	0	0	Otu0992	k__Bacteria;p__Firmicutes;c__Clostridia;o__Clostridiales;f__Lachnospiraceae;f__Lachnospiraceae_unclassified;f__Lachnospiraceae_unclassified;
Otu0993	0	0	0	0	0	0	0	0	0	0	0	0	0	0	0	0	0	0	0	0	0	2	0	0	1	0	0	0	0	0	0	0	0	0	0	0	0	0	0	0	Otu0993	k__Bacteria;p__Firmicutes;c__Clostridia;o__Clostridiales;f__Ruminococcaceae;f__Ruminococcaceae_unclassified;f__Ruminococcaceae_unclassified;
Otu0994	0	0	0	0	0	0	0	1	0	5	0	0	0	0	0	0	0	0	0	0	0	0	0	0	0	0	0	0	0	0	0	0	0	0	0	0	0	0	0	0	Otu0994	k__Bacteria;p__Firmicutes;c__Clostridia;o__Clostridiales;f__Ruminococcaceae;g__Oscillospira;g__Oscillospira_unclassified;
Otu0995	0	0	0	2	8	0	0	0	0	0	0	0	0	0	1	0	0	0	0	0	0	0	0	0	0	0	0	0	0	0	0	0	0	0	0	0	0	0	0	0	Otu0995	k__Bacteria;p__Firmicutes;c__Clostridia;o__Clostridiales;f__Lachnospiraceae;f__Lachnospiraceae_unclassified;f__Lachnospiraceae_unclassified;
Otu0996	2	2	6	1	1	0	0	0	0	0	0	0	0	0	0	0	0	0	0	0	0	0	0	0	0	0	0	0	0	0	0	1	0	0	0	0	0	0	0	0	Otu0996	k__Bacteria;p__Firmicutes;c__Erysipelotrichi;o__Erysipelotrichales;f__Erysipelotrichaceae;g__[Eubacterium];s__dolichum;
Otu0997	0	0	0	0	0	0	0	0	0	4	0	0	0	0	0	0	0	0	0	0	0	0	0	0	0	0	0	0	0	0	0	0	0	0	0	0	0	0	0	0	Otu0997	k__Bacteria;p__Firmicutes;c__Clostridia;o__Clostridiales;o__Clostridiales_unclassified;o__Clostridiales_unclassified;o__Clostridiales_unclassified;
Otu0999	0	0	0	0	0	0	0	0	0	0	0	0	3	0	0	0	0	0	0	0	0	6	3	0	0	0	0	0	0	0	1	1	0	0	0	0	0	0	0	0	Otu0999	k__Bacteria;p__Firmicutes;c__Clostridia;o__Clostridiales;f__Lachnospiraceae;f__Lachnospiraceae_unclassified;f__Lachnospiraceae_unclassified;
Otu1000	0	0	0	0	0	0	0	0	0	0	0	0	0	0	0	0	0	0	0	0	0	0	0	0	0	0	0	0	0	0	0	1	0	0	0	0	0	0	0	0	Otu1000	k__Bacteria;p__Firmicutes;c__Clostridia;o__Clostridiales;f__Lachnospiraceae;f__Lachnospiraceae_unclassified;f__Lachnospiraceae_unclassified;
Otu1001	0	0	0	0	0	0	0	0	0	0	0	0	0	0	1	0	0	0	1	2	0	0	0	0	0	0	0	0	0	0	0	0	0	0	0	0	0	0	0	0	Otu1001	k__Bacteria;p__Firmicutes;c__Clostridia;o__Clostridiales;o__Clostridiales_unclassified;o__Clostridiales_unclassified;o__Clostridiales_unclassified;
Otu1002	0	0	0	0	0	0	0	0	0	0	0	0	0	0	0	0	0	0	0	0	0	0	0	1	5	0	0	0	0	0	0	0	0	0	0	0	0	0	0	0	Otu1002	k__Bacteria;p__Firmicutes;c__Clostridia;o__Clostridiales;f__Ruminococcaceae;f__Ruminococcaceae_unclassified;f__Ruminococcaceae_unclassified;
Otu1003	0	0	0	0	0	0	0	1	0	0	0	0	0	0	0	0	2	5	0	0	0	0	0	0	0	0	0	0	0	0	0	0	0	0	0	0	0	0	0	0	Otu1003	k__Bacteria;p__Firmicutes;c__Clostridia;c__Clostridia_unclassified;c__Clostridia_unclassified;c__Clostridia_unclassified;c__Clostridia_unclassified;
Otu1004	0	0	0	0	1	0	0	0	0	0	0	0	0	0	0	0	0	0	0	0	0	0	0	0	0	0	0	0	0	0	0	0	0	0	0	0	0	0	0	4	Otu1004	k__Bacteria;p__Firmicutes;c__Clostridia;o__Clostridiales;f__Veillonellaceae;g__Megasphaera;g__Megasphaera_unclassified;
Otu1005	0	0	0	0	0	0	0	1	0	0	0	1	0	0	0	0	2	1	0	0	0	0	2	0	0	0	0	0	0	0	0	0	1	1	0	0	0	0	0	0	Otu1005	k__Bacteria;p__Firmicutes;c__Clostridia;o__Clostridiales;f__Lachnospiraceae;g__Blautia;g__Blautia_unclassified;
Otu1007	0	0	0	0	0	0	0	0	0	0	0	0	0	0	0	0	0	0	0	0	0	0	0	0	0	0	0	0	0	0	0	0	0	1	0	0	0	0	0	0	Otu1007	k__Bacteria;p__Firmicutes;c__Clostridia;o__Clostridiales;f__Lachnospiraceae;g__Coprococcus;g__Coprococcus_unclassified;
Otu1008	0	0	0	0	0	0	0	0	1	0	3	1	0	0	0	0	0	0	0	0	0	0	0	0	0	0	0	0	0	0	0	0	0	0	0	0	0	0	0	0	Otu1008	k__Bacteria;p__Bacteroidetes;c__Bacteroidia;o__Bacteroidales;f__Rikenellaceae;g__Alistipes;g__Alistipes_unclassified;
Otu1009	0	0	0	0	0	0	0	0	0	0	0	0	0	0	0	0	0	0	0	0	0	0	0	3	5	0	0	0	0	0	0	0	0	0	0	0	0	0	0	0	Otu1009	k__Bacteria;p__Firmicutes;c__Clostridia;o__Clostridiales;f__Lachnospiraceae;g__Clostridium;g__Clostridium_unclassified;
Otu1011	0	0	0	0	0	0	0	0	0	5	0	0	0	0	0	0	0	0	0	0	0	0	0	0	1	0	0	0	0	0	0	0	0	0	0	0	0	0	0	0	Otu1011	k__Bacteria;p__Firmicutes;c__Clostridia;o__Clostridiales;f__Ruminococcaceae;g__Ruminococcus;g__Ruminococcus_unclassified;
Otu1012	0	0	0	6	8	0	0	0	0	0	0	0	0	0	0	0	0	0	0	0	0	0	0	0	0	0	0	0	0	0	0	0	0	0	0	0	0	0	0	0	Otu1012	k__Bacteria;p__Actinobacteria;c__Actinobacteria;o__Actinomycetales;f__Micrococcaceae;g__Arthrobacter;s__psychrolactophilus;
Otu1013	0	0	0	0	0	0	0	0	0	0	0	0	0	0	0	0	0	0	0	0	0	0	0	0	0	0	0	0	0	0	0	0	0	0	0	0	0	0	0	5	Otu1013	k__Bacteria;p__Firmicutes;c__Clostridia;o__Clostridiales;f__Lachnospiraceae;f__Lachnospiraceae_unclassified;f__Lachnospiraceae_unclassified;
Otu1014	0	0	0	0	0	0	0	0	0	0	0	0	0	0	0	0	0	0	0	1	0	0	0	0	0	0	0	0	0	2	0	0	0	0	0	0	0	0	0	1	Otu1014	k__Bacteria;p__Firmicutes;c__Clostridia;o__Clostridiales;f__Lachnospiraceae;f__Lachnospiraceae_unclassified;f__Lachnospiraceae_unclassified;
Otu1015	6	0	0	0	0	0	0	2	0	0	0	0	0	0	0	0	0	0	0	0	0	1	0	0	0	0	0	0	0	0	0	0	0	0	0	0	0	0	0	0	Otu1015	k__Bacteria;p__Firmicutes;c__Clostridia;o__Clostridiales;f__Ruminococcaceae;g__Oscillospira;g__Oscillospira_unclassified;
Otu1017	0	0	0	2	5	5	0	0	0	0	0	0	0	0	0	0	0	0	0	0	0	0	0	0	0	0	0	0	0	2	0	0	0	0	0	0	0	0	0	0	Otu1017	k__Bacteria;p__Firmicutes;c__Clostridia;o__Clostridiales;f__Lachnospiraceae;f__Lachnospiraceae_unclassified;f__Lachnospiraceae_unclassified;
Otu1018	0	0	0	0	0	0	0	0	0	5	0	0	0	0	3	0	0	0	0	0	0	0	0	0	0	0	0	0	0	0	0	0	0	0	0	0	1	1	0	0	Otu1018	k__Bacteria;p__Firmicutes;c__Clostridia;o__Clostridiales;f__Ruminococcaceae;f__Ruminococcaceae_unclassified;f__Ruminococcaceae_unclassified;
Otu1019	0	0	0	0	2	0	0	0	0	5	0	0	0	0	0	0	0	0	0	2	0	0	0	0	0	0	0	0	0	0	0	0	0	0	0	0	0	0	0	0	Otu1019	k__Bacteria;p__Actinobacteria;c__Actinobacteria;o__Actinomycetales;f__Micrococcaceae;g__Rothia;s__dentocariosa;
Otu1020	0	0	0	0	1	0	0	0	0	1	2	3	1	0	0	0	0	0	0	0	0	0	0	0	2	0	0	0	0	0	0	0	0	3	0	0	0	0	0	0	Otu1020	k__Bacteria;p__Firmicutes;c__Clostridia;o__Clostridiales;f__Lachnospiraceae;g__Blautia;g__Blautia_unclassified;
Otu1021	0	0	0	0	0	0	0	0	0	0	0	0	0	0	0	0	0	0	0	0	0	0	0	0	0	0	0	0	0	0	0	0	0	0	0	0	0	0	0	2	Otu1021	k__Bacteria;p__Firmicutes;p__Firmicutes_unclassified;p__Firmicutes_unclassified;p__Firmicutes_unclassified;p__Firmicutes_unclassified;p__Firmicutes_unclassified;
Otu1022	0	0	0	4	6	0	0	0	0	1	0	0	0	0	0	0	0	0	0	0	0	0	0	0	0	0	0	0	1	1	0	0	0	0	0	0	0	0	0	0	Otu1022	k__Bacteria;p__Firmicutes;c__Clostridia;o__Clostridiales;f__Lachnospiraceae;g__Blautia;s__producta;
Otu1024	0	0	0	0	0	0	0	0	0	0	0	0	0	0	3	0	0	0	0	0	0	0	0	0	0	0	0	0	0	0	0	0	0	0	0	0	0	0	0	0	Otu1024	k__Bacteria;k__Bacteria_unclassified;k__Bacteria_unclassified;k__Bacteria_unclassified;k__Bacteria_unclassified;k__Bacteria_unclassified;k__Bacteria_unclassified;
Otu1025	0	0	0	0	0	0	0	0	0	0	0	0	0	0	0	0	0	0	0	1	0	0	0	1	0	0	0	1	1	0	1	0	0	0	2	0	0	0	0	0	Otu1025	k__Bacteria;p__Bacteroidetes;c__Bacteroidia;o__Bacteroidales;f__S24-7;f__S24-7_unclassified;f__S24-7_unclassified;
Otu1026	0	0	0	0	0	0	0	0	0	0	0	0	0	0	0	0	0	14	0	0	0	0	0	0	0	0	0	0	0	0	0	0	0	0	0	0	0	0	0	0	Otu1026	k__Bacteria;k__Bacteria_unclassified;k__Bacteria_unclassified;k__Bacteria_unclassified;k__Bacteria_unclassified;k__Bacteria_unclassified;k__Bacteria_unclassified;
Otu1027	0	0	0	1	4	6	0	1	0	0	0	0	0	0	0	0	0	0	0	0	0	0	0	0	0	0	0	0	0	0	0	0	0	0	2	0	0	0	0	0	Otu1027	k__Bacteria;p__Firmicutes;c__Clostridia;o__Clostridiales;f__Lachnospiraceae;g__Clostridium;s__citroniae;
Otu1028	0	0	0	0	0	0	0	0	3	0	0	0	0	0	0	0	0	0	0	0	0	0	0	0	0	0	0	0	0	0	0	0	0	0	0	0	0	0	0	0	Otu1028	k__Bacteria;p__Firmicutes;c__Clostridia;o__Clostridiales;f__Ruminococcaceae;f__Ruminococcaceae_unclassified;f__Ruminococcaceae_unclassified;
Otu1029	0	0	0	0	0	0	0	0	0	1	0	0	0	0	0	0	0	0	0	0	0	0	0	0	0	0	0	0	0	1	0	0	0	0	0	0	0	0	0	0	Otu1029	k__Bacteria;p__Firmicutes;c__Clostridia;o__Clostridiales;f__Ruminococcaceae;g__Oscillospira;g__Oscillospira_unclassified;
Otu1030	0	0	0	0	0	0	0	1	0	0	0	0	0	0	0	0	0	0	0	0	0	0	0	0	0	0	0	0	0	6	0	0	0	0	0	0	0	0	0	0	Otu1030	k__Bacteria;p__Firmicutes;c__Clostridia;o__Clostridiales;f__Lachnospiraceae;f__Lachnospiraceae_unclassified;f__Lachnospiraceae_unclassified;
Otu1032	0	0	0	0	0	0	0	0	0	2	0	0	0	0	0	0	0	0	0	1	0	0	0	0	0	0	0	0	0	0	0	0	0	0	1	0	0	0	0	0	Otu1032	k__Bacteria;p__Firmicutes;c__Clostridia;o__Clostridiales;o__Clostridiales_unclassified;o__Clostridiales_unclassified;o__Clostridiales_unclassified;
Otu1033	0	0	0	0	0	0	0	0	0	0	0	0	0	0	0	0	0	0	0	0	0	0	0	0	0	0	0	0	0	0	4	0	1	1	0	0	0	0	0	0	Otu1033	k__Bacteria;p__Firmicutes;c__Clostridia;o__Clostridiales;f__Ruminococcaceae;f__Ruminococcaceae_unclassified;f__Ruminococcaceae_unclassified;
Otu1034	0	0	0	0	0	0	0	0	0	0	0	0	0	0	0	0	0	0	0	0	0	0	0	0	0	0	0	0	0	0	0	0	0	0	0	0	0	0	1	0	Otu1034	k__Bacteria;p__Firmicutes;c__Clostridia;o__Clostridiales;f__Veillonellaceae;g__Succiniclasticum;g__Succiniclasticum_unclassified;
Otu1035	0	0	0	0	0	0	0	0	0	10	0	0	0	0	0	0	0	0	0	0	0	0	0	0	0	0	0	0	0	0	0	0	0	0	0	0	0	0	0	0	Otu1035	k__Bacteria;p__Firmicutes;c__Clostridia;o__Clostridiales;f__Lachnospiraceae;f__Lachnospiraceae_unclassified;f__Lachnospiraceae_unclassified;
Otu1036	0	0	0	0	0	0	0	0	0	0	0	0	0	0	0	0	0	0	0	0	0	0	0	0	0	0	0	0	0	0	0	0	0	0	0	0	8	5	0	0	Otu1036	k__Bacteria;p__Firmicutes;c__Clostridia;o__Clostridiales;f__Lachnospiraceae;g__Ruminococcus;s__gauvreauii;
Otu1037	0	0	0	0	0	7	0	6	0	0	0	0	0	0	0	0	0	0	0	0	0	0	0	0	0	0	0	0	0	0	0	0	0	0	0	0	0	0	0	0	Otu1037	k__Bacteria;p__Firmicutes;c__Clostridia;o__Clostridiales;f__Lachnospiraceae;f__Lachnospiraceae_unclassified;f__Lachnospiraceae_unclassified;
Otu1038	0	0	0	0	0	0	0	0	0	0	0	0	0	2	2	0	0	0	0	0	0	0	0	0	0	0	0	0	0	0	0	0	0	0	0	0	0	0	0	0	Otu1038	k__Bacteria;p__Firmicutes;c__Clostridia;o__Clostridiales;f__Lachnospiraceae;f__Lachnospiraceae_unclassified;f__Lachnospiraceae_unclassified;
Otu1039	0	0	0	0	0	0	0	1	0	0	0	0	0	0	0	0	0	0	0	2	1	0	0	0	0	2	1	1	0	0	0	0	0	0	0	0	0	5	0	0	Otu1039	k__Bacteria;p__Firmicutes;c__Clostridia;o__Clostridiales;f__Lachnospiraceae;f__Lachnospiraceae_unclassified;f__Lachnospiraceae_unclassified;
Otu1040	0	0	0	0	0	0	0	3	0	0	0	0	0	0	1	0	0	0	0	0	0	0	0	0	0	0	0	0	0	0	0	0	0	0	0	0	2	0	0	0	Otu1040	k__Bacteria;p__Firmicutes;c__Clostridia;o__Clostridiales;f__Lachnospiraceae;f__Lachnospiraceae_unclassified;f__Lachnospiraceae_unclassified;
Otu1042	0	0	0	0	4	0	0	0	0	0	0	0	0	0	0	0	1	0	2	0	0	1	0	0	0	0	0	0	0	0	0	0	0	0	0	0	0	0	0	0	Otu1042	k__Bacteria;p__Firmicutes;c__Clostridia;o__Clostridiales;f__Ruminococcaceae;g__Oscillospira;g__Oscillospira_unclassified;
Otu1043	0	0	0	0	0	0	0	0	0	0	0	0	1	1	0	0	1	1	0	0	0	0	1	0	0	0	0	0	0	0	0	0	0	0	0	0	0	0	0	1	Otu1043	k__Bacteria;p__Bacteroidetes;c__Bacteroidia;o__Bacteroidales;f__S24-7;f__S24-7_unclassified;f__S24-7_unclassified;
Otu1045	0	0	0	1	0	0	0	0	0	0	0	0	0	0	0	0	0	0	0	0	0	0	0	0	0	0	0	0	0	0	2	0	2	4	1	0	0	0	0	0	Otu1045	k__Bacteria;p__Firmicutes;c__Clostridia;o__Clostridiales;f__Lachnospiraceae;f__Lachnospiraceae_unclassified;f__Lachnospiraceae_unclassified;
Otu1046	0	0	0	0	0	0	0	0	0	0	0	0	0	0	0	0	0	0	0	0	0	0	0	0	0	0	0	0	0	0	0	0	0	0	0	0	0	0	0	2	Otu1046	k__Bacteria;p__Firmicutes;c__Clostridia;o__Clostridiales;o__Clostridiales_unclassified;o__Clostridiales_unclassified;o__Clostridiales_unclassified;
Otu1047	0	0	0	0	0	0	0	0	0	0	0	0	1	0	0	0	1	1	0	1	0	1	2	0	2	0	0	0	1	0	2	0	0	0	0	0	0	0	0	0	Otu1047	k__Bacteria;p__Bacteroidetes;c__Bacteroidia;o__Bacteroidales;f__S24-7;f__S24-7_unclassified;f__S24-7_unclassified;
Otu1048	0	0	0	0	0	0	0	0	1	7	0	0	0	0	0	0	0	0	0	0	0	0	0	0	0	0	0	0	0	0	0	0	0	0	0	0	0	0	0	0	Otu1048	k__Bacteria;p__Firmicutes;c__Erysipelotrichi;o__Erysipelotrichales;f__Erysipelotrichaceae;g__Coprobacillus;g__Coprobacillus_unclassified;
Otu1050	0	0	0	0	0	0	0	0	0	0	0	0	0	0	0	0	0	0	0	1	0	0	0	1	0	0	0	0	0	0	0	0	0	0	0	0	0	0	0	1	Otu1050	k__Bacteria;p__Bacteroidetes;c__Bacteroidia;o__Bacteroidales;f__S24-7;f__S24-7_unclassified;f__S24-7_unclassified;
Otu1051	0	0	0	0	0	1	0	0	0	0	0	0	0	0	0	0	0	0	0	0	0	0	0	3	0	0	0	0	0	0	0	0	0	0	0	0	0	0	0	0	Otu1051	k__Bacteria;p__Firmicutes;c__Clostridia;o__Clostridiales;f__Lachnospiraceae;f__Lachnospiraceae_unclassified;f__Lachnospiraceae_unclassified;
Otu1052	0	0	0	0	0	0	0	0	0	0	0	0	0	0	0	0	0	0	0	2	0	0	0	0	0	0	0	0	0	0	0	0	0	0	0	0	0	0	0	0	Otu1052	k__Bacteria;p__Firmicutes;c__Clostridia;o__Clostridiales;o__Clostridiales_unclassified;o__Clostridiales_unclassified;o__Clostridiales_unclassified;
Otu1053	0	0	0	0	1	0	1	0	0	1	1	1	2	0	0	0	0	0	0	0	0	0	0	0	0	0	0	0	0	0	0	0	0	0	0	0	0	0	0	0	Otu1053	k__Bacteria;p__Firmicutes;c__Clostridia;o__Clostridiales;f__Lachnospiraceae;f__Lachnospiraceae_unclassified;f__Lachnospiraceae_unclassified;
Otu1054	0	0	0	0	0	0	0	0	0	0	0	0	0	0	0	0	3	1	0	0	0	0	0	0	0	0	0	0	3	1	0	0	0	0	0	0	0	0	0	0	Otu1054	k__Bacteria;p__Firmicutes;c__Clostridia;o__Clostridiales;f__Lachnospiraceae;f__Lachnospiraceae_unclassified;f__Lachnospiraceae_unclassified;
Otu1055	0	0	0	2	0	0	0	0	0	5	0	0	0	0	2	0	0	0	0	0	0	0	0	0	0	0	0	0	0	0	0	0	0	0	0	0	0	0	0	0	Otu1055	k__Bacteria;p__Actinobacteria;c__Actinobacteria;o__Actinomycetales;f__Micrococcaceae;g__Rothia;s__mucilaginosa;
Otu1056	0	0	0	0	0	0	0	0	0	0	0	1	0	2	1	0	0	0	0	0	0	0	0	0	0	0	0	0	0	0	0	0	0	0	0	0	0	0	0	0	Otu1056	k__Bacteria;p__Firmicutes;c__Clostridia;o__Clostridiales;f__Ruminococcaceae;g__Ruminococcus;s__bromii;
Otu1057	0	0	0	0	0	1	0	0	0	0	0	0	0	0	0	0	0	0	0	0	0	0	0	0	0	0	0	0	0	0	0	1	0	0	0	0	0	0	0	0	Otu1057	k__Bacteria;p__Firmicutes;c__Clostridia;o__Clostridiales;f__Ruminococcaceae;g__Ruminococcus;s__callidus;
Otu1059	0	0	0	0	0	0	0	0	0	0	0	0	0	0	0	0	8	0	0	2	0	0	0	0	0	0	0	0	0	0	0	0	0	0	0	0	0	0	0	0	Otu1059	k__Bacteria;p__Bacteroidetes;c__Bacteroidia;o__Bacteroidales;f__Rikenellaceae;f__Rikenellaceae_unclassified;f__Rikenellaceae_unclassified;
Otu1060	0	0	0	0	0	0	0	0	0	0	0	0	0	0	0	0	0	0	0	0	0	2	0	0	1	0	1	0	0	0	0	0	0	0	0	0	0	0	0	0	Otu1060	k__Bacteria;p__Firmicutes;c__Clostridia;o__Clostridiales;f__Lachnospiraceae;g__Dorea;g__Dorea_unclassified;
Otu1062	0	0	0	0	0	0	0	0	0	0	0	0	0	0	0	0	0	0	0	0	0	0	0	0	0	0	0	0	0	0	0	0	0	1	0	0	0	0	0	0	Otu1062	k__Bacteria;p__Firmicutes;c__Clostridia;o__Clostridiales;f__Ruminococcaceae;g__Oscillospira;g__Oscillospira_unclassified;
Otu1063	0	0	0	0	0	0	0	0	0	0	0	0	0	0	0	0	0	0	0	0	0	0	0	0	0	0	0	0	0	0	0	0	0	2	0	0	0	0	0	0	Otu1063	k__Bacteria;p__Firmicutes;c__Clostridia;o__Clostridiales;f__Lachnospiraceae;f__Lachnospiraceae_unclassified;f__Lachnospiraceae_unclassified;
Otu1064	0	0	0	0	0	0	0	0	0	0	0	0	4	0	0	0	3	0	0	0	0	0	0	0	0	1	0	1	0	0	0	0	0	0	0	0	0	0	0	0	Otu1064	k__Bacteria;p__Verrucomicrobia;c__Verrucomicrobiae;o__Verrucomicrobiales;f__Verrucomicrobiaceae;g__Akkermansia;s__muciniphila;
Otu1066	0	0	0	0	0	0	0	0	0	2	0	0	0	0	0	0	0	0	0	0	0	0	0	0	0	0	0	0	0	1	0	0	0	0	0	0	0	0	0	0	Otu1066	k__Bacteria;k__Bacteria_unclassified;k__Bacteria_unclassified;k__Bacteria_unclassified;k__Bacteria_unclassified;k__Bacteria_unclassified;k__Bacteria_unclassified;
Otu1067	0	0	0	0	0	0	0	0	1	5	0	0	0	0	0	0	0	0	0	0	0	0	0	0	0	0	0	0	0	0	0	0	0	0	0	0	0	0	0	0	Otu1067	k__Bacteria;p__Firmicutes;c__Clostridia;o__Clostridiales;f__Ruminococcaceae;f__Ruminococcaceae_unclassified;f__Ruminococcaceae_unclassified;
Otu1068	0	0	0	0	0	0	0	0	0	0	0	0	0	0	0	0	0	0	0	0	0	0	0	1	0	0	0	0	0	0	0	0	0	0	0	0	0	0	0	0	Otu1068	k__Bacteria;p__Firmicutes;c__Clostridia;o__Clostridiales;f__Lachnospiraceae;f__Lachnospiraceae_unclassified;f__Lachnospiraceae_unclassified;
Otu1069	0	0	0	0	0	0	0	0	1	0	0	0	0	0	8	0	0	0	0	0	0	0	0	0	0	0	0	0	0	0	0	0	0	0	0	0	0	0	0	0	Otu1069	k__Bacteria;p__Firmicutes;c__Erysipelotrichi;o__Erysipelotrichales;f__Erysipelotrichaceae;g__[Eubacterium];s__biforme;
Otu1071	0	0	0	0	0	0	0	0	1	5	0	0	0	0	0	0	0	0	0	0	0	0	0	0	0	0	0	0	0	0	0	0	0	0	0	0	0	0	0	0	Otu1071	k__Bacteria;p__Firmicutes;c__Clostridia;o__Clostridiales;f__Ruminococcaceae;f__Ruminococcaceae_unclassified;f__Ruminococcaceae_unclassified;
Otu1073	0	0	0	0	0	0	0	0	0	0	0	0	0	0	0	0	0	0	0	0	0	0	0	0	1	0	0	0	0	0	0	0	0	0	0	0	0	0	0	0	Otu1073	k__Bacteria;k__Bacteria_unclassified;k__Bacteria_unclassified;k__Bacteria_unclassified;k__Bacteria_unclassified;k__Bacteria_unclassified;k__Bacteria_unclassified;
Otu1074	0	0	0	0	0	0	0	0	0	5	0	0	0	0	0	0	0	0	0	0	0	0	0	0	0	0	0	0	0	0	0	0	0	0	0	0	0	0	0	0	Otu1074	k__Bacteria;p__Firmicutes;c__Erysipelotrichi;o__Erysipelotrichales;f__Erysipelotrichaceae;g__Anaerorhabdus;s__furcosa;
Otu1075	0	0	0	0	0	0	0	0	2	4	0	0	0	0	0	0	0	0	0	0	0	0	0	0	0	0	0	0	0	0	0	0	0	0	0	0	0	0	0	0	Otu1075	k__Bacteria;p__Firmicutes;c__Clostridia;o__Clostridiales;f__Clostridiaceae;g__Clostridium;g__Clostridium_unclassified;
Otu1076	0	0	0	0	0	0	0	0	0	0	0	0	0	0	0	0	0	0	0	0	0	0	0	0	0	0	0	0	0	0	0	0	0	0	0	0	0	0	0	1	Otu1076	k__Bacteria;p__Firmicutes;c__Clostridia;o__Clostridiales;f__[Tissierellaceae];g__ph2;g__ph2_unclassified;
Otu1078	0	0	0	0	0	2	3	5	0	0	0	0	0	0	0	0	0	0	0	0	0	1	0	0	0	0	0	0	0	0	0	0	0	0	0	0	0	0	0	0	Otu1078	k__Bacteria;p__Bacteroidetes;c__Bacteroidia;o__Bacteroidales;f__Bacteroidaceae;g__Bacteroides;g__Bacteroides_unclassified;
Otu1079	0	0	0	0	0	0	0	0	6	0	0	0	0	0	0	0	0	0	0	0	0	0	0	0	0	0	0	0	0	0	0	0	0	0	0	0	0	0	0	0	Otu1079	k__Bacteria;p__Firmicutes;c__Clostridia;o__Clostridiales;f__Dehalobacteriaceae;g__Dehalobacterium;g__Dehalobacterium_unclassified;
Otu1080	0	0	0	0	0	0	0	0	0	0	0	0	0	0	0	0	0	0	0	0	0	0	0	0	0	0	0	0	0	0	0	0	0	0	0	1	4	0	0	0	Otu1080	k__Bacteria;p__Firmicutes;c__Erysipelotrichi;o__Erysipelotrichales;f__Erysipelotrichaceae;g__Anaerorhabdus;s__furcosa;
Otu1081	0	0	0	0	0	0	0	0	0	0	0	0	0	0	5	0	0	0	0	0	0	0	0	0	0	0	0	0	0	0	0	0	0	0	0	0	0	0	0	0	Otu1081	k__Bacteria;p__Firmicutes;c__Clostridia;o__Clostridiales;f__Clostridiaceae;g__Clostridium;g__Clostridium_unclassified;
Otu1082	0	0	0	0	0	0	0	0	0	0	0	0	0	0	2	0	0	0	0	0	0	0	0	0	0	0	0	0	0	0	0	0	0	1	0	0	0	0	0	0	Otu1082	k__Bacteria;p__Bacteroidetes;c__Bacteroidia;o__Bacteroidales;f__Rikenellaceae;g__Alistipes;s__putredinis;
Otu1083	3	0	7	0	0	0	0	0	0	0	0	0	0	0	0	0	0	0	0	0	0	0	0	0	0	0	0	0	0	0	0	1	0	0	0	0	0	0	0	0	Otu1083	k__Bacteria;p__Firmicutes;c__Clostridia;o__Clostridiales;f__Lachnospiraceae;f__Lachnospiraceae_unclassified;f__Lachnospiraceae_unclassified;
Otu1084	0	0	0	0	0	0	0	0	0	0	0	0	0	0	0	0	0	0	0	0	0	0	0	0	0	0	0	0	0	0	0	0	0	1	2	0	0	0	0	0	Otu1084	k__Bacteria;p__Firmicutes;c__Clostridia;o__Clostridiales;f__Ruminococcaceae;f__Ruminococcaceae_unclassified;f__Ruminococcaceae_unclassified;
Otu1085	0	0	0	0	0	0	0	3	1	0	0	0	0	0	0	0	0	0	0	0	0	0	0	0	0	0	0	0	0	0	0	0	0	0	0	0	0	0	0	0	Otu1085	k__Bacteria;p__Firmicutes;c__Clostridia;o__Clostridiales;f__Lachnospiraceae;f__Lachnospiraceae_unclassified;f__Lachnospiraceae_unclassified;
Otu1086	0	0	4	0	2	0	0	0	0	0	4	0	0	0	0	0	1	0	0	0	0	0	0	0	0	0	0	0	0	0	0	0	0	0	0	0	0	0	0	0	Otu1086	k__Bacteria;p__Firmicutes;c__Clostridia;o__Clostridiales;o__Clostridiales_unclassified;o__Clostridiales_unclassified;o__Clostridiales_unclassified;
Otu1087	0	0	0	0	0	1	0	3	0	1	4	0	1	0	0	0	0	1	0	0	0	0	0	0	0	0	0	0	0	0	0	0	0	0	0	0	0	0	0	0	Otu1087	k__Bacteria;p__Firmicutes;c__Clostridia;o__Clostridiales;f__Lachnospiraceae;g__Blautia;g__Blautia_unclassified;
Otu1088	0	0	0	0	0	0	0	0	0	0	0	0	0	0	0	1	0	2	0	0	0	0	0	0	0	0	0	0	0	0	0	0	0	0	0	2	1	5	0	0	Otu1088	k__Bacteria;p__Firmicutes;c__Clostridia;o__Clostridiales;f__Lachnospiraceae;f__Lachnospiraceae_unclassified;f__Lachnospiraceae_unclassified;
Otu1089	0	0	0	0	0	0	0	0	0	0	0	0	0	0	0	0	0	0	0	0	0	0	0	0	0	0	0	0	0	0	0	0	0	0	0	0	0	0	0	1	Otu1089	k__Bacteria;p__Firmicutes;c__Clostridia;o__Clostridiales;f__Christensenellaceae;f__Christensenellaceae_unclassified;f__Christensenellaceae_unclassified;
Otu1091	0	0	0	0	0	1	0	0	0	0	0	0	0	0	0	0	0	0	0	0	0	0	0	0	0	0	0	0	0	0	0	0	0	0	1	0	0	0	0	0	Otu1091	k__Bacteria;p__Firmicutes;c__Clostridia;o__Clostridiales;f__Ruminococcaceae;f__Ruminococcaceae_unclassified;f__Ruminococcaceae_unclassified;
Otu1092	0	0	0	0	0	0	0	0	0	0	0	0	0	0	8	0	0	0	0	0	0	0	0	0	0	0	0	0	0	0	0	0	0	0	0	0	0	0	0	0	Otu1092	k__Bacteria;p__Firmicutes;c__Clostridia;o__Clostridiales;f__Lachnospiraceae;f__Lachnospiraceae_unclassified;f__Lachnospiraceae_unclassified;
Otu1093	0	0	0	0	0	0	0	0	0	0	0	0	0	0	0	0	0	0	0	0	0	0	0	0	0	0	0	0	0	0	0	0	0	0	0	5	6	0	0	0	Otu1093	k__Bacteria;p__Firmicutes;c__Clostridia;o__Clostridiales;f__Lachnospiraceae;f__Lachnospiraceae_unclassified;f__Lachnospiraceae_unclassified;
Otu1094	0	0	0	4	0	0	0	0	0	0	0	0	0	1	0	0	0	0	0	0	0	0	0	0	0	0	0	0	0	0	0	0	0	0	0	0	0	0	0	0	Otu1094	k__Bacteria;p__Firmicutes;c__Clostridia;o__Clostridiales;f__Lachnospiraceae;g__[Ruminococcus];s__gnavus;
Otu1095	0	5	5	0	1	0	0	0	0	0	0	0	0	0	0	0	0	0	0	0	0	0	0	0	0	0	0	0	0	0	0	0	0	0	0	0	0	0	0	0	Otu1095	k__Bacteria;p__Firmicutes;c__Clostridia;o__Clostridiales;f__Lachnospiraceae;f__Lachnospiraceae_unclassified;f__Lachnospiraceae_unclassified;
Otu1097	0	0	0	0	0	0	0	0	0	0	0	0	0	0	1	0	0	0	0	0	0	0	0	0	0	0	0	0	0	0	0	0	0	0	0	0	0	0	0	0	Otu1097	k__Bacteria;p__Firmicutes;c__Clostridia;o__Clostridiales;f__Ruminococcaceae;g__Ruminococcus;s__bromii;
Otu1098	0	0	0	1	0	7	0	0	0	0	0	0	0	0	0	0	0	1	0	0	0	0	0	0	0	0	0	0	0	0	0	0	1	0	0	0	0	0	0	0	Otu1098	k__Bacteria;p__Firmicutes;c__Clostridia;o__Clostridiales;f__Lachnospiraceae;g__Clostridium;g__Clostridium_unclassified;
Otu1099	0	1	1	0	0	2	3	3	0	0	0	0	0	0	0	0	0	0	0	0	0	0	0	0	0	0	0	0	0	0	0	0	0	0	0	0	0	0	0	0	Otu1099	k__Bacteria;p__Firmicutes;c__Clostridia;o__Clostridiales;f__Lachnospiraceae;g__Blautia;g__Blautia_unclassified;
Otu1101	0	0	0	0	0	0	0	0	0	0	0	0	0	0	2	0	0	0	0	0	0	0	0	0	0	0	0	0	0	0	0	0	0	0	0	0	0	0	0	0	Otu1101	k__Bacteria;p__Bacteroidetes;c__Bacteroidia;o__Bacteroidales;f__Bacteroidaceae;g__Bacteroides;g__Bacteroides_unclassified;
Otu1102	0	0	0	0	0	0	0	0	0	0	0	0	0	0	0	0	0	0	0	0	1	0	1	1	6	0	0	0	0	0	0	0	0	0	0	0	0	0	0	0	Otu1102	k__Bacteria;p__Firmicutes;c__Clostridia;o__Clostridiales;f__Lachnospiraceae;f__Lachnospiraceae_unclassified;f__Lachnospiraceae_unclassified;
Otu1103	0	0	0	0	0	0	0	0	0	1	0	0	0	0	0	0	0	0	0	0	0	0	0	0	0	0	0	0	0	0	0	0	0	0	0	0	0	0	0	0	Otu1103	k__Bacteria;k__Bacteria_unclassified;k__Bacteria_unclassified;k__Bacteria_unclassified;k__Bacteria_unclassified;k__Bacteria_unclassified;k__Bacteria_unclassified;
Otu1105	0	0	0	0	0	0	0	0	0	0	0	0	0	0	0	0	0	0	0	0	0	0	0	0	1	0	0	0	0	0	0	0	0	0	0	0	0	0	0	0	Otu1105	k__Bacteria;p__Firmicutes;c__Clostridia;o__Clostridiales;f__Ruminococcaceae;f__Ruminococcaceae_unclassified;f__Ruminococcaceae_unclassified;
Otu1106	1	0	0	0	0	0	0	0	0	0	0	0	0	0	4	0	0	0	0	0	0	0	0	0	0	0	0	0	0	0	0	0	0	0	0	0	0	0	0	0	Otu1106	k__Bacteria;p__Proteobacteria;c__Gammaproteobacteria;o__Enterobacteriales;f__Enterobacteriaceae;f__Enterobacteriaceae_unclassified;f__Enterobacteriaceae_unclassified;
Otu1107	0	0	0	0	0	0	0	0	1	1	0	0	0	0	1	0	0	0	0	0	0	0	0	0	0	0	0	0	0	0	0	0	0	0	0	0	0	0	0	0	Otu1107	k__Bacteria;p__Firmicutes;c__Clostridia;o__Clostridiales;f__Ruminococcaceae;f__Ruminococcaceae_unclassified;f__Ruminococcaceae_unclassified;
Otu1108	0	0	0	0	0	0	0	0	0	0	0	0	0	0	0	1	1	6	0	0	0	0	0	0	0	0	0	0	0	0	0	0	0	0	0	1	0	1	0	0	Otu1108	k__Bacteria;p__Firmicutes;c__Clostridia;o__Clostridiales;f__Lachnospiraceae;f__Lachnospiraceae_unclassified;f__Lachnospiraceae_unclassified;
Otu1109	0	0	0	0	0	0	0	0	0	0	1	2	1	0	1	0	0	0	0	0	0	1	3	0	0	0	0	0	0	0	0	0	0	0	0	0	0	0	0	0	Otu1109	k__Bacteria;p__Firmicutes;c__Clostridia;o__Clostridiales;f__Lachnospiraceae;f__Lachnospiraceae_unclassified;f__Lachnospiraceae_unclassified;
Otu1110	0	0	0	0	0	0	0	0	0	0	0	0	0	0	0	0	0	0	0	0	0	0	0	1	2	0	0	0	0	0	0	0	0	0	0	0	0	0	0	0	Otu1110	k__Bacteria;p__Firmicutes;c__Clostridia;o__Clostridiales;f__Ruminococcaceae;g__Oscillospira;g__Oscillospira_unclassified;
Otu1111	0	0	0	0	0	5	0	5	0	0	0	0	0	0	0	0	0	0	0	0	0	0	0	0	0	0	0	0	0	0	0	0	0	0	0	0	0	0	0	0	Otu1111	k__Bacteria;p__Firmicutes;c__Clostridia;o__Clostridiales;f__Lachnospiraceae;f__Lachnospiraceae_unclassified;f__Lachnospiraceae_unclassified;
Otu1112	0	0	0	0	0	0	0	0	0	0	0	0	0	0	0	0	0	0	0	6	0	0	0	0	0	0	0	0	0	0	0	0	0	0	0	0	0	0	0	0	Otu1112	k__Bacteria;p__Firmicutes;c__Clostridia;o__Clostridiales;f__Peptococcaceae;f__Peptococcaceae_unclassified;f__Peptococcaceae_unclassified;
Otu1113	0	0	0	0	0	0	1	0	0	3	0	0	0	0	0	0	0	0	0	0	0	0	0	0	0	0	0	0	0	0	0	0	0	1	0	0	0	0	0	0	Otu1113	k__Bacteria;p__Firmicutes;c__Clostridia;o__Clostridiales;f__Ruminococcaceae;f__Ruminococcaceae_unclassified;f__Ruminococcaceae_unclassified;
Otu1114	0	0	0	0	0	0	0	0	0	0	0	0	0	0	0	0	0	0	0	0	0	0	0	0	1	0	0	0	0	0	0	0	0	0	0	0	0	0	0	0	Otu1114	k__Bacteria;p__Firmicutes;c__Clostridia;o__Clostridiales;f__Christensenellaceae;f__Christensenellaceae_unclassified;f__Christensenellaceae_unclassified;
Otu1115	0	0	0	0	0	0	0	0	0	0	0	0	0	0	0	0	0	0	0	0	1	1	4	0	3	0	0	0	0	0	0	0	0	0	0	0	0	0	0	0	Otu1115	k__Bacteria;p__Firmicutes;c__Clostridia;o__Clostridiales;f__Lachnospiraceae;f__Lachnospiraceae_unclassified;f__Lachnospiraceae_unclassified;
Otu1116	0	0	0	0	4	0	0	0	0	0	0	0	0	0	2	0	0	0	0	0	0	0	0	0	0	0	0	0	0	0	0	0	0	0	0	0	0	0	0	0	Otu1116	k__Bacteria;p__Firmicutes;c__Clostridia;o__Clostridiales;f__Lachnospiraceae;f__Lachnospiraceae_unclassified;f__Lachnospiraceae_unclassified;
Otu1117	0	0	0	0	0	0	0	0	0	0	0	1	2	0	0	0	0	0	0	0	1	4	0	0	0	0	0	0	0	0	0	0	0	0	0	0	0	0	0	0	Otu1117	k__Bacteria;p__Bacteroidetes;c__Bacteroidia;o__Bacteroidales;f__Bacteroidaceae;g__Bacteroides;g__Bacteroides_unclassified;
Otu1119	0	0	0	0	0	0	0	0	0	0	0	0	0	0	0	0	0	1	0	2	0	0	0	0	0	0	0	0	1	0	0	0	0	0	0	0	0	0	0	0	Otu1119	k__Bacteria;p__Firmicutes;p__Firmicutes_unclassified;p__Firmicutes_unclassified;p__Firmicutes_unclassified;p__Firmicutes_unclassified;p__Firmicutes_unclassified;
Otu1120	0	0	0	0	0	0	0	0	0	0	0	0	0	0	0	0	0	0	0	0	0	0	0	1	5	0	0	0	0	0	0	0	0	0	0	0	0	0	0	0	Otu1120	k__Bacteria;p__Firmicutes;c__Erysipelotrichi;o__Erysipelotrichales;f__Erysipelotrichaceae;f__Erysipelotrichaceae_unclassified;f__Erysipelotrichaceae_unclassified;
Otu1121	0	0	0	0	9	0	0	0	0	0	0	0	0	0	0	0	0	0	0	0	0	0	0	0	0	0	0	0	0	0	0	0	0	0	0	0	0	0	0	0	Otu1121	k__Bacteria;p__Firmicutes;c__Clostridia;o__Clostridiales;f__Lachnospiraceae;g__Blautia;s__obeum;
Otu1122	0	0	0	0	0	0	0	0	0	1	0	0	0	2	0	0	0	0	0	1	0	0	0	0	0	0	0	0	0	0	0	0	0	0	0	0	0	0	0	0	Otu1122	k__Bacteria;p__Firmicutes;c__Clostridia;o__Clostridiales;f__Lachnospiraceae;g__Oribacterium;g__Oribacterium_unclassified;
Otu1125	0	0	0	0	0	0	0	0	0	0	0	0	0	0	0	0	0	0	0	0	0	0	0	0	0	0	0	0	0	0	0	1	0	0	0	0	0	0	0	0	Otu1125	k__Bacteria;p__Firmicutes;c__Clostridia;o__Clostridiales;f__Ruminococcaceae;g__Faecalibacterium;s__prausnitzii;
Otu1126	0	0	0	0	0	0	0	0	3	7	0	0	0	0	0	0	0	0	0	0	0	0	0	0	0	0	0	0	0	0	0	0	0	0	0	0	0	0	0	0	Otu1126	k__Bacteria;p__Firmicutes;c__Clostridia;o__Clostridiales;f__Lachnospiraceae;f__Lachnospiraceae_unclassified;f__Lachnospiraceae_unclassified;
Otu1128	0	0	0	1	3	0	0	0	1	2	2	0	0	0	0	0	0	0	0	0	0	0	0	0	0	0	0	0	0	0	0	0	0	0	0	0	0	0	0	0	Otu1128	k__Bacteria;p__Firmicutes;c__Clostridia;o__Clostridiales;f__Lachnospiraceae;f__Lachnospiraceae_unclassified;f__Lachnospiraceae_unclassified;
Otu1133	0	0	0	0	0	0	0	0	0	4	0	0	0	0	0	0	0	0	0	0	0	0	0	0	0	0	0	0	0	0	0	0	0	0	0	0	0	0	0	0	Otu1133	k__Bacteria;p__Firmicutes;c__Clostridia;o__Clostridiales;f__Lachnospiraceae;f__Lachnospiraceae_unclassified;f__Lachnospiraceae_unclassified;
Otu1136	0	0	0	0	0	0	0	0	0	0	0	0	0	0	0	0	0	0	0	0	0	0	0	0	1	0	0	0	0	0	0	0	0	0	0	0	0	1	0	0	Otu1136	k__Bacteria;p__Bacteroidetes;c__Bacteroidia;o__Bacteroidales;f__[Barnesiellaceae];f__[Barnesiellaceae]_unclassified;f__[Barnesiellaceae]_unclassified;
Otu1138	0	0	0	0	0	1	0	1	0	0	0	0	0	0	0	0	0	0	0	0	0	0	0	0	0	0	0	0	0	0	0	0	0	0	0	0	0	0	0	0	Otu1138	k__Bacteria;p__Firmicutes;c__Clostridia;o__Clostridiales;f__Lachnospiraceae;f__Lachnospiraceae_unclassified;f__Lachnospiraceae_unclassified;
Otu1139	0	0	0	0	0	0	0	0	0	0	0	0	0	0	0	0	0	0	0	0	0	0	0	0	0	0	0	0	0	0	0	0	0	0	0	0	0	0	0	3	Otu1139	k__Bacteria;p__Firmicutes;c__Clostridia;o__Clostridiales;f__Lachnospiraceae;f__Lachnospiraceae_unclassified;f__Lachnospiraceae_unclassified;
Otu1140	0	0	0	0	0	0	0	0	0	0	0	0	0	0	3	0	0	0	0	0	0	0	0	0	0	0	0	0	0	0	0	0	0	0	0	0	0	0	0	0	Otu1140	k__Bacteria;p__Firmicutes;p__Firmicutes_unclassified;p__Firmicutes_unclassified;p__Firmicutes_unclassified;p__Firmicutes_unclassified;p__Firmicutes_unclassified;
Otu1141	0	0	0	0	0	9	0	0	0	0	0	0	0	0	0	0	0	0	0	0	0	0	0	0	0	0	0	0	0	0	0	0	0	0	0	0	0	0	0	0	Otu1141	k__Bacteria;p__Firmicutes;c__Clostridia;o__Clostridiales;f__Lachnospiraceae;f__Lachnospiraceae_unclassified;f__Lachnospiraceae_unclassified;
Otu1142	0	0	0	0	0	0	0	0	2	3	0	0	0	0	0	0	0	0	0	0	0	0	0	0	0	0	0	0	0	0	0	0	0	0	0	0	0	0	0	0	Otu1142	k__Bacteria;p__Firmicutes;c__Clostridia;o__Clostridiales;f__Lachnospiraceae;f__Lachnospiraceae_unclassified;f__Lachnospiraceae_unclassified;
Otu1143	0	0	0	0	8	0	0	0	0	0	0	0	0	0	0	0	0	0	0	0	0	0	0	0	0	0	0	0	0	0	0	0	0	0	0	0	0	0	0	0	Otu1143	k__Bacteria;p__Firmicutes;c__Clostridia;o__Clostridiales;f__Ruminococcaceae;g__Ruminococcus;g__Ruminococcus_unclassified;
Otu1145	0	0	0	0	0	0	0	0	0	0	0	0	0	0	0	0	0	0	0	0	0	0	0	0	0	0	0	1	0	0	1	0	2	1	0	0	0	1	0	0	Otu1145	k__Bacteria;p__Firmicutes;c__Clostridia;o__Clostridiales;f__Lachnospiraceae;f__Lachnospiraceae_unclassified;f__Lachnospiraceae_unclassified;
Otu1146	0	0	0	0	0	0	0	0	0	0	0	0	0	0	7	0	0	0	0	0	0	0	0	0	0	0	0	0	0	0	0	0	0	0	0	0	0	0	0	0	Otu1146	k__Bacteria;p__Synergistetes;c__Synergistia;o__Synergistales;f__Dethiosulfovibrionaceae;g__Pyramidobacter;s__piscolens;
Otu1147	0	0	0	0	0	0	0	0	0	0	0	0	0	0	0	0	0	0	4	3	0	0	0	0	0	0	0	0	0	0	0	0	0	0	0	0	0	0	0	0	Otu1147	k__Bacteria;p__Actinobacteria;c__Actinobacteria;o__Actinomycetales;o__Actinomycetales_unclassified;o__Actinomycetales_unclassified;o__Actinomycetales_unclassified;
Otu1148	0	0	0	0	0	0	0	0	0	0	0	0	0	0	3	0	0	0	0	0	0	0	0	0	0	0	0	0	0	0	0	0	0	1	0	0	0	0	0	0	Otu1148	k__Bacteria;p__Firmicutes;c__Clostridia;o__Clostridiales;f__[Tissierellaceae];g__Peptoniphilus;g__Peptoniphilus_unclassified;
Otu1149	0	0	0	0	0	0	0	0	0	0	0	0	0	0	1	0	0	0	0	0	0	0	0	0	0	0	0	0	0	0	0	0	0	0	0	0	0	0	0	0	Otu1149	k__Bacteria;p__Firmicutes;c__Clostridia;o__Clostridiales;f__[Tissierellaceae];g__Peptoniphilus;g__Peptoniphilus_unclassified;
Otu1150	0	0	0	0	0	0	0	1	0	0	0	0	1	0	0	0	3	0	0	0	0	0	0	0	0	0	0	0	0	0	0	0	0	0	0	0	1	0	0	0	Otu1150	k__Bacteria;p__Firmicutes;c__Clostridia;o__Clostridiales;f__Lachnospiraceae;f__Lachnospiraceae_unclassified;f__Lachnospiraceae_unclassified;
Otu1151	0	0	2	0	1	0	0	0	0	0	0	0	0	2	4	0	0	0	0	0	0	0	0	0	0	0	0	0	0	0	0	0	0	0	0	0	0	0	0	0	Otu1151	k__Bacteria;p__Firmicutes;c__Clostridia;o__Clostridiales;f__Lachnospiraceae;f__Lachnospiraceae_unclassified;f__Lachnospiraceae_unclassified;
Otu1152	0	0	0	0	0	0	0	0	0	0	0	0	0	0	0	0	0	0	0	0	0	0	0	0	0	0	0	0	0	0	0	0	0	0	2	0	0	0	0	0	Otu1152	k__Bacteria;p__Bacteroidetes;c__Bacteroidia;o__Bacteroidales;o__Bacteroidales_unclassified;o__Bacteroidales_unclassified;o__Bacteroidales_unclassified;
Otu1155	0	0	1	0	0	0	0	0	0	0	0	1	0	0	0	0	1	0	0	0	0	0	0	0	0	0	0	0	1	0	0	0	1	0	1	1	0	0	0	1	Otu1155	k__Bacteria;p__Bacteroidetes;c__Bacteroidia;o__Bacteroidales;f__S24-7;f__S24-7_unclassified;f__S24-7_unclassified;
Otu1156	0	0	0	0	0	0	0	0	0	0	0	1	1	0	0	0	0	0	1	0	0	0	0	0	0	0	0	0	0	0	0	0	0	0	0	1	1	2	0	1	Otu1156	k__Bacteria;p__Firmicutes;c__Clostridia;o__Clostridiales;f__Lachnospiraceae;f__Lachnospiraceae_unclassified;f__Lachnospiraceae_unclassified;
Otu1157	0	0	0	0	1	0	0	0	0	0	0	0	0	0	0	0	0	0	0	0	0	1	0	0	0	0	0	0	0	5	0	0	0	0	0	0	0	0	0	0	Otu1157	k__Bacteria;p__Firmicutes;c__Clostridia;o__Clostridiales;f__Lachnospiraceae;f__Lachnospiraceae_unclassified;f__Lachnospiraceae_unclassified;
Otu1158	0	0	0	0	0	0	0	0	0	0	0	0	0	0	0	0	0	0	0	0	0	0	0	1	3	0	0	0	0	0	0	0	0	0	0	0	0	0	0	0	Otu1158	k__Bacteria;p__Firmicutes;c__Clostridia;o__Clostridiales;f__Peptococcaceae;g__Peptococcus;g__Peptococcus_unclassified;
Otu1159	0	0	1	0	0	0	0	0	0	0	0	0	1	0	0	2	0	0	0	0	1	0	0	0	0	0	0	0	0	1	0	0	1	0	0	0	0	0	0	0	Otu1159	k__Bacteria;p__Bacteroidetes;c__Bacteroidia;o__Bacteroidales;f__S24-7;f__S24-7_unclassified;f__S24-7_unclassified;
Otu1161	0	0	0	0	0	3	0	0	0	0	0	0	0	0	0	0	0	0	0	0	0	0	0	0	0	0	0	0	0	0	0	0	0	0	0	0	0	0	0	0	Otu1161	k__Bacteria;p__Firmicutes;c__Clostridia;o__Clostridiales;f__Lachnospiraceae;g__[Ruminococcus];s__torques;
Otu1162	0	0	0	0	0	0	0	0	0	0	0	0	0	0	0	0	0	0	0	0	0	0	0	0	0	0	0	0	0	0	2	0	0	0	0	0	0	0	0	0	Otu1162	k__Bacteria;p__Firmicutes;c__Clostridia;o__Clostridiales;f__Ruminococcaceae;f__Ruminococcaceae_unclassified;f__Ruminococcaceae_unclassified;
Otu1163	0	0	0	0	0	0	0	0	0	0	0	0	1	0	1	0	0	0	0	0	0	0	0	0	0	0	0	0	0	0	0	0	0	0	0	0	0	0	0	0	Otu1163	k__Bacteria;p__Bacteroidetes;c__Bacteroidia;o__Bacteroidales;f__[Odoribacteraceae];g__Butyricimonas;g__Butyricimonas_unclassified;
Otu1167	0	0	0	0	0	0	0	0	2	3	0	0	0	0	0	0	0	0	0	0	0	0	0	0	0	0	0	0	0	0	0	0	0	0	0	0	0	0	0	0	Otu1167	k__Bacteria;p__Firmicutes;c__Clostridia;o__Clostridiales;o__Clostridiales_unclassified;o__Clostridiales_unclassified;o__Clostridiales_unclassified;
Otu1168	0	0	0	0	0	0	0	0	0	0	0	0	0	0	2	0	0	0	0	0	0	0	0	0	0	0	0	0	0	0	0	0	0	0	0	0	0	0	0	0	Otu1168	k__Bacteria;p__Firmicutes;c__Clostridia;o__Clostridiales;f__Ruminococcaceae;f__Ruminococcaceae_unclassified;f__Ruminococcaceae_unclassified;
Otu1170	0	0	0	0	0	0	0	0	0	1	0	0	0	0	2	0	0	0	0	0	0	0	0	0	0	0	0	0	0	0	0	0	0	0	0	0	0	0	0	0	Otu1170	k__Bacteria;p__Firmicutes;c__Clostridia;o__Clostridiales;f__Lachnospiraceae;f__Lachnospiraceae_unclassified;f__Lachnospiraceae_unclassified;
Otu1171	0	0	0	0	0	0	0	0	0	0	0	0	0	0	0	0	0	0	0	0	0	0	0	1	2	0	0	0	0	0	0	0	0	0	0	0	0	0	0	0	Otu1171	k__Bacteria;k__Bacteria_unclassified;k__Bacteria_unclassified;k__Bacteria_unclassified;k__Bacteria_unclassified;k__Bacteria_unclassified;k__Bacteria_unclassified;
Otu1172	0	0	0	0	0	0	0	1	0	0	0	0	0	0	0	0	0	0	0	0	0	0	0	0	0	0	0	0	1	2	0	0	0	0	0	0	0	0	0	1	Otu1172	k__Bacteria;p__Firmicutes;c__Erysipelotrichi;o__Erysipelotrichales;f__Erysipelotrichaceae;g__[Eubacterium];s__dolichum;
Otu1173	0	0	0	0	0	0	0	0	1	2	0	0	0	0	0	0	0	0	0	0	0	0	0	0	0	2	0	0	2	0	0	0	0	0	0	0	2	0	0	0	Otu1173	k__Bacteria;p__Firmicutes;c__Clostridia;o__Clostridiales;f__Lachnospiraceae;g__Blautia;g__Blautia_unclassified;
Otu1178	0	0	0	0	0	0	0	0	0	0	0	0	0	0	0	0	0	0	0	0	0	0	0	0	0	0	0	0	0	0	0	0	0	2	0	0	0	0	0	0	Otu1178	k__Bacteria;p__Firmicutes;c__Clostridia;o__Clostridiales;f__Ruminococcaceae;g__Faecalibacterium;s__prausnitzii;
Otu1179	0	0	0	0	8	0	0	0	0	0	0	0	0	0	1	0	0	0	0	0	0	0	0	0	0	0	0	0	0	0	0	0	0	0	0	0	0	0	0	0	Otu1179	k__Bacteria;p__Actinobacteria;c__Actinobacteria;o__Actinomycetales;o__Actinomycetales_unclassified;o__Actinomycetales_unclassified;o__Actinomycetales_unclassified;
Otu1180	0	0	0	0	0	0	0	0	0	0	0	0	0	0	0	0	0	0	0	0	0	0	0	0	0	0	0	2	0	4	0	0	0	0	0	0	0	0	0	0	Otu1180	k__Bacteria;p__Firmicutes;c__Clostridia;o__Clostridiales;f__Lachnospiraceae;f__Lachnospiraceae_unclassified;f__Lachnospiraceae_unclassified;
Otu1181	0	0	0	0	0	0	0	0	0	0	0	0	0	0	8	0	0	0	0	0	0	0	0	0	0	0	0	0	0	0	0	0	0	0	0	0	0	0	0	0	Otu1181	k__Bacteria;p__Firmicutes;c__Clostridia;o__Clostridiales;f__Lachnospiraceae;f__Lachnospiraceae_unclassified;f__Lachnospiraceae_unclassified;
Otu1182	0	0	0	0	0	0	0	0	0	2	0	0	0	0	0	0	0	0	0	0	0	0	0	0	0	0	0	0	0	0	0	0	0	0	0	0	0	0	0	0	Otu1182	k__Bacteria;p__Firmicutes;c__Clostridia;o__Clostridiales;f__Peptostreptococcaceae;g__Clostridium;s__ruminantium;
Otu1183	0	0	0	0	0	2	3	4	0	0	0	0	0	0	0	0	0	0	0	0	0	0	0	0	0	0	0	0	0	0	0	0	0	0	0	0	0	0	0	0	Otu1183	k__Bacteria;p__Firmicutes;c__Clostridia;o__Clostridiales;f__Lachnospiraceae;f__Lachnospiraceae_unclassified;f__Lachnospiraceae_unclassified;
Otu1185	0	0	0	0	0	0	2	0	0	0	0	0	0	0	0	0	0	0	0	0	0	0	0	0	0	0	0	0	0	0	0	0	0	0	0	0	0	0	0	0	Otu1185	k__Bacteria;p__Firmicutes;c__Clostridia;o__Clostridiales;f__Ruminococcaceae;f__Ruminococcaceae_unclassified;f__Ruminococcaceae_unclassified;
Otu1186	0	0	0	0	0	3	2	0	0	0	0	0	0	0	0	0	0	0	0	0	0	0	0	0	0	0	0	0	0	0	0	0	0	0	0	1	0	0	0	0	Otu1186	k__Bacteria;p__Firmicutes;c__Clostridia;o__Clostridiales;f__Lachnospiraceae;f__Lachnospiraceae_unclassified;f__Lachnospiraceae_unclassified;
Otu1187	0	0	0	0	0	0	0	0	0	0	0	0	0	0	0	0	0	0	0	2	0	0	0	0	0	0	0	0	0	0	0	0	0	0	0	0	0	0	0	0	Otu1187	k__Bacteria;k__Bacteria_unclassified;k__Bacteria_unclassified;k__Bacteria_unclassified;k__Bacteria_unclassified;k__Bacteria_unclassified;k__Bacteria_unclassified;
Otu1188	0	0	0	0	7	0	0	0	0	0	0	0	0	0	1	0	0	0	0	0	0	0	0	0	0	0	0	0	0	0	0	0	0	0	0	0	0	0	0	0	Otu1188	k__Bacteria;p__Firmicutes;c__Clostridia;o__Clostridiales;f__Lachnospiraceae;f__Lachnospiraceae_unclassified;f__Lachnospiraceae_unclassified;
Otu1189	0	1	0	0	0	1	0	0	0	0	0	0	1	0	0	0	0	0	0	0	0	1	0	0	0	0	1	0	0	0	0	0	0	0	0	0	0	0	0	0	Otu1189	k__Bacteria;p__Bacteroidetes;c__Bacteroidia;o__Bacteroidales;f__Bacteroidaceae;g__Bacteroides;g__Bacteroides_unclassified;
Otu1190	0	0	0	0	0	0	0	0	0	0	0	0	0	0	0	0	0	0	0	0	0	0	0	0	8	0	0	0	0	0	0	0	0	0	0	0	0	0	0	0	Otu1190	k__Bacteria;p__Firmicutes;c__Clostridia;o__Clostridiales;f__[Mogibacteriaceae];f__[Mogibacteriaceae]_unclassified;f__[Mogibacteriaceae]_unclassified;
Otu1192	0	0	0	0	0	0	0	0	0	3	0	0	0	0	0	0	0	0	0	0	0	0	0	0	0	0	0	0	0	0	0	0	0	0	0	0	0	0	0	0	Otu1192	k__Bacteria;p__Firmicutes;c__Clostridia;o__Clostridiales;f__Ruminococcaceae;f__Ruminococcaceae_unclassified;f__Ruminococcaceae_unclassified;
Otu1193	0	0	0	0	0	0	0	0	0	0	0	0	0	0	0	0	0	0	0	0	1	0	0	0	0	0	0	0	0	0	0	0	0	0	0	0	0	0	0	0	Otu1193	k__Bacteria;p__Firmicutes;c__Clostridia;o__Clostridiales;f__Ruminococcaceae;f__Ruminococcaceae_unclassified;f__Ruminococcaceae_unclassified;
Otu1195	0	0	0	2	1	0	0	0	0	0	0	0	2	0	0	0	0	0	0	0	0	0	0	0	0	0	0	0	0	0	0	0	0	0	0	0	0	0	0	0	Otu1195	k__Bacteria;p__Firmicutes;c__Clostridia;o__Clostridiales;f__Lachnospiraceae;f__Lachnospiraceae_unclassified;f__Lachnospiraceae_unclassified;
Otu1196	0	0	0	0	0	1	2	2	0	1	0	0	0	0	0	0	0	0	0	0	0	0	0	0	0	0	0	0	0	0	0	0	0	0	0	0	0	0	0	0	Otu1196	k__Bacteria;p__Firmicutes;c__Clostridia;o__Clostridiales;f__Lachnospiraceae;f__Lachnospiraceae_unclassified;f__Lachnospiraceae_unclassified;
Otu1197	0	0	0	0	0	0	0	0	0	0	0	0	0	0	0	0	0	0	0	0	0	0	0	2	1	0	0	0	0	3	0	0	0	0	0	0	0	0	0	0	Otu1197	k__Bacteria;p__Firmicutes;c__Clostridia;o__Clostridiales;o__Clostridiales_unclassified;o__Clostridiales_unclassified;o__Clostridiales_unclassified;
Otu1198	0	0	0	0	0	0	0	0	0	0	0	0	0	0	0	0	0	0	0	0	0	0	0	0	1	0	0	0	0	0	0	0	0	0	0	0	0	0	0	0	Otu1198	k__Bacteria;p__Firmicutes;c__Clostridia;o__Clostridiales;f__Lachnospiraceae;f__Lachnospiraceae_unclassified;f__Lachnospiraceae_unclassified;
Otu1199	0	6	1	0	0	1	0	0	0	0	0	0	0	0	0	0	0	0	0	0	0	0	0	0	0	0	0	0	0	0	0	0	0	0	0	0	0	0	0	0	Otu1199	k__Bacteria;p__Firmicutes;c__Clostridia;o__Clostridiales;f__Lachnospiraceae;f__Lachnospiraceae_unclassified;f__Lachnospiraceae_unclassified;
Otu1201	0	0	0	0	0	0	0	0	0	0	0	0	0	0	2	0	0	0	0	0	0	0	0	0	0	0	0	0	0	0	0	0	0	0	0	0	0	0	0	0	Otu1201	k__Bacteria;p__Firmicutes;c__Clostridia;o__Clostridiales;f__[Tissierellaceae];g__Anaerococcus;g__Anaerococcus_unclassified;
Otu1202	0	0	0	0	6	0	0	0	0	0	0	0	0	0	0	0	0	0	0	0	0	0	0	0	0	0	0	0	0	1	0	0	0	0	0	0	0	0	0	0	Otu1202	k__Bacteria;p__Firmicutes;c__Clostridia;o__Clostridiales;f__Ruminococcaceae;f__Ruminococcaceae_unclassified;f__Ruminococcaceae_unclassified;
Otu1203	0	0	0	0	0	0	0	0	0	0	0	0	0	0	0	0	0	0	0	0	0	0	0	0	0	0	0	0	0	0	0	0	0	0	0	0	0	0	0	2	Otu1203	k__Bacteria;p__Firmicutes;c__Clostridia;o__Clostridiales;f__Christensenellaceae;f__Christensenellaceae_unclassified;f__Christensenellaceae_unclassified;
Otu1205	0	0	0	0	0	0	0	0	0	0	0	0	0	0	3	0	0	0	0	0	0	0	0	0	0	0	0	0	0	0	0	0	0	0	0	0	0	0	0	0	Otu1205	k__Bacteria;p__Firmicutes;c__Clostridia;o__Clostridiales;f__Christensenellaceae;f__Christensenellaceae_unclassified;f__Christensenellaceae_unclassified;
Otu1207	0	0	0	0	0	0	0	0	0	0	0	0	0	0	3	0	0	0	0	0	0	0	0	0	0	0	0	0	0	0	0	0	0	0	0	0	0	0	0	0	Otu1207	k__Bacteria;p__Bacteroidetes;c__Bacteroidia;o__Bacteroidales;f__Prevotellaceae;g__Prevotella;g__Prevotella_unclassified;
Otu1209	0	4	2	0	0	0	0	0	0	0	0	0	0	0	0	0	0	0	0	0	0	0	0	0	0	0	0	0	0	0	0	0	0	0	0	0	0	0	0	0	Otu1209	k__Bacteria;p__Firmicutes;c__Clostridia;o__Clostridiales;f__Lachnospiraceae;f__Lachnospiraceae_unclassified;f__Lachnospiraceae_unclassified;
Otu1210	0	0	0	0	0	0	0	0	0	0	0	0	0	1	1	0	0	0	0	0	0	0	0	0	0	0	0	0	0	0	0	0	0	0	0	0	0	0	0	0	Otu1210	k__Bacteria;p__Firmicutes;c__Clostridia;o__Clostridiales;f__[Tissierellaceae];g__Peptoniphilus;g__Peptoniphilus_unclassified;
Otu1211	0	0	0	0	0	0	0	0	0	0	0	0	0	0	0	0	0	0	0	0	0	0	0	0	0	0	0	0	1	0	0	0	0	0	0	0	0	0	0	0	Otu1211	k__Bacteria;p__Firmicutes;c__Clostridia;o__Clostridiales;f__Ruminococcaceae;g__Ruminococcus;g__Ruminococcus_unclassified;
Otu1212	2	2	0	0	0	2	0	0	0	0	0	0	0	0	0	0	0	0	0	0	0	0	0	0	0	0	0	0	0	0	0	0	0	0	0	0	0	0	0	0	Otu1212	k__Bacteria;p__Firmicutes;c__Clostridia;o__Clostridiales;f__Lachnospiraceae;f__Lachnospiraceae_unclassified;f__Lachnospiraceae_unclassified;
Otu1213	0	0	0	0	0	0	0	0	0	0	0	0	0	0	4	0	0	0	0	0	0	0	0	0	0	0	0	0	0	0	0	0	0	0	0	0	0	0	0	0	Otu1213	k__Bacteria;p__Firmicutes;c__Clostridia;o__Clostridiales;f__Ruminococcaceae;g__Ruminococcus;g__Ruminococcus_unclassified;
Otu1215	0	0	0	0	5	0	0	0	0	0	0	0	0	2	0	0	0	0	0	0	0	0	0	0	0	0	0	0	0	0	0	0	0	0	0	0	0	0	0	0	Otu1215	k__Bacteria;p__Actinobacteria;c__Coriobacteriia;o__Coriobacteriales;f__Coriobacteriaceae;g__Atopobium;g__Atopobium_unclassified;
Otu1217	0	0	0	0	0	0	0	0	0	0	0	0	0	0	0	0	0	0	0	0	0	0	0	0	0	0	0	0	0	0	0	0	0	0	0	0	0	0	0	1	Otu1217	k__Bacteria;p__Firmicutes;c__Clostridia;o__Clostridiales;o__Clostridiales_unclassified;o__Clostridiales_unclassified;o__Clostridiales_unclassified;
Otu1220	0	0	0	0	0	4	0	3	0	0	0	0	0	0	0	0	0	0	0	0	0	0	0	0	0	0	0	0	0	0	0	0	0	0	0	0	0	0	0	0	Otu1220	k__Bacteria;p__Actinobacteria;c__Coriobacteriia;o__Coriobacteriales;f__Coriobacteriaceae;g__Adlercreutzia;g__Adlercreutzia_unclassified;
Otu1221	0	0	0	0	0	0	0	0	0	0	0	0	0	0	0	0	0	0	0	0	0	0	0	0	0	2	0	4	0	0	0	0	0	0	0	0	0	0	0	0	Otu1221	k__Bacteria;p__Firmicutes;c__Clostridia;o__Clostridiales;o__Clostridiales_unclassified;o__Clostridiales_unclassified;o__Clostridiales_unclassified;
Otu1223	0	0	0	0	0	0	0	0	0	0	0	0	0	0	0	0	0	0	0	3	0	0	0	0	0	0	0	0	0	0	0	0	0	0	0	0	0	0	0	0	Otu1223	k__Bacteria;p__Firmicutes;c__Clostridia;o__Clostridiales;f__Lachnospiraceae;f__Lachnospiraceae_unclassified;f__Lachnospiraceae_unclassified;
Otu1224	0	0	0	0	0	0	0	0	0	0	0	0	0	0	0	0	0	0	0	0	0	0	0	0	0	0	0	0	0	0	0	0	0	0	1	0	0	0	0	0	Otu1224	k__Bacteria;p__Bacteroidetes;c__Bacteroidia;o__Bacteroidales;f__Prevotellaceae;g__Prevotella;g__Prevotella_unclassified;
Otu1227	0	0	0	0	0	3	0	0	0	0	0	0	0	0	0	0	0	0	0	0	0	0	0	0	0	0	0	0	0	0	0	0	0	0	0	0	0	0	0	0	Otu1227	k__Bacteria;p__Bacteroidetes;c__Bacteroidia;o__Bacteroidales;f__Bacteroidaceae;g__Bacteroides;g__Bacteroides_unclassified;
Otu1228	0	0	0	0	0	0	0	0	0	0	0	0	0	0	0	0	0	0	0	0	0	0	0	0	0	0	0	0	0	0	0	0	0	0	0	0	0	0	2	0	Otu1228	k__Bacteria;p__Firmicutes;c__Clostridia;o__Clostridiales;f__[Mogibacteriaceae];f__[Mogibacteriaceae]_unclassified;f__[Mogibacteriaceae]_unclassified;
Otu1229	0	0	0	0	0	0	0	0	0	0	3	2	1	0	0	0	0	1	0	1	0	0	0	0	0	0	0	0	0	0	0	0	0	0	0	0	0	0	0	0	Otu1229	k__Bacteria;p__Firmicutes;c__Clostridia;o__Clostridiales;f__Lachnospiraceae;g__Blautia;g__Blautia_unclassified;
Otu1230	0	0	0	0	0	0	0	0	2	0	0	0	0	0	0	0	0	0	0	0	0	0	0	0	0	0	0	0	0	0	0	0	0	0	0	0	0	0	0	0	Otu1230	k__Bacteria;p__Firmicutes;c__Clostridia;o__Clostridiales;f__Ruminococcaceae;f__Ruminococcaceae_unclassified;f__Ruminococcaceae_unclassified;
Otu1231	2	0	0	1	0	4	0	0	0	0	0	0	0	0	0	0	0	0	0	0	0	0	0	0	0	0	0	0	0	0	0	0	0	0	0	0	0	0	0	0	Otu1231	k__Bacteria;p__Firmicutes;c__Clostridia;o__Clostridiales;f__Ruminococcaceae;g__Oscillospira;g__Oscillospira_unclassified;
Otu1233	0	0	0	0	0	0	0	0	0	1	0	0	0	0	0	0	0	0	0	0	1	0	0	0	0	0	0	0	0	0	0	0	0	0	0	0	0	0	0	0	Otu1233	k__Bacteria;p__Firmicutes;c__Clostridia;o__Clostridiales;f__Lachnospiraceae;f__Lachnospiraceae_unclassified;f__Lachnospiraceae_unclassified;
Otu1234	0	0	0	0	0	2	0	0	0	1	0	0	0	0	0	0	0	0	0	0	0	3	0	0	0	0	0	0	0	0	0	0	0	0	0	0	0	0	0	0	Otu1234	k__Bacteria;p__Firmicutes;c__Clostridia;o__Clostridiales;f__Lachnospiraceae;g__Blautia;g__Blautia_unclassified;
Otu1235	0	0	0	0	0	0	0	0	1	0	0	0	0	0	0	0	0	0	0	0	0	0	0	0	0	0	0	0	0	0	0	0	0	0	0	0	0	0	0	0	Otu1235	k__Bacteria;p__Firmicutes;c__Clostridia;o__Clostridiales;f__Christensenellaceae;f__Christensenellaceae_unclassified;f__Christensenellaceae_unclassified;
Otu1240	0	0	0	0	0	0	0	0	0	2	0	0	0	0	0	0	0	0	0	0	0	0	0	0	0	0	0	0	0	0	0	0	0	0	0	0	0	0	0	0	Otu1240	k__Bacteria;p__Firmicutes;c__Clostridia;o__Clostridiales;f__Ruminococcaceae;f__Ruminococcaceae_unclassified;f__Ruminococcaceae_unclassified;
Otu1241	0	0	0	0	0	0	0	0	0	0	0	0	0	0	0	0	0	0	0	0	0	0	0	0	0	0	0	0	0	0	0	0	0	0	0	0	0	0	0	2	Otu1241	k__Bacteria;p__Bacteroidetes;c__Bacteroidia;o__Bacteroidales;f__Porphyromonadaceae;g__Porphyromonas;g__Porphyromonas_unclassified;
Otu1242	0	0	0	0	0	0	0	0	0	5	0	0	0	0	0	0	0	0	0	0	0	0	0	0	0	0	0	0	0	0	0	0	0	0	0	0	0	0	0	0	Otu1242	k__Bacteria;p__Firmicutes;c__Clostridia;o__Clostridiales;o__Clostridiales_unclassified;o__Clostridiales_unclassified;o__Clostridiales_unclassified;
Otu1243	0	0	0	0	0	0	0	0	0	0	0	0	0	0	0	0	0	0	0	0	0	2	2	0	2	0	0	0	0	0	0	0	0	0	0	0	0	0	0	0	Otu1243	k__Bacteria;p__Bacteroidetes;c__Bacteroidia;o__Bacteroidales;f__[Odoribacteraceae];g__Butyricimonas;g__Butyricimonas_unclassified;
Otu1244	2	0	5	0	0	0	0	0	0	0	0	0	0	0	0	0	0	0	0	0	0	0	0	0	0	0	0	0	0	0	0	0	0	0	0	0	0	0	0	0	Otu1244	k__Bacteria;p__Firmicutes;c__Clostridia;o__Clostridiales;f__Lachnospiraceae;f__Lachnospiraceae_unclassified;f__Lachnospiraceae_unclassified;
Otu1247	3	0	0	0	4	0	0	0	0	0	0	0	0	0	0	0	0	0	0	0	0	0	0	0	0	0	0	0	0	0	0	0	0	0	0	0	0	0	0	0	Otu1247	k__Bacteria;p__Firmicutes;c__Clostridia;o__Clostridiales;f__Lachnospiraceae;f__Lachnospiraceae_unclassified;f__Lachnospiraceae_unclassified;
Otu1249	0	0	0	0	6	0	0	0	0	0	0	0	0	0	0	0	0	0	0	0	0	0	0	0	0	0	0	0	0	0	0	0	0	0	0	0	0	0	0	0	Otu1249	k__Bacteria;p__Firmicutes;c__Clostridia;o__Clostridiales;f__Ruminococcaceae;g__Ruminococcus;g__Ruminococcus_unclassified;
Otu1251	0	0	0	0	1	0	0	0	0	0	0	0	0	0	0	0	0	0	0	0	0	0	0	0	0	0	0	0	0	0	0	0	0	0	0	0	0	0	0	0	Otu1251	k__Bacteria;k__Bacteria_unclassified;k__Bacteria_unclassified;k__Bacteria_unclassified;k__Bacteria_unclassified;k__Bacteria_unclassified;k__Bacteria_unclassified;
Otu1252	0	0	0	1	4	0	0	0	0	0	0	0	0	0	0	0	0	0	0	0	0	0	0	0	0	0	0	0	0	0	0	0	0	0	0	0	0	0	0	0	Otu1252	k__Bacteria;p__Firmicutes;c__Clostridia;o__Clostridiales;f__Ruminococcaceae;g__Ruminococcus;g__Ruminococcus_unclassified;
Otu1253	0	0	0	0	0	0	0	0	0	1	0	0	0	0	0	0	0	0	0	0	0	0	0	0	0	0	0	0	0	0	0	0	0	0	0	0	0	0	0	0	Otu1253	k__Bacteria;p__Firmicutes;c__Clostridia;o__Clostridiales;f__Ruminococcaceae;f__Ruminococcaceae_unclassified;f__Ruminococcaceae_unclassified;
Otu1254	0	0	0	0	0	0	0	0	2	0	0	0	0	0	0	0	0	0	0	0	0	0	0	0	0	0	0	0	0	0	0	0	0	0	0	0	0	0	0	0	Otu1254	k__Bacteria;p__Firmicutes;c__Clostridia;o__Clostridiales;f__Lachnospiraceae;f__Lachnospiraceae_unclassified;f__Lachnospiraceae_unclassified;
Otu1255	0	1	2	0	2	0	0	0	0	0	0	0	1	0	0	0	0	0	0	0	0	0	0	0	0	0	0	0	0	0	0	0	0	0	0	0	0	0	0	0	Otu1255	k__Bacteria;p__Bacteroidetes;c__Bacteroidia;o__Bacteroidales;f__Bacteroidaceae;g__Bacteroides;g__Bacteroides_unclassified;
Otu1256	0	0	0	0	0	0	0	0	0	0	0	0	0	0	0	0	0	0	0	0	0	0	0	0	0	2	0	0	0	0	0	0	0	0	0	0	0	1	0	0	Otu1256	k__Bacteria;p__Firmicutes;c__Clostridia;o__Clostridiales;o__Clostridiales_unclassified;o__Clostridiales_unclassified;o__Clostridiales_unclassified;
Otu1257	0	0	0	0	0	0	0	0	1	0	0	0	0	0	0	0	0	0	0	0	0	0	0	0	0	0	0	0	0	0	0	0	0	0	0	0	0	0	0	0	Otu1257	k__Bacteria;p__Firmicutes;c__Clostridia;o__Clostridiales;f__Ruminococcaceae;g__Ruminococcus;g__Ruminococcus_unclassified;
Otu1258	0	0	0	0	0	0	0	0	0	0	0	0	0	0	1	0	0	0	0	0	0	0	0	0	1	0	0	0	0	0	0	0	0	0	0	0	0	0	0	0	Otu1258	k__Bacteria;p__Firmicutes;c__Clostridia;o__Clostridiales;f__Lachnospiraceae;g__Dorea;g__Dorea_unclassified;
Otu1259	0	0	0	0	0	0	0	0	0	0	0	0	0	0	0	0	0	0	0	0	0	0	0	0	5	0	0	0	0	0	0	0	0	0	0	0	0	0	0	0	Otu1259	k__Bacteria;p__Firmicutes;c__Clostridia;o__Clostridiales;f__Syntrophomonadaceae;g__Syntrophomonas;g__Syntrophomonas_unclassified;
Otu1264	6	0	0	0	1	0	0	0	0	0	0	0	0	0	0	0	0	0	0	0	0	0	0	0	0	0	0	0	0	0	0	0	0	0	0	0	0	0	0	0	Otu1264	k__Bacteria;p__Firmicutes;c__Clostridia;o__Clostridiales;f__Lachnospiraceae;g__Blautia;s__producta;
Otu1268	0	0	0	0	0	0	0	0	0	0	0	0	0	0	0	0	0	0	0	0	0	0	0	0	0	0	0	1	0	0	0	0	0	0	0	0	0	0	0	0	Otu1268	k__Bacteria;p__Bacteroidetes;c__Bacteroidia;o__Bacteroidales;f__S24-7;f__S24-7_unclassified;f__S24-7_unclassified;
Otu1269	0	0	0	0	0	0	0	0	0	0	0	0	0	0	0	1	2	2	0	0	0	0	0	0	0	0	0	0	0	0	0	0	0	0	0	0	0	0	0	0	Otu1269	k__Bacteria;p__Firmicutes;c__Clostridia;o__Clostridiales;f__Lachnospiraceae;f__Lachnospiraceae_unclassified;f__Lachnospiraceae_unclassified;
Otu1270	0	0	0	0	0	0	0	0	0	0	1	1	0	0	0	0	0	0	0	0	0	2	2	0	0	0	0	0	0	0	0	0	0	0	0	1	0	0	0	0	Otu1270	k__Bacteria;p__Firmicutes;c__Clostridia;o__Clostridiales;f__Lachnospiraceae;f__Lachnospiraceae_unclassified;f__Lachnospiraceae_unclassified;
Otu1272	0	0	0	0	0	0	0	0	0	0	0	0	0	0	0	0	0	0	0	1	0	0	0	1	0	0	0	0	0	0	0	1	0	0	1	0	0	0	0	0	Otu1272	k__Bacteria;p__Firmicutes;c__Clostridia;o__Clostridiales;f__Lachnospiraceae;f__Lachnospiraceae_unclassified;f__Lachnospiraceae_unclassified;
Otu1273	0	0	0	0	0	0	0	0	0	0	0	0	0	0	0	0	0	0	0	0	0	0	0	0	0	0	0	0	1	0	0	0	0	0	0	0	0	0	0	0	Otu1273	k__Bacteria;p__Firmicutes;c__Clostridia;o__Clostridiales;o__Clostridiales_unclassified;o__Clostridiales_unclassified;o__Clostridiales_unclassified;
Otu1274	0	1	3	0	0	0	0	0	0	0	0	2	0	0	0	0	0	0	0	0	0	0	0	0	0	0	1	0	0	0	0	0	0	0	0	0	0	0	0	0	Otu1274	k__Bacteria;p__Firmicutes;c__Clostridia;o__Clostridiales;f__Lachnospiraceae;g__Clostridium;s__hathewayi;
Otu1275	0	0	0	0	3	0	0	0	0	0	0	0	0	0	0	0	0	1	0	0	0	0	0	0	0	0	0	0	0	0	1	0	0	0	0	0	0	0	0	0	Otu1275	k__Bacteria;p__Firmicutes;c__Clostridia;o__Clostridiales;f__Lachnospiraceae;f__Lachnospiraceae_unclassified;f__Lachnospiraceae_unclassified;
Otu1276	0	0	0	0	0	0	0	0	0	0	0	0	0	0	1	0	0	0	0	0	0	0	0	0	2	0	0	0	0	0	0	0	0	1	1	0	0	0	0	0	Otu1276	k__Bacteria;p__Firmicutes;c__Clostridia;o__Clostridiales;f__Ruminococcaceae;g__Clostridium;s__methylpentosum;
Otu1277	0	0	0	0	0	0	0	0	0	0	0	0	0	0	0	0	0	0	2	3	0	0	0	0	0	0	0	0	0	0	0	0	0	0	0	0	0	0	0	0	Otu1277	k__Bacteria;p__Firmicutes;c__Clostridia;o__Clostridiales;f__Lachnospiraceae;f__Lachnospiraceae_unclassified;f__Lachnospiraceae_unclassified;
Otu1281	0	0	0	0	0	0	0	0	0	0	1	0	3	0	0	0	0	1	0	0	0	1	0	0	0	0	0	0	0	0	0	1	0	0	0	0	0	0	0	0	Otu1281	k__Bacteria;p__Bacteroidetes;c__Bacteroidia;o__Bacteroidales;f__Bacteroidaceae;g__Bacteroides;s__ovatus;
Otu1282	0	0	0	0	0	0	0	0	0	0	0	0	0	0	0	0	0	0	0	0	0	0	0	2	0	0	0	0	0	0	0	0	0	0	0	0	0	0	0	0	Otu1282	k__Bacteria;p__Firmicutes;c__Clostridia;o__Clostridiales;f__Ruminococcaceae;g__Oscillospira;g__Oscillospira_unclassified;
Otu1283	0	0	0	0	0	0	0	0	0	0	0	0	0	0	0	0	0	2	0	0	0	0	2	0	2	0	0	0	0	0	0	0	0	0	0	0	0	0	0	0	Otu1283	k__Bacteria;p__Firmicutes;c__Clostridia;o__Clostridiales;f__Lachnospiraceae;f__Lachnospiraceae_unclassified;f__Lachnospiraceae_unclassified;
Otu1286	0	0	0	0	0	0	0	0	0	0	0	0	0	0	0	0	0	0	0	0	0	3	0	0	0	0	0	0	0	0	0	0	0	1	0	0	0	0	0	0	Otu1286	k__Bacteria;p__Firmicutes;c__Clostridia;o__Clostridiales;f__Ruminococcaceae;g__Ruminococcus;g__Ruminococcus_unclassified;
Otu1287	0	0	0	0	0	0	0	0	0	0	0	0	0	0	0	0	0	0	0	0	0	1	6	0	0	0	0	0	0	0	0	0	0	0	0	0	0	0	0	0	Otu1287	k__Bacteria;p__Bacteroidetes;c__Bacteroidia;o__Bacteroidales;f__Bacteroidaceae;g__Bacteroides;g__Bacteroides_unclassified;
Otu1288	0	0	0	0	0	0	0	0	0	0	0	0	0	0	1	0	0	0	0	0	0	0	4	0	0	0	0	0	0	0	0	0	0	0	2	0	0	0	0	0	Otu1288	k__Bacteria;p__Firmicutes;c__Clostridia;o__Clostridiales;f__Lachnospiraceae;f__Lachnospiraceae_unclassified;f__Lachnospiraceae_unclassified;
Otu1290	0	0	0	0	1	1	0	3	0	0	0	0	1	0	0	0	0	1	0	0	0	0	0	0	0	0	0	0	0	0	0	0	0	0	0	0	0	0	0	0	Otu1290	k__Bacteria;p__Firmicutes;c__Clostridia;o__Clostridiales;f__Lachnospiraceae;f__Lachnospiraceae_unclassified;f__Lachnospiraceae_unclassified;
Otu1291	0	0	0	0	0	0	0	0	0	0	1	0	1	2	1	0	0	2	0	0	0	0	0	0	0	0	0	0	0	0	0	0	0	0	0	0	0	0	0	0	Otu1291	k__Bacteria;p__Firmicutes;c__Clostridia;o__Clostridiales;f__Lachnospiraceae;f__Lachnospiraceae_unclassified;f__Lachnospiraceae_unclassified;
Otu1292	0	0	0	0	2	0	0	0	0	0	0	0	0	0	1	0	0	0	0	0	0	0	0	0	0	0	0	0	0	2	0	0	0	0	0	0	0	0	0	0	Otu1292	k__Bacteria;p__Firmicutes;c__Clostridia;o__Clostridiales;f__Lachnospiraceae;f__Lachnospiraceae_unclassified;f__Lachnospiraceae_unclassified;
Otu1293	0	0	0	0	0	0	0	0	0	0	0	0	0	2	0	0	0	0	0	0	0	0	0	0	0	0	0	0	0	0	0	0	0	0	0	0	0	0	0	0	Otu1293	k__Bacteria;p__Firmicutes;c__Clostridia;o__Clostridiales;f__Lachnospiraceae;g__Clostridium;g__Clostridium_unclassified;
Otu1295	0	0	0	0	0	0	0	0	0	0	0	0	0	0	0	0	0	0	0	0	0	0	0	0	0	0	0	0	0	0	0	3	2	0	0	0	0	0	0	0	Otu1295	k__Bacteria;p__Firmicutes;c__Clostridia;o__Clostridiales;f__Lachnospiraceae;g__Clostridium;s__clostridioforme;
Otu1296	1	3	0	0	1	0	0	0	0	0	0	0	0	0	0	0	0	0	0	0	0	0	0	0	0	0	0	0	0	0	1	0	0	0	0	0	0	0	0	0	Otu1296	k__Bacteria;p__Firmicutes;c__Clostridia;o__Clostridiales;o__Clostridiales_unclassified;o__Clostridiales_unclassified;o__Clostridiales_unclassified;
Otu1297	0	0	0	0	0	0	0	0	1	0	0	0	0	0	0	0	0	0	0	0	0	0	0	0	0	0	0	0	0	0	0	0	0	0	0	0	0	0	0	0	Otu1297	k__Bacteria;p__Firmicutes;c__Clostridia;o__Clostridiales;f__Ruminococcaceae;g__Oscillospira;g__Oscillospira_unclassified;
Otu1299	0	0	0	0	0	0	0	0	0	0	0	0	0	0	0	0	0	0	0	0	0	0	0	0	0	1	1	5	0	0	0	0	0	0	0	0	0	0	0	0	Otu1299	k__Bacteria;p__Firmicutes;c__Clostridia;o__Clostridiales;f__Lachnospiraceae;f__Lachnospiraceae_unclassified;f__Lachnospiraceae_unclassified;
Otu1300	0	0	0	0	0	0	0	0	0	0	0	0	0	0	1	0	0	0	0	0	0	0	0	0	0	0	0	0	0	0	0	0	0	0	0	0	0	0	0	0	Otu1300	k__Bacteria;p__Firmicutes;c__Clostridia;o__Clostridiales;f__Ruminococcaceae;g__Oscillospira;g__Oscillospira_unclassified;
Otu1301	0	0	0	0	0	4	0	0	0	0	0	0	0	0	0	0	0	0	0	0	0	0	0	0	0	0	0	0	0	0	0	0	0	0	0	0	0	0	0	0	Otu1301	k__Bacteria;p__Firmicutes;c__Clostridia;o__Clostridiales;f__Lachnospiraceae;f__Lachnospiraceae_unclassified;f__Lachnospiraceae_unclassified;
Otu1302	0	0	0	0	0	0	0	0	0	2	0	0	0	0	0	0	0	0	0	0	0	0	0	0	0	0	0	0	0	0	0	0	0	0	0	0	0	0	0	0	Otu1302	k__Bacteria;p__Firmicutes;c__Clostridia;o__Clostridiales;f__Lachnospiraceae;g__Coprococcus;s__eutactus;
Otu1303	0	0	0	0	0	0	0	0	1	2	0	0	0	0	0	0	0	0	0	0	0	0	0	0	0	0	0	0	0	0	0	0	0	0	1	0	0	0	0	0	Otu1303	k__Bacteria;p__Firmicutes;c__Clostridia;o__Clostridiales;f__Ruminococcaceae;g__Ruminococcus;g__Ruminococcus_unclassified;
Otu1304	0	0	0	0	0	2	2	0	0	0	0	0	1	0	0	0	0	0	0	0	1	0	0	0	0	0	0	0	0	0	0	0	0	0	0	0	0	0	0	0	Otu1304	k__Bacteria;p__Firmicutes;c__Clostridia;o__Clostridiales;f__Lachnospiraceae;f__Lachnospiraceae_unclassified;f__Lachnospiraceae_unclassified;
Otu1305	0	0	0	0	0	0	0	0	0	0	0	0	0	0	1	0	0	0	0	0	0	0	0	0	0	0	0	0	0	0	0	0	0	0	0	0	0	0	0	0	Otu1305	k__Bacteria;p__Firmicutes;c__Clostridia;o__Clostridiales;f__Lachnospiraceae;f__Lachnospiraceae_unclassified;f__Lachnospiraceae_unclassified;
Otu1306	0	0	0	0	0	4	0	0	0	0	0	0	1	0	0	0	0	0	0	0	0	0	0	0	0	0	0	0	0	0	0	1	0	0	0	0	0	0	0	0	Otu1306	k__Bacteria;p__Firmicutes;c__Clostridia;o__Clostridiales;f__Lachnospiraceae;f__Lachnospiraceae_unclassified;f__Lachnospiraceae_unclassified;
Otu1307	0	0	0	0	0	0	0	0	0	0	0	0	0	0	0	0	0	0	0	0	0	0	0	0	0	0	0	0	0	0	0	0	0	0	0	0	0	0	0	1	Otu1307	k__Bacteria;k__Bacteria_unclassified;k__Bacteria_unclassified;k__Bacteria_unclassified;k__Bacteria_unclassified;k__Bacteria_unclassified;k__Bacteria_unclassified;
Otu1308	0	0	0	0	0	0	0	0	0	0	0	0	0	0	0	0	0	0	0	0	0	0	0	0	0	0	0	0	0	0	0	0	0	0	0	0	0	6	0	0	Otu1308	k__Bacteria;p__Firmicutes;c__Clostridia;o__Clostridiales;f__Lachnospiraceae;f__Lachnospiraceae_unclassified;f__Lachnospiraceae_unclassified;
Otu1309	0	0	0	0	0	0	0	0	0	0	0	0	0	0	0	0	0	0	0	0	0	0	0	0	0	0	0	0	0	0	1	3	1	0	0	1	0	0	0	0	Otu1309	k__Bacteria;p__Firmicutes;c__Clostridia;o__Clostridiales;f__Lachnospiraceae;f__Lachnospiraceae_unclassified;f__Lachnospiraceae_unclassified;
Otu1310	0	0	0	0	0	0	0	0	0	0	2	0	3	0	0	0	0	0	0	0	0	0	0	0	0	0	0	0	0	0	0	0	0	0	0	0	0	0	0	0	Otu1310	k__Bacteria;p__Firmicutes;c__Clostridia;o__Clostridiales;f__Lachnospiraceae;g__Blautia;s__producta;
Otu1311	0	0	0	0	0	0	0	0	0	0	0	0	0	0	0	0	0	0	0	0	0	1	0	1	0	0	0	0	0	0	0	0	0	0	0	0	0	0	0	0	Otu1311	k__Bacteria;p__Firmicutes;c__Clostridia;o__Clostridiales;f__Ruminococcaceae;g__Oscillospira;g__Oscillospira_unclassified;
Otu1312	0	0	0	0	0	0	0	0	0	0	0	0	0	0	2	0	0	0	0	0	0	0	0	0	0	0	0	0	0	0	0	0	0	0	0	0	0	0	0	0	Otu1312	k__Bacteria;p__Firmicutes;c__Clostridia;o__Clostridiales;f__Lachnospiraceae;f__Lachnospiraceae_unclassified;f__Lachnospiraceae_unclassified;
Otu1313	0	0	0	0	0	0	0	0	0	0	0	0	0	0	1	0	0	0	0	0	0	0	0	0	0	0	0	0	0	0	0	0	0	0	0	0	0	0	0	0	Otu1313	k__Bacteria;p__Firmicutes;c__Clostridia;o__Clostridiales;f__Lachnospiraceae;f__Lachnospiraceae_unclassified;f__Lachnospiraceae_unclassified;
Otu1314	0	1	0	2	0	0	0	0	0	0	0	0	1	0	0	0	0	0	0	0	0	0	0	0	0	0	0	0	0	2	0	0	0	0	0	0	0	0	0	0	Otu1314	k__Bacteria;p__Firmicutes;c__Clostridia;o__Clostridiales;f__Lachnospiraceae;g__Blautia;g__Blautia_unclassified;
Otu1315	5	0	0	0	0	0	0	0	0	0	0	0	0	0	0	0	0	0	0	0	0	0	0	0	0	0	0	0	0	0	0	0	0	0	0	0	0	0	0	0	Otu1315	k__Bacteria;p__Firmicutes;c__Clostridia;o__Clostridiales;f__Lachnospiraceae;g__Clostridium;g__Clostridium_unclassified;
Otu1316	0	0	0	0	0	0	0	0	0	0	0	0	0	0	0	1	0	5	0	0	0	0	0	0	0	0	0	0	0	0	0	0	0	0	0	0	0	0	0	0	Otu1316	k__Bacteria;p__Firmicutes;c__Clostridia;o__Clostridiales;f__Lachnospiraceae;f__Lachnospiraceae_unclassified;f__Lachnospiraceae_unclassified;
Otu1317	0	6	0	0	0	0	0	0	0	0	0	0	0	0	0	0	0	0	0	0	0	0	0	0	0	0	0	0	0	0	0	0	0	0	0	0	0	0	0	0	Otu1317	k__Bacteria;p__Firmicutes;c__Clostridia;o__Clostridiales;f__Lachnospiraceae;f__Lachnospiraceae_unclassified;f__Lachnospiraceae_unclassified;
Otu1318	0	0	0	0	0	0	0	0	0	0	0	0	0	0	0	0	0	0	1	1	0	0	0	0	0	0	0	0	0	0	0	0	0	0	0	0	0	0	0	0	Otu1318	k__Bacteria;p__Firmicutes;c__Clostridia;o__Clostridiales;o__Clostridiales_unclassified;o__Clostridiales_unclassified;o__Clostridiales_unclassified;
Otu1319	0	0	0	0	0	0	0	0	0	0	1	0	0	0	0	0	0	0	0	0	0	0	0	0	0	0	0	0	0	0	0	3	0	0	0	0	0	0	0	0	Otu1319	k__Bacteria;k__Bacteria_unclassified;k__Bacteria_unclassified;k__Bacteria_unclassified;k__Bacteria_unclassified;k__Bacteria_unclassified;k__Bacteria_unclassified;
Otu1320	0	0	0	0	0	0	0	0	0	1	0	0	0	0	0	0	0	0	0	0	0	0	0	0	0	0	0	0	0	0	0	0	0	0	0	0	0	0	0	0	Otu1320	k__Bacteria;p__Firmicutes;c__Clostridia;o__Clostridiales;f__Clostridiaceae;g__Clostridium;g__Clostridium_unclassified;
Otu1321	0	0	0	0	0	0	0	0	0	0	0	0	0	0	0	0	0	0	0	0	0	0	0	0	0	0	0	0	0	0	0	0	0	0	0	0	0	0	0	1	Otu1321	k__Bacteria;p__Firmicutes;c__Clostridia;o__Clostridiales;f__Ruminococcaceae;f__Ruminococcaceae_unclassified;f__Ruminococcaceae_unclassified;
Otu1322	0	0	0	0	0	0	0	0	0	0	0	0	0	0	0	0	0	0	0	3	0	0	0	0	0	0	0	0	0	0	0	0	0	0	0	0	0	0	0	0	Otu1322	k__Bacteria;p__Firmicutes;c__Clostridia;o__Clostridiales;f__Ruminococcaceae;g__Ruminococcus;s__bromii;
Otu1323	0	0	0	0	0	0	0	0	0	0	0	0	0	0	4	0	0	0	0	0	0	0	0	0	0	0	0	0	0	0	0	0	0	0	0	0	0	0	0	0	Otu1323	k__Bacteria;p__Bacteroidetes;c__Bacteroidia;o__Bacteroidales;f__Porphyromonadaceae;g__Porphyromonas;g__Porphyromonas_unclassified;
Otu1324	0	0	0	0	0	0	0	0	0	0	0	0	0	0	6	0	0	0	0	0	0	0	0	0	0	0	0	0	0	0	0	0	0	0	0	0	0	0	0	0	Otu1324	k__Bacteria;p__Firmicutes;c__Clostridia;o__Clostridiales;f__Ruminococcaceae;g__Ruminococcus;g__Ruminococcus_unclassified;
Otu1327	0	0	0	0	0	0	0	0	0	0	0	0	0	0	1	0	0	0	0	1	0	0	0	0	0	0	0	0	0	0	0	0	0	0	0	0	1	0	0	0	Otu1327	k__Bacteria;p__Bacteroidetes;c__Bacteroidia;o__Bacteroidales;f__S24-7;f__S24-7_unclassified;f__S24-7_unclassified;
Otu1328	0	0	0	0	0	0	0	0	0	0	0	1	4	0	0	0	0	0	0	0	0	0	0	0	0	0	0	0	0	0	0	0	0	0	0	1	0	0	0	0	Otu1328	k__Bacteria;p__Firmicutes;p__Firmicutes_unclassified;p__Firmicutes_unclassified;p__Firmicutes_unclassified;p__Firmicutes_unclassified;p__Firmicutes_unclassified;
Otu1329	0	0	0	0	0	0	0	0	0	0	0	0	0	1	0	2	0	0	0	0	0	0	0	1	0	0	0	0	0	0	0	1	0	0	0	0	0	0	0	0	Otu1329	k__Bacteria;p__Proteobacteria;c__Betaproteobacteria;o__Burkholderiales;f__Alcaligenaceae;g__Sutterella;g__Sutterella_unclassified;
Otu1333	0	0	0	0	0	0	0	0	0	0	0	2	1	0	0	0	0	0	0	0	0	0	0	0	0	0	0	0	0	0	0	0	0	0	0	1	1	1	0	0	Otu1333	k__Bacteria;p__Firmicutes;p__Firmicutes_unclassified;p__Firmicutes_unclassified;p__Firmicutes_unclassified;p__Firmicutes_unclassified;p__Firmicutes_unclassified;
Otu1335	0	0	0	0	0	0	0	3	1	1	0	0	0	0	0	0	0	0	0	0	0	0	0	0	0	0	0	0	0	0	0	0	0	0	0	0	0	0	0	0	Otu1335	k__Bacteria;p__Actinobacteria;c__Coriobacteriia;o__Coriobacteriales;f__Coriobacteriaceae;g__Adlercreutzia;g__Adlercreutzia_unclassified;
Otu1336	0	0	0	0	0	2	0	0	0	0	0	0	0	0	0	0	0	0	0	0	0	0	0	0	0	0	0	0	0	0	0	0	3	0	0	0	0	0	0	0	Otu1336	k__Bacteria;p__Bacteroidetes;c__Bacteroidia;o__Bacteroidales;f__Bacteroidaceae;g__Bacteroides;s__uniformis;
Otu1337	0	0	0	0	0	3	1	0	0	0	0	2	0	0	0	0	0	0	0	0	0	0	0	0	0	0	0	0	0	0	0	0	0	0	0	0	0	0	0	0	Otu1337	k__Bacteria;p__Bacteroidetes;c__Bacteroidia;o__Bacteroidales;f__Bacteroidaceae;g__Bacteroides;g__Bacteroides_unclassified;
Otu1338	0	0	0	0	0	0	0	0	0	0	2	0	0	0	0	0	0	0	0	0	0	0	0	0	0	0	0	0	0	0	0	0	0	0	0	0	0	0	0	0	Otu1338	k__Bacteria;p__Bacteroidetes;c__Bacteroidia;o__Bacteroidales;f__Bacteroidaceae;g__Bacteroides;g__Bacteroides_unclassified;
Otu1339	0	0	0	0	2	0	0	0	0	0	0	0	0	0	0	0	1	0	0	0	0	0	0	0	0	0	0	0	0	0	0	0	0	0	0	0	0	0	0	0	Otu1339	k__Bacteria;p__Firmicutes;c__Clostridia;o__Clostridiales;f__Lachnospiraceae;f__Lachnospiraceae_unclassified;f__Lachnospiraceae_unclassified;
Otu1341	0	0	0	0	0	0	0	0	0	0	0	0	0	0	0	0	0	0	2	2	0	0	0	0	0	0	0	0	0	0	0	0	0	0	0	0	0	0	0	0	Otu1341	k__Bacteria;p__Firmicutes;c__Clostridia;o__Clostridiales;f__Lachnospiraceae;f__Lachnospiraceae_unclassified;f__Lachnospiraceae_unclassified;
Otu1342	0	0	0	0	0	0	0	0	0	0	0	2	3	0	0	0	0	0	0	0	0	0	0	0	0	0	0	0	0	0	0	0	0	0	0	0	0	0	0	0	Otu1342	k__Bacteria;p__Firmicutes;c__Erysipelotrichi;o__Erysipelotrichales;f__Erysipelotrichaceae;g__[Eubacterium];s__dolichum;
Otu1343	1	0	0	0	1	1	0	2	0	0	0	0	0	0	0	0	0	0	0	0	0	0	0	0	0	0	0	0	0	0	0	0	0	0	0	0	0	0	0	0	Otu1343	k__Bacteria;p__Firmicutes;c__Clostridia;o__Clostridiales;f__Lachnospiraceae;f__Lachnospiraceae_unclassified;f__Lachnospiraceae_unclassified;
Otu1346	0	0	0	0	0	0	0	0	0	1	0	0	0	0	0	0	0	0	0	0	0	0	0	2	0	0	0	0	0	0	0	0	0	1	0	0	0	0	0	0	Otu1346	k__Bacteria;p__Firmicutes;c__Clostridia;o__Clostridiales;f__Ruminococcaceae;f__Ruminococcaceae_unclassified;f__Ruminococcaceae_unclassified;
Otu1347	0	0	0	0	0	0	0	0	0	0	0	0	0	0	0	0	0	0	0	0	0	0	0	2	2	0	0	0	0	0	0	0	0	0	0	0	0	0	0	0	Otu1347	k__Bacteria;p__Actinobacteria;c__Coriobacteriia;o__Coriobacteriales;f__Coriobacteriaceae;g__Collinsella;s__aerofaciens;
Otu1348	0	0	0	0	0	0	0	0	0	0	0	0	0	0	0	0	0	0	0	0	0	0	0	0	0	0	0	0	0	0	0	0	0	0	2	0	0	0	0	0	Otu1348	k__Bacteria;p__Firmicutes;c__Clostridia;o__Clostridiales;f__Lachnospiraceae;f__Lachnospiraceae_unclassified;f__Lachnospiraceae_unclassified;
Otu1350	0	0	0	0	0	0	0	0	0	0	0	0	0	0	0	0	0	0	0	0	0	0	0	0	0	0	0	0	0	0	0	0	0	0	1	0	0	0	0	0	Otu1350	k__Bacteria;p__Firmicutes;c__Clostridia;o__Clostridiales;f__Ruminococcaceae;f__Ruminococcaceae_unclassified;f__Ruminococcaceae_unclassified;
Otu1353	0	0	0	0	0	0	0	6	0	0	0	0	0	0	0	0	0	0	0	0	0	0	0	0	0	0	0	0	0	0	0	0	0	0	0	0	0	0	0	0	Otu1353	k__Bacteria;p__Firmicutes;c__Clostridia;o__Clostridiales;f__Lachnospiraceae;f__Lachnospiraceae_unclassified;f__Lachnospiraceae_unclassified;
Otu1354	0	0	0	0	0	0	0	0	0	0	0	0	0	0	0	0	0	0	0	0	0	0	0	0	0	0	0	0	0	0	0	0	0	2	4	0	0	0	0	0	Otu1354	k__Bacteria;p__Firmicutes;c__Clostridia;o__Clostridiales;f__Ruminococcaceae;f__Ruminococcaceae_unclassified;f__Ruminococcaceae_unclassified;
Otu1356	0	0	0	0	0	0	0	0	0	0	0	0	0	0	0	0	0	0	0	0	0	0	0	0	1	0	0	0	0	0	0	0	0	0	0	0	0	0	0	0	Otu1356	k__Bacteria;p__Firmicutes;c__Clostridia;o__Clostridiales;f__Clostridiaceae;g__Clostridium;s__celatum;
Otu1360	0	0	0	1	3	0	0	0	0	0	0	0	0	0	0	0	0	0	0	0	0	0	0	0	1	0	0	0	0	0	0	0	0	0	0	0	0	0	0	0	Otu1360	k__Bacteria;p__Firmicutes;c__Clostridia;o__Clostridiales;f__[Mogibacteriaceae];f__[Mogibacteriaceae]_unclassified;f__[Mogibacteriaceae]_unclassified;
Otu1361	0	0	0	0	0	0	0	0	0	0	0	0	0	0	0	0	0	0	0	0	6	0	0	0	0	0	0	0	0	0	0	0	0	0	0	0	0	0	0	0	Otu1361	k__Bacteria;p__Firmicutes;c__Clostridia;o__Clostridiales;o__Clostridiales_unclassified;o__Clostridiales_unclassified;o__Clostridiales_unclassified;
Otu1363	0	0	2	0	1	0	0	0	0	0	0	0	0	0	0	0	0	0	0	0	0	0	0	0	0	0	0	0	0	0	0	0	0	0	0	0	0	0	0	0	Otu1363	k__Bacteria;p__Bacteroidetes;c__Bacteroidia;o__Bacteroidales;f__Porphyromonadaceae;g__Parabacteroides;g__Parabacteroides_unclassified;
Otu1364	0	0	0	0	0	0	0	0	0	0	0	0	0	0	0	0	1	0	0	0	0	0	2	0	0	0	0	0	0	0	0	0	0	0	0	0	0	0	0	0	Otu1364	k__Bacteria;p__Firmicutes;c__Erysipelotrichi;o__Erysipelotrichales;f__Erysipelotrichaceae;g__Allobaculum;g__Allobaculum_unclassified;
Otu1366	0	0	0	0	0	0	0	0	0	0	0	0	0	0	1	0	0	0	0	0	0	0	0	0	0	0	0	0	0	0	0	0	0	0	0	2	1	0	0	0	Otu1366	k__Bacteria;p__Bacteroidetes;c__Bacteroidia;o__Bacteroidales;f__S24-7;f__S24-7_unclassified;f__S24-7_unclassified;
Otu1367	0	0	0	0	0	0	0	0	0	0	0	0	0	0	0	0	0	0	0	0	0	0	0	0	5	0	0	0	0	0	0	0	0	0	0	0	0	0	0	0	Otu1367	k__Bacteria;p__Firmicutes;c__Clostridia;o__Clostridiales;f__Ruminococcaceae;f__Ruminococcaceae_unclassified;f__Ruminococcaceae_unclassified;
Otu1368	0	0	0	0	0	0	0	0	0	1	0	0	0	0	0	0	0	0	0	0	0	0	0	3	0	0	0	0	0	0	0	0	0	0	0	0	0	0	0	0	Otu1368	k__Bacteria;p__Firmicutes;c__Clostridia;o__Clostridiales;f__Lachnospiraceae;g__Coprococcus;g__Coprococcus_unclassified;
Otu1369	0	0	0	0	3	0	0	0	0	0	0	0	0	0	0	0	0	0	0	3	0	0	0	0	0	0	0	0	0	0	0	0	0	0	0	0	0	0	0	0	Otu1369	k__Bacteria;p__Actinobacteria;c__Actinobacteria;o__Actinomycetales;f__Actinomycetaceae;g__Actinomyces;g__Actinomyces_unclassified;
Otu1371	0	0	0	0	0	0	0	0	0	0	0	0	0	0	0	0	0	0	0	0	0	0	0	1	0	0	0	0	0	0	0	0	0	0	0	0	0	0	0	0	Otu1371	k__Bacteria;p__Firmicutes;c__Clostridia;o__Clostridiales;f__Ruminococcaceae;f__Ruminococcaceae_unclassified;f__Ruminococcaceae_unclassified;
Otu1373	0	0	0	0	0	0	0	0	0	0	0	0	0	0	2	0	0	0	0	0	0	0	0	0	0	0	0	0	0	0	0	0	0	0	0	0	0	0	0	0	Otu1373	k__Bacteria;p__Firmicutes;c__Clostridia;o__Clostridiales;f__Ruminococcaceae;f__Ruminococcaceae_unclassified;f__Ruminococcaceae_unclassified;
Otu1374	0	0	0	0	0	0	0	0	0	0	0	0	0	0	0	0	0	0	0	0	0	0	0	0	0	0	0	0	0	0	0	0	0	0	0	0	0	0	0	1	Otu1374	k__Bacteria;k__Bacteria_unclassified;k__Bacteria_unclassified;k__Bacteria_unclassified;k__Bacteria_unclassified;k__Bacteria_unclassified;k__Bacteria_unclassified;
Otu1376	0	0	0	1	0	1	0	0	0	0	3	0	0	0	0	0	0	0	0	0	0	0	0	0	0	0	0	0	0	0	0	0	0	0	0	0	0	0	0	0	Otu1376	k__Bacteria;p__Firmicutes;c__Clostridia;o__Clostridiales;f__Lachnospiraceae;g__Blautia;s__producta;
Otu1377	0	0	0	3	1	0	0	0	0	0	0	0	0	0	0	0	0	0	0	0	0	0	0	0	0	0	0	0	0	0	0	0	0	0	0	0	0	0	0	0	Otu1377	k__Bacteria;p__Firmicutes;c__Clostridia;o__Clostridiales;f__Lachnospiraceae;g__Blautia;s__obeum;
Otu1378	0	0	0	0	0	0	0	0	0	1	0	0	0	0	0	0	0	0	0	0	0	0	0	0	2	0	0	0	0	0	0	0	0	0	0	0	0	0	0	0	Otu1378	k__Bacteria;p__Actinobacteria;c__Coriobacteriia;o__Coriobacteriales;f__Coriobacteriaceae;g__Collinsella;s__aerofaciens;
Otu1379	0	0	0	0	0	0	2	0	0	0	0	0	0	0	0	0	0	0	0	0	0	0	0	0	0	0	0	0	0	0	0	0	0	0	0	0	0	0	0	0	Otu1379	k__Bacteria;p__Firmicutes;c__Clostridia;o__Clostridiales;f__Lachnospiraceae;f__Lachnospiraceae_unclassified;f__Lachnospiraceae_unclassified;
Otu1380	0	0	0	0	0	0	0	0	1	0	0	0	0	0	0	0	0	0	0	0	0	0	0	0	0	0	0	0	0	0	0	0	0	0	0	0	0	0	0	0	Otu1380	k__Bacteria;p__Firmicutes;c__Clostridia;o__Clostridiales;f__Lachnospiraceae;g__Roseburia;g__Roseburia_unclassified;
Otu1381	0	0	2	0	2	0	0	0	0	0	0	1	0	0	0	0	0	0	0	0	0	0	0	0	0	0	0	0	0	0	0	0	0	0	0	0	0	0	0	0	Otu1381	k__Bacteria;p__Firmicutes;c__Clostridia;o__Clostridiales;f__Lachnospiraceae;f__Lachnospiraceae_unclassified;f__Lachnospiraceae_unclassified;
Otu1386	0	0	0	0	0	0	0	0	0	1	0	0	0	0	0	0	0	0	0	0	0	0	0	0	0	0	0	0	0	0	0	0	0	0	0	0	0	0	0	0	Otu1386	k__Bacteria;p__Bacteroidetes;c__Bacteroidia;o__Bacteroidales;f__Prevotellaceae;g__Prevotella;s__copri;
Otu1387	4	0	0	0	0	0	0	1	0	0	0	0	0	0	0	0	0	0	0	0	0	0	0	0	0	0	0	0	0	0	0	0	0	0	0	0	0	0	0	0	Otu1387	k__Bacteria;p__Firmicutes;c__Clostridia;o__Clostridiales;f__Ruminococcaceae;f__Ruminococcaceae_unclassified;f__Ruminococcaceae_unclassified;
Otu1392	0	0	0	0	0	0	0	0	0	0	0	0	1	0	0	0	0	0	0	0	0	1	0	0	0	0	0	0	0	0	0	0	1	0	0	0	0	0	0	0	Otu1392	k__Bacteria;p__Firmicutes;c__Clostridia;o__Clostridiales;f__Lachnospiraceae;f__Lachnospiraceae_unclassified;f__Lachnospiraceae_unclassified;
Otu1393	0	0	0	0	0	0	0	0	0	0	0	0	0	1	0	0	0	0	0	0	0	0	0	0	0	0	0	0	0	0	0	0	0	0	0	0	0	0	0	0	Otu1393	k__Bacteria;p__Firmicutes;c__Clostridia;o__Clostridiales;f__Ruminococcaceae;g__Ruminococcus;g__Ruminococcus_unclassified;
Otu1394	0	0	0	0	0	0	0	0	0	0	0	0	0	0	0	0	0	0	0	0	0	0	0	0	0	0	0	0	0	0	0	0	0	0	0	0	0	0	1	0	Otu1394	k__Bacteria;p__Firmicutes;c__Clostridia;o__Clostridiales;f__Lachnospiraceae;f__Lachnospiraceae_unclassified;f__Lachnospiraceae_unclassified;
Otu1395	0	0	0	0	0	0	0	0	0	0	0	0	0	0	0	0	5	0	0	0	0	0	0	0	0	0	0	0	0	0	0	0	0	0	0	0	0	0	0	0	Otu1395	k__Bacteria;p__Firmicutes;c__Clostridia;o__Clostridiales;f__Lachnospiraceae;f__Lachnospiraceae_unclassified;f__Lachnospiraceae_unclassified;
Otu1396	0	0	0	0	0	0	0	0	0	0	0	0	0	0	0	0	0	0	0	0	0	0	0	0	0	4	0	0	0	0	1	0	0	0	0	0	0	0	0	0	Otu1396	k__Bacteria;p__Firmicutes;c__Clostridia;o__Clostridiales;f__Ruminococcaceae;g__Ruminococcus;g__Ruminococcus_unclassified;
Otu1398	0	0	0	0	0	0	0	0	0	0	0	0	0	0	0	0	0	0	0	0	0	1	0	0	0	0	0	0	2	0	0	0	0	0	0	0	0	0	0	0	Otu1398	k__Bacteria;p__Firmicutes;c__Clostridia;o__Clostridiales;f__Lachnospiraceae;f__Lachnospiraceae_unclassified;f__Lachnospiraceae_unclassified;
Otu1399	0	0	0	0	0	0	0	0	0	0	0	0	1	0	0	0	0	0	0	0	0	0	0	0	0	0	0	0	0	0	0	0	0	0	0	0	0	0	0	0	Otu1399	k__Bacteria;p__Firmicutes;c__Clostridia;o__Clostridiales;f__Ruminococcaceae;f__Ruminococcaceae_unclassified;f__Ruminococcaceae_unclassified;
Otu1400	0	0	0	0	0	0	0	0	0	3	0	0	0	0	0	0	0	0	0	0	0	0	0	0	0	0	0	0	0	0	0	0	0	0	0	0	0	0	0	0	Otu1400	k__Bacteria;p__Actinobacteria;c__Coriobacteriia;o__Coriobacteriales;f__Coriobacteriaceae;g__Atopobium;g__Atopobium_unclassified;
Otu1401	0	1	0	0	0	0	0	0	0	0	0	0	0	0	0	0	0	0	0	0	0	0	0	0	0	0	0	0	0	0	0	0	0	0	0	0	0	0	0	0	Otu1401	k__Bacteria;k__Bacteria_unclassified;k__Bacteria_unclassified;k__Bacteria_unclassified;k__Bacteria_unclassified;k__Bacteria_unclassified;k__Bacteria_unclassified;
Otu1402	0	0	0	0	4	0	0	0	0	1	0	0	0	0	0	0	0	0	0	0	0	0	0	0	0	0	0	0	0	0	0	0	0	0	0	0	0	0	0	0	Otu1402	k__Bacteria;p__Actinobacteria;c__Coriobacteriia;o__Coriobacteriales;f__Coriobacteriaceae;g__Atopobium;s__rimae;
Otu1404	0	0	0	0	0	0	0	0	0	0	0	0	0	0	0	0	0	0	0	0	0	0	0	0	0	0	0	0	0	0	0	0	0	2	0	0	0	0	0	0	Otu1404	k__Bacteria;p__Firmicutes;c__Clostridia;o__Clostridiales;f__Christensenellaceae;f__Christensenellaceae_unclassified;f__Christensenellaceae_unclassified;
Otu1407	0	0	0	0	0	0	0	0	0	0	0	0	0	0	0	0	0	0	0	0	0	1	0	0	0	0	0	0	0	0	0	2	0	0	0	0	0	0	0	0	Otu1407	k__Bacteria;p__Firmicutes;c__Clostridia;o__Clostridiales;f__Lachnospiraceae;f__Lachnospiraceae_unclassified;f__Lachnospiraceae_unclassified;
Otu1409	0	0	0	0	0	0	0	0	0	0	0	0	0	0	3	0	0	0	0	0	0	0	0	0	0	0	0	0	0	1	0	0	0	0	0	0	0	0	0	0	Otu1409	k__Bacteria;p__Firmicutes;c__Clostridia;o__Clostridiales;f__Ruminococcaceae;f__Ruminococcaceae_unclassified;f__Ruminococcaceae_unclassified;
Otu1410	0	0	0	0	2	0	0	0	0	0	0	0	0	0	0	0	0	0	0	0	0	0	0	0	0	0	0	0	0	0	0	0	0	0	0	0	0	2	0	0	Otu1410	k__Bacteria;p__Firmicutes;c__Clostridia;o__Clostridiales;f__Lachnospiraceae;f__Lachnospiraceae_unclassified;f__Lachnospiraceae_unclassified;
Otu1414	0	3	0	1	1	0	0	0	0	0	0	0	0	0	0	0	0	0	0	0	0	0	0	0	0	0	0	0	0	0	0	0	0	0	0	0	0	0	0	0	Otu1414	k__Bacteria;p__Firmicutes;c__Erysipelotrichi;o__Erysipelotrichales;f__Erysipelotrichaceae;g__Clostridium;g__Clostridium_unclassified;
Otu1415	0	0	0	0	0	0	0	0	0	0	0	0	0	0	0	0	0	0	0	0	2	3	0	0	0	0	0	0	0	0	0	0	0	0	0	0	0	0	0	0	Otu1415	k__Bacteria;p__Firmicutes;c__Clostridia;o__Clostridiales;f__Lachnospiraceae;f__Lachnospiraceae_unclassified;f__Lachnospiraceae_unclassified;
Otu1416	0	0	0	0	0	0	0	0	0	0	0	0	0	0	0	0	0	0	0	0	2	0	0	0	0	0	0	0	0	0	0	0	0	0	0	0	0	0	0	0	Otu1416	k__Bacteria;p__Firmicutes;c__Clostridia;o__Clostridiales;f__Lachnospiraceae;f__Lachnospiraceae_unclassified;f__Lachnospiraceae_unclassified;
Otu1418	0	0	4	0	0	0	0	0	0	0	0	0	0	0	0	0	0	0	0	0	0	0	0	0	0	0	0	0	0	0	0	0	0	0	0	0	0	0	0	0	Otu1418	k__Bacteria;p__Bacteroidetes;c__Bacteroidia;o__Bacteroidales;f__Bacteroidaceae;g__Bacteroides;g__Bacteroides_unclassified;
Otu1419	0	0	0	0	0	0	0	0	0	3	0	0	0	0	0	0	0	0	0	0	0	0	0	1	0	0	0	0	0	0	0	0	0	0	0	0	0	0	0	0	Otu1419	k__Bacteria;p__Firmicutes;p__Firmicutes_unclassified;p__Firmicutes_unclassified;p__Firmicutes_unclassified;p__Firmicutes_unclassified;p__Firmicutes_unclassified;
Otu1421	0	0	0	0	0	0	0	0	0	0	0	0	0	0	0	0	1	3	0	0	0	0	0	0	0	0	0	0	0	0	0	1	0	0	0	0	0	0	0	0	Otu1421	k__Bacteria;p__Bacteroidetes;c__Bacteroidia;o__Bacteroidales;f__Bacteroidaceae;g__Bacteroides;s__ovatus;
Otu1422	0	0	0	0	0	0	0	0	0	0	0	0	0	0	0	0	0	0	0	0	0	0	0	0	0	0	0	0	0	0	0	0	0	0	0	1	0	1	0	1	Otu1422	k__Bacteria;p__Tenericutes;c__Mollicutes;o__RF39;o__RF39_unclassified;o__RF39_unclassified;o__RF39_unclassified;
Otu1424	0	0	0	0	2	1	0	1	0	0	0	0	0	0	0	0	0	0	0	0	0	0	0	0	0	0	0	0	0	0	0	0	0	0	0	0	0	0	0	0	Otu1424	k__Bacteria;p__Firmicutes;c__Clostridia;o__Clostridiales;f__Lachnospiraceae;f__Lachnospiraceae_unclassified;f__Lachnospiraceae_unclassified;
Otu1425	0	0	0	0	0	0	0	0	0	1	0	0	0	0	0	0	0	0	0	0	0	0	0	0	0	0	0	0	0	0	0	0	0	0	0	0	0	0	0	0	Otu1425	k__Bacteria;p__Firmicutes;c__Clostridia;o__Clostridiales;f__Lachnospiraceae;f__Lachnospiraceae_unclassified;f__Lachnospiraceae_unclassified;
Otu1426	0	0	0	0	0	0	0	0	1	2	0	0	0	0	0	0	0	0	0	0	0	0	0	0	0	0	0	0	0	0	0	0	0	0	0	0	0	0	0	0	Otu1426	k__Bacteria;p__Firmicutes;c__Clostridia;o__Clostridiales;f__Lachnospiraceae;g__Blautia;s__obeum;
Otu1427	0	0	0	0	0	0	1	0	0	0	0	0	0	0	0	0	0	3	0	0	0	0	0	0	0	0	0	0	0	0	0	0	0	0	0	0	0	0	0	0	Otu1427	k__Bacteria;p__Firmicutes;c__Clostridia;o__Clostridiales;f__Lachnospiraceae;f__Lachnospiraceae_unclassified;f__Lachnospiraceae_unclassified;
Otu1431	0	0	0	0	4	0	0	0	0	0	0	0	0	0	0	0	0	0	0	0	0	0	0	0	0	0	0	0	0	0	0	0	0	0	0	0	0	0	0	0	Otu1431	k__Bacteria;p__Firmicutes;c__Clostridia;o__Clostridiales;f__Ruminococcaceae;f__Ruminococcaceae_unclassified;f__Ruminococcaceae_unclassified;
Otu1432	0	0	0	0	0	0	0	0	1	0	0	0	0	0	0	0	0	0	0	0	0	0	0	0	0	0	0	0	0	0	0	0	0	0	0	0	0	0	0	0	Otu1432	k__Bacteria;p__Firmicutes;c__Clostridia;o__Clostridiales;f__Ruminococcaceae;f__Ruminococcaceae_unclassified;f__Ruminococcaceae_unclassified;
Otu1433	0	0	0	0	0	0	0	0	0	4	0	0	0	0	0	0	0	0	0	0	0	0	0	0	0	0	0	0	0	0	0	0	0	0	0	0	0	0	0	0	Otu1433	k__Bacteria;p__Firmicutes;c__Clostridia;o__Clostridiales;f__Ruminococcaceae;g__Oscillospira;g__Oscillospira_unclassified;
Otu1434	0	0	0	0	0	0	0	0	0	0	0	0	0	0	0	0	0	0	0	0	0	0	0	0	1	0	0	0	0	0	0	0	0	0	0	0	0	0	0	0	Otu1434	k__Bacteria;p__Firmicutes;c__Clostridia;o__Clostridiales;f__Lachnospiraceae;f__Lachnospiraceae_unclassified;f__Lachnospiraceae_unclassified;
Otu1435	0	0	0	0	5	0	0	0	0	0	0	0	0	0	0	0	0	0	0	0	0	0	0	0	0	0	0	0	0	0	0	0	0	0	0	0	0	0	0	0	Otu1435	k__Bacteria;p__Firmicutes;c__Clostridia;o__Clostridiales;f__Lachnospiraceae;f__Lachnospiraceae_unclassified;f__Lachnospiraceae_unclassified;
Otu1436	0	0	0	0	2	0	0	0	0	0	0	0	1	0	0	0	0	0	0	0	0	0	0	0	0	0	0	0	0	0	0	0	0	0	0	0	0	0	0	0	Otu1436	k__Bacteria;p__Firmicutes;c__Clostridia;o__Clostridiales;f__Lachnospiraceae;g__Clostridium;g__Clostridium_unclassified;
Otu1437	0	0	0	2	2	0	0	0	0	0	0	0	0	0	0	0	0	0	0	0	0	0	0	0	0	0	0	0	0	0	0	0	0	0	0	0	0	0	0	0	Otu1437	k__Bacteria;p__Firmicutes;c__Clostridia;o__Clostridiales;f__Lachnospiraceae;g__Clostridium;g__Clostridium_unclassified;
Otu1441	0	0	0	0	1	0	0	0	0	0	0	0	1	0	0	0	0	0	0	0	0	0	0	0	0	1	0	0	0	0	0	0	0	0	0	0	0	0	0	0	Otu1441	k__Bacteria;p__Firmicutes;c__Clostridia;o__Clostridiales;f__Ruminococcaceae;g__Oscillospira;g__Oscillospira_unclassified;
Otu1443	0	0	0	0	0	2	0	0	0	0	0	0	0	0	0	1	0	0	0	0	0	0	0	0	0	0	0	0	0	0	0	0	0	0	0	0	0	0	0	0	Otu1443	k__Bacteria;p__Firmicutes;c__Clostridia;o__Clostridiales;f__Lachnospiraceae;g__Blautia;g__Blautia_unclassified;
Otu1444	0	0	0	0	0	0	0	0	0	0	0	1	0	0	0	0	0	0	0	0	0	1	2	0	0	0	0	0	0	1	0	0	0	0	0	0	0	0	0	0	Otu1444	k__Bacteria;p__Firmicutes;c__Clostridia;o__Clostridiales;f__Lachnospiraceae;g__Dorea;g__Dorea_unclassified;
Otu1447	0	0	0	0	0	0	0	0	0	0	0	0	0	0	1	0	0	0	0	0	0	0	0	0	0	0	0	0	0	0	0	0	0	0	0	0	0	0	0	0	Otu1447	k__Bacteria;p__Actinobacteria;c__Coriobacteriia;o__Coriobacteriales;f__Coriobacteriaceae;g__Collinsella;s__stercoris;
Otu1448	0	0	0	0	0	0	0	0	0	0	0	0	0	0	1	0	0	0	0	0	0	0	0	0	0	0	0	0	0	0	0	3	0	0	0	0	0	0	0	0	Otu1448	k__Bacteria;p__Firmicutes;c__Clostridia;o__Clostridiales;f__Lachnospiraceae;g__Blautia;g__Blautia_unclassified;
Otu1452	0	0	0	0	0	0	0	0	0	0	0	0	0	0	0	0	0	0	0	0	0	0	0	0	1	0	0	0	0	0	0	0	0	0	0	0	1	1	0	0	Otu1452	k__Bacteria;p__Firmicutes;c__Clostridia;o__Clostridiales;f__Lachnospiraceae;g__Blautia;g__Blautia_unclassified;
Otu1453	0	0	0	0	0	0	0	0	0	0	0	0	0	0	0	0	0	0	0	0	0	0	0	0	0	0	3	0	0	0	0	0	0	0	0	0	0	0	0	0	Otu1453	k__Bacteria;p__Firmicutes;c__Clostridia;o__Clostridiales;f__Lachnospiraceae;f__Lachnospiraceae_unclassified;f__Lachnospiraceae_unclassified;
Otu1454	0	0	0	0	5	0	0	0	0	0	0	0	0	0	0	0	0	0	0	0	0	0	0	0	0	0	0	0	0	0	0	0	0	0	0	0	0	0	0	0	Otu1454	k__Bacteria;p__Firmicutes;c__Clostridia;o__Clostridiales;f__Lachnospiraceae;g__Clostridium;g__Clostridium_unclassified;
Otu1455	0	0	0	0	0	0	0	0	0	0	0	0	0	0	0	0	0	0	0	0	0	0	0	0	0	0	0	0	0	0	0	0	0	0	0	0	1	0	0	0	Otu1455	k__Bacteria;p__Firmicutes;c__Clostridia;o__Clostridiales;o__Clostridiales_unclassified;o__Clostridiales_unclassified;o__Clostridiales_unclassified;
Otu1457	0	0	0	0	0	0	0	0	0	0	0	0	0	0	0	0	0	0	2	1	0	0	0	0	0	0	0	0	0	0	0	0	0	0	0	0	0	0	0	0	Otu1457	k__Bacteria;k__Bacteria_unclassified;k__Bacteria_unclassified;k__Bacteria_unclassified;k__Bacteria_unclassified;k__Bacteria_unclassified;k__Bacteria_unclassified;
Otu1460	0	0	0	0	0	0	0	0	0	0	0	0	0	0	0	0	0	0	0	0	0	0	0	0	0	0	0	0	1	0	0	0	0	0	0	0	0	0	0	0	Otu1460	k__Bacteria;p__Firmicutes;c__Clostridia;o__Clostridiales;f__Ruminococcaceae;g__Clostridium;s__methylpentosum;
Otu1461	0	0	0	0	0	0	0	0	0	0	0	0	0	0	0	0	0	1	0	0	0	0	0	0	0	1	0	0	0	0	0	0	0	0	0	0	2	0	0	0	Otu1461	k__Bacteria;p__Bacteroidetes;c__Bacteroidia;o__Bacteroidales;f__Porphyromonadaceae;g__Parabacteroides;s__distasonis;
Otu1463	0	0	0	1	0	0	0	0	0	0	0	0	0	0	0	0	0	0	0	0	0	0	0	0	0	0	0	0	0	0	0	0	0	0	0	0	0	0	0	0	Otu1463	k__Bacteria;p__Firmicutes;c__Bacilli;o__Lactobacillales;f__Streptococcaceae;g__Streptococcus;g__Streptococcus_unclassified;
Otu1468	0	0	0	0	0	0	0	0	0	0	0	0	1	0	0	0	0	0	0	0	0	0	0	0	0	0	0	0	0	0	0	0	0	0	0	2	0	0	0	0	Otu1468	k__Bacteria;p__Firmicutes;c__Clostridia;o__Clostridiales;f__Lachnospiraceae;g__Clostridium;s__symbiosum;
Otu1469	0	0	0	0	0	0	0	4	0	0	0	0	0	0	0	0	0	0	0	0	0	0	0	0	0	0	0	1	0	0	0	0	0	0	0	0	0	0	0	0	Otu1469	k__Bacteria;p__Firmicutes;c__Erysipelotrichi;o__Erysipelotrichales;f__Erysipelotrichaceae;g__Holdemania;g__Holdemania_unclassified;
Otu1471	0	3	1	0	0	1	0	0	0	0	0	0	0	0	0	0	0	0	0	0	0	0	0	0	0	0	0	0	0	0	0	0	0	0	0	0	0	0	0	0	Otu1471	k__Bacteria;p__Firmicutes;c__Clostridia;o__Clostridiales;f__Lachnospiraceae;g__Blautia;s__producta;
Otu1472	0	0	0	0	0	0	0	0	0	0	0	0	0	0	2	0	0	0	0	0	0	0	0	0	0	0	0	0	0	0	0	0	0	0	0	0	0	0	0	0	Otu1472	k__Bacteria;p__Firmicutes;c__Clostridia;o__Clostridiales;f__Ruminococcaceae;g__Ruminococcus;g__Ruminococcus_unclassified;
Otu1474	0	0	0	0	0	0	0	0	0	0	0	0	0	0	0	0	0	0	0	0	0	0	0	0	4	0	0	0	0	0	0	0	0	0	0	0	0	0	0	0	Otu1474	k__Bacteria;p__Firmicutes;c__Clostridia;o__Clostridiales;f__Eubacteriaceae;g__Pseudoramibacter_Eubacterium;g__Pseudoramibacter_Eubacterium_unclassified;
Otu1475	0	0	0	0	0	0	0	0	0	0	0	0	0	0	0	0	0	0	0	0	0	0	0	0	0	0	0	1	0	0	0	0	0	0	0	0	0	1	0	0	Otu1475	k__Bacteria;p__Bacteroidetes;c__Bacteroidia;o__Bacteroidales;f__[Odoribacteraceae];g__Butyricimonas;g__Butyricimonas_unclassified;
Otu1476	0	0	0	0	0	0	0	0	0	3	0	0	0	0	0	0	0	0	0	0	0	0	0	0	0	0	0	0	0	0	0	0	0	0	0	0	0	0	0	0	Otu1476	k__Bacteria;p__Firmicutes;c__Clostridia;o__Clostridiales;f__Ruminococcaceae;f__Ruminococcaceae_unclassified;f__Ruminococcaceae_unclassified;
Otu1477	0	0	0	0	0	0	0	0	0	4	0	0	0	0	0	0	0	0	0	0	0	0	0	0	0	0	0	0	0	0	0	0	0	0	0	0	0	0	0	0	Otu1477	k__Bacteria;p__Firmicutes;c__Clostridia;o__Clostridiales;f__Lachnospiraceae;g__Blautia;g__Blautia_unclassified;
Otu1479	0	0	0	0	0	0	0	0	0	4	0	0	0	0	0	0	0	0	0	0	0	0	0	0	0	0	0	0	0	0	0	0	0	0	0	0	0	0	0	0	Otu1479	k__Bacteria;p__Firmicutes;c__Erysipelotrichi;o__Erysipelotrichales;f__Erysipelotrichaceae;g__[Eubacterium];s__biforme;
Otu1480	0	0	0	0	3	0	0	0	0	2	0	0	0	0	0	0	0	0	0	0	0	0	0	0	0	0	0	0	0	0	0	0	0	0	0	0	0	0	0	0	Otu1480	k__Bacteria;p__Actinobacteria;c__Actinobacteria;o__Actinomycetales;f__Actinomycetaceae;g__Actinomyces;g__Actinomyces_unclassified;
Otu1481	0	0	0	0	0	0	0	0	0	0	0	0	0	0	0	0	0	0	0	0	0	0	0	0	0	0	0	0	0	0	0	0	0	0	0	0	0	0	0	1	Otu1481	k__Bacteria;p__Firmicutes;c__Clostridia;o__Clostridiales;f__Ruminococcaceae;g__Ruminococcus;g__Ruminococcus_unclassified;
Otu1482	3	0	0	0	1	0	0	1	0	0	0	0	0	0	0	0	0	0	0	0	0	0	0	0	0	0	0	0	0	0	0	0	0	0	0	0	0	0	0	0	Otu1482	k__Bacteria;p__Firmicutes;c__Clostridia;o__Clostridiales;f__Lachnospiraceae;f__Lachnospiraceae_unclassified;f__Lachnospiraceae_unclassified;
Otu1483	0	0	0	0	0	0	0	0	0	0	0	1	0	0	0	0	0	0	0	0	0	0	1	0	0	0	0	0	0	0	0	0	0	0	0	0	0	0	0	0	Otu1483	k__Bacteria;p__Firmicutes;c__Clostridia;o__Clostridiales;f__[Mogibacteriaceae];f__[Mogibacteriaceae]_unclassified;f__[Mogibacteriaceae]_unclassified;
Otu1487	0	0	0	0	0	0	0	0	0	0	0	0	0	0	0	0	0	0	0	4	0	0	0	0	0	0	0	0	0	0	0	0	0	0	0	0	0	0	0	0	Otu1487	k__Bacteria;p__Firmicutes;c__Clostridia;o__Clostridiales;o__Clostridiales_unclassified;o__Clostridiales_unclassified;o__Clostridiales_unclassified;
Otu1488	0	0	0	0	0	0	0	0	0	0	0	0	0	0	0	0	0	0	0	0	0	0	0	0	0	0	0	0	0	0	0	0	0	0	0	0	3	0	0	0	Otu1488	k__Bacteria;p__Bacteroidetes;c__Bacteroidia;o__Bacteroidales;f__Porphyromonadaceae;g__Parabacteroides;s__gordonii;
Otu1493	0	0	0	0	0	0	0	0	0	0	0	0	0	0	0	0	0	0	0	0	4	0	0	0	0	0	0	0	0	0	0	1	0	0	0	0	0	0	0	0	Otu1493	k__Bacteria;p__Bacteroidetes;c__Bacteroidia;o__Bacteroidales;f__[Paraprevotellaceae];g__Paraprevotella;g__Paraprevotella_unclassified;
Otu1495	0	0	0	0	0	0	0	0	0	0	0	0	0	0	0	0	0	0	0	0	0	0	0	0	0	0	0	0	0	0	0	0	0	0	0	1	1	3	0	0	Otu1495	k__Bacteria;p__Firmicutes;c__Clostridia;o__Clostridiales;o__Clostridiales_unclassified;o__Clostridiales_unclassified;o__Clostridiales_unclassified;
Otu1496	0	0	0	0	0	0	0	2	0	0	0	0	0	0	0	0	0	0	0	0	0	0	0	0	0	0	0	0	0	0	0	0	0	0	0	0	1	0	0	0	Otu1496	k__Bacteria;p__Firmicutes;c__Clostridia;o__Clostridiales;f__Ruminococcaceae;g__Oscillospira;g__Oscillospira_unclassified;
Otu1500	0	0	0	0	0	0	0	0	0	0	0	0	0	0	0	0	0	0	0	0	0	0	0	0	5	0	0	0	0	0	0	0	0	0	0	0	0	0	0	0	Otu1500	k__Bacteria;p__Firmicutes;c__Clostridia;o__Clostridiales;f__Veillonellaceae;g__Dialister;g__Dialister_unclassified;
Otu1503	0	0	0	0	0	0	0	0	0	0	0	0	0	0	0	0	0	0	0	0	0	0	0	0	1	0	0	0	0	0	0	0	0	0	0	0	0	0	0	0	Otu1503	k__Bacteria;p__Firmicutes;c__Clostridia;o__Clostridiales;o__Clostridiales_unclassified;o__Clostridiales_unclassified;o__Clostridiales_unclassified;
Otu1504	0	0	0	0	0	0	0	0	0	0	0	0	0	0	0	0	0	0	0	0	0	0	0	0	0	0	0	0	0	0	0	0	0	0	0	0	1	0	0	0	Otu1504	k__Bacteria;p__Bacteroidetes;c__Bacteroidia;o__Bacteroidales;f__S24-7;f__S24-7_unclassified;f__S24-7_unclassified;
Otu1505	0	0	0	0	0	0	0	0	0	0	0	0	0	0	0	0	0	3	0	0	0	0	0	0	0	0	0	0	0	0	0	0	0	0	0	0	0	0	0	0	Otu1505	k__Bacteria;p__Bacteroidetes;c__Bacteroidia;o__Bacteroidales;f__Porphyromonadaceae;g__Parabacteroides;s__distasonis;
Otu1507	0	0	0	0	0	0	0	0	0	0	0	0	0	0	0	1	0	0	1	1	0	0	0	0	0	0	0	1	0	0	0	0	1	0	0	0	0	0	0	0	Otu1507	k__Bacteria;p__Bacteroidetes;c__Bacteroidia;o__Bacteroidales;f__Rikenellaceae;f__Rikenellaceae_unclassified;f__Rikenellaceae_unclassified;
Otu1508	1	0	0	0	0	1	0	1	0	0	0	0	0	0	1	0	0	0	0	0	0	0	0	0	0	0	0	0	0	0	0	0	0	1	0	0	0	0	0	0	Otu1508	k__Bacteria;p__Firmicutes;c__Clostridia;o__Clostridiales;f__Lachnospiraceae;g__Blautia;g__Blautia_unclassified;
Otu1509	0	0	0	0	0	0	0	0	0	0	0	0	0	0	2	0	0	0	0	0	0	0	0	0	0	0	0	0	0	0	0	0	0	0	0	0	0	0	0	0	Otu1509	k__Bacteria;p__Firmicutes;c__Clostridia;o__Clostridiales;f__Ruminococcaceae;g__Ruminococcus;g__Ruminococcus_unclassified;
Otu1510	0	0	0	0	0	0	0	2	0	0	0	0	1	0	0	0	0	0	0	0	0	1	0	0	0	0	0	0	0	0	0	1	0	0	0	0	0	0	0	0	Otu1510	k__Bacteria;p__Firmicutes;c__Erysipelotrichi;o__Erysipelotrichales;f__Erysipelotrichaceae;g__Allobaculum;g__Allobaculum_unclassified;
Otu1515	0	0	0	0	0	0	0	0	0	0	0	0	0	1	0	0	0	0	0	0	0	0	0	0	0	0	0	0	0	0	0	0	0	0	0	0	0	0	0	0	Otu1515	k__Bacteria;p__Firmicutes;c__Clostridia;o__Clostridiales;f__Ruminococcaceae;g__Oscillospira;g__Oscillospira_unclassified;
Otu1519	0	0	0	0	0	0	0	0	0	0	0	0	0	0	0	0	0	0	0	0	0	0	0	0	0	0	0	0	0	0	0	0	0	1	0	0	0	0	0	0	Otu1519	k__Bacteria;p__Firmicutes;c__Clostridia;o__Clostridiales;f__Lachnospiraceae;g__Lachnospira;g__Lachnospira_unclassified;
Otu1523	0	0	0	0	0	1	0	1	0	0	2	0	0	0	0	0	0	0	0	0	0	0	0	0	0	0	0	0	0	0	0	0	0	0	0	0	0	0	0	0	Otu1523	k__Bacteria;p__Bacteroidetes;c__Bacteroidia;o__Bacteroidales;f__Bacteroidaceae;g__Bacteroides;g__Bacteroides_unclassified;
Otu1527	0	0	0	0	0	0	0	1	0	0	0	0	0	0	0	0	0	0	0	0	0	0	0	0	0	0	0	0	0	0	0	0	0	0	0	0	0	0	0	0	Otu1527	k__Bacteria;p__Firmicutes;c__Clostridia;o__Clostridiales;f__Lachnospiraceae;g__Coprococcus;g__Coprococcus_unclassified;
Otu1530	0	0	0	0	0	0	0	0	0	2	0	0	0	0	0	0	0	0	0	0	0	0	0	1	0	0	0	0	0	0	0	0	0	0	0	0	0	0	0	0	Otu1530	k__Bacteria;p__Firmicutes;c__Clostridia;o__Clostridiales;f__Lachnospiraceae;g__Coprococcus;g__Coprococcus_unclassified;
Otu1531	0	0	0	1	0	0	0	0	0	0	0	0	1	0	0	0	0	0	0	0	0	0	0	0	0	0	0	0	0	0	0	0	0	0	0	0	1	0	0	0	Otu1531	k__Bacteria;p__Firmicutes;c__Clostridia;o__Clostridiales;f__Lachnospiraceae;f__Lachnospiraceae_unclassified;f__Lachnospiraceae_unclassified;
Otu1532	0	0	0	0	0	0	0	0	0	0	0	0	0	0	0	0	0	0	0	0	0	0	1	0	0	0	0	0	0	0	0	0	0	0	0	0	0	0	0	0	Otu1532	k__Bacteria;p__Bacteroidetes;c__Bacteroidia;o__Bacteroidales;f__Bacteroidaceae;g__Bacteroides;g__Bacteroides_unclassified;
Otu1533	0	0	0	0	0	0	0	4	0	0	0	0	0	0	0	0	0	0	0	0	0	0	0	0	0	0	0	0	0	0	0	0	0	0	0	0	0	0	0	0	Otu1533	k__Bacteria;p__Firmicutes;c__Clostridia;o__Clostridiales;f__Christensenellaceae;f__Christensenellaceae_unclassified;f__Christensenellaceae_unclassified;
Otu1534	0	0	0	0	0	0	0	0	0	0	0	0	0	0	1	0	0	0	0	0	0	0	0	0	0	0	0	0	0	0	0	0	0	0	0	0	0	0	0	0	Otu1534	k__Bacteria;p__Firmicutes;c__Clostridia;o__Clostridiales;o__Clostridiales_unclassified;o__Clostridiales_unclassified;o__Clostridiales_unclassified;
Otu1536	0	0	0	0	0	0	0	0	0	0	0	0	0	0	0	0	0	0	0	0	0	0	0	0	0	1	3	0	0	0	0	0	0	0	0	0	0	0	0	0	Otu1536	k__Bacteria;p__Firmicutes;c__Clostridia;o__Clostridiales;f__Lachnospiraceae;f__Lachnospiraceae_unclassified;f__Lachnospiraceae_unclassified;
Otu1537	0	0	1	0	0	0	0	0	0	0	2	0	0	0	0	0	0	0	0	0	0	0	0	0	0	0	0	0	0	0	0	0	0	0	0	0	0	0	0	0	Otu1537	k__Bacteria;p__Bacteroidetes;c__Bacteroidia;o__Bacteroidales;f__Bacteroidaceae;g__Bacteroides;g__Bacteroides_unclassified;
Otu1539	0	0	0	0	0	0	0	0	0	0	0	0	0	0	1	0	0	0	0	0	0	0	0	0	0	0	0	0	0	0	0	0	0	0	0	0	0	0	0	0	Otu1539	k__Bacteria;p__Firmicutes;c__Clostridia;o__Clostridiales;f__Lachnospiraceae;f__Lachnospiraceae_unclassified;f__Lachnospiraceae_unclassified;
Otu1543	0	0	1	0	0	0	0	0	0	0	1	0	0	0	0	0	0	0	0	0	0	1	0	0	0	0	0	0	0	0	0	0	0	0	0	0	0	0	0	1	Otu1543	k__Bacteria;p__Firmicutes;c__Clostridia;o__Clostridiales;f__Lachnospiraceae;f__Lachnospiraceae_unclassified;f__Lachnospiraceae_unclassified;
Otu1544	0	0	0	0	0	0	0	0	0	2	0	0	0	0	0	0	0	0	0	0	0	0	0	0	0	0	0	0	0	0	0	0	0	0	1	0	0	0	0	0	Otu1544	k__Bacteria;p__Firmicutes;c__Clostridia;o__Clostridiales;f__Lachnospiraceae;f__Lachnospiraceae_unclassified;f__Lachnospiraceae_unclassified;
Otu1545	0	0	0	0	0	0	0	0	0	0	0	0	0	0	0	0	0	0	0	0	0	0	0	0	0	0	0	0	0	0	0	0	0	1	0	0	0	0	0	0	Otu1545	k__Bacteria;p__Proteobacteria;c__Gammaproteobacteria;o__Enterobacteriales;f__Enterobacteriaceae;f__Enterobacteriaceae_unclassified;f__Enterobacteriaceae_unclassified;
Otu1546	0	0	0	0	0	0	0	0	0	0	0	0	0	0	0	0	0	0	0	0	0	0	0	0	0	0	0	0	0	0	0	0	0	0	2	0	0	0	0	0	Otu1546	k__Bacteria;p__Firmicutes;c__Clostridia;o__Clostridiales;f__Lachnospiraceae;g__Anaerostipes;g__Anaerostipes_unclassified;
Otu1547	0	0	0	0	0	0	1	0	0	0	0	0	0	0	0	0	0	0	0	0	0	0	0	0	0	0	0	0	0	0	0	0	0	0	0	0	0	0	0	0	Otu1547	k__Bacteria;p__Firmicutes;c__Clostridia;o__Clostridiales;f__Lachnospiraceae;g__[Ruminococcus];s__torques;
Otu1548	0	0	0	0	0	0	0	0	0	0	0	0	0	0	0	0	0	0	0	0	0	0	0	0	1	0	0	0	1	1	0	0	0	0	0	0	0	0	0	0	Otu1548	k__Bacteria;p__Firmicutes;c__Bacilli;o__Lactobacillales;f__Leuconostocaceae;g__Weissella;g__Weissella_unclassified;
Otu1550	0	0	0	0	0	0	0	0	0	0	0	0	0	0	0	0	0	0	0	0	0	0	0	0	0	0	0	0	0	0	0	0	0	0	0	1	2	0	0	0	Otu1550	k__Bacteria;k__Bacteria_unclassified;k__Bacteria_unclassified;k__Bacteria_unclassified;k__Bacteria_unclassified;k__Bacteria_unclassified;k__Bacteria_unclassified;
Otu1551	0	0	0	0	0	0	0	0	1	1	0	0	0	0	0	0	0	0	0	0	0	0	0	0	0	0	0	0	0	0	0	0	0	0	0	0	0	0	0	0	Otu1551	k__Bacteria;p__Firmicutes;c__Clostridia;o__Clostridiales;f__Lachnospiraceae;f__Lachnospiraceae_unclassified;f__Lachnospiraceae_unclassified;
Otu1552	0	0	0	0	0	0	0	0	0	0	0	0	0	0	0	0	0	0	0	0	0	0	0	0	0	0	0	0	0	0	0	0	0	4	0	0	0	0	0	0	Otu1552	k__Bacteria;p__Bacteroidetes;c__Bacteroidia;o__Bacteroidales;f__Prevotellaceae;g__Prevotella;g__Prevotella_unclassified;
Otu1554	0	0	0	0	0	0	0	0	0	0	0	0	0	0	0	0	0	0	0	1	0	0	0	0	0	0	0	0	0	0	0	1	0	0	0	0	0	0	0	0	Otu1554	k__Bacteria;p__Firmicutes;c__Clostridia;o__Clostridiales;f__Lachnospiraceae;g__Dorea;g__Dorea_unclassified;
Otu1559	0	0	0	0	0	0	0	0	0	0	0	0	0	0	0	0	0	0	0	0	0	0	0	0	0	0	0	1	3	0	0	0	0	0	0	0	0	0	0	0	Otu1559	k__Bacteria;p__Firmicutes;c__Erysipelotrichi;o__Erysipelotrichales;f__Erysipelotrichaceae;f__Erysipelotrichaceae_unclassified;f__Erysipelotrichaceae_unclassified;
Otu1565	0	0	0	0	0	0	0	0	0	1	0	0	0	0	0	0	0	0	0	0	1	1	0	0	0	0	0	0	0	0	0	0	0	0	0	0	0	0	0	0	Otu1565	k__Bacteria;p__Firmicutes;c__Bacilli;o__Turicibacterales;f__Turicibacteraceae;g__Turicibacter;g__Turicibacter_unclassified;
Otu1568	0	0	0	0	0	0	0	0	0	0	0	0	0	0	0	0	1	0	0	0	0	1	0	0	0	0	0	0	0	0	0	0	0	0	0	0	0	0	0	0	Otu1568	k__Bacteria;p__Firmicutes;c__Clostridia;o__Clostridiales;f__Ruminococcaceae;f__Ruminococcaceae_unclassified;f__Ruminococcaceae_unclassified;
Otu1570	0	0	0	0	0	0	0	0	0	0	0	0	0	0	0	0	0	0	0	0	0	0	0	0	0	0	0	1	0	0	0	0	2	0	0	0	0	0	0	0	Otu1570	k__Bacteria;p__Bacteroidetes;c__Bacteroidia;o__Bacteroidales;f__Bacteroidaceae;g__Bacteroides;s__uniformis;
Otu1573	0	0	0	0	0	0	0	0	0	1	0	0	0	0	0	0	0	0	0	0	0	0	0	0	0	0	0	0	0	0	0	0	0	0	0	0	0	0	0	0	Otu1573	k__Bacteria;p__Firmicutes;c__Clostridia;o__Clostridiales;o__Clostridiales_unclassified;o__Clostridiales_unclassified;o__Clostridiales_unclassified;
Otu1574	0	0	0	0	0	0	0	0	0	0	0	0	0	0	0	0	0	0	0	0	0	0	0	0	0	0	0	0	0	0	0	0	0	0	0	0	2	0	0	0	Otu1574	k__Bacteria;p__Firmicutes;c__Clostridia;o__Clostridiales;f__Lachnospiraceae;f__Lachnospiraceae_unclassified;f__Lachnospiraceae_unclassified;
Otu1575	3	0	0	0	0	0	0	0	0	0	0	0	0	0	0	0	0	0	0	0	0	0	0	0	0	0	0	0	0	0	0	0	0	0	0	0	0	0	0	0	Otu1575	k__Bacteria;p__Firmicutes;c__Erysipelotrichi;o__Erysipelotrichales;f__Erysipelotrichaceae;g__Coprobacillus;g__Coprobacillus_unclassified;
Otu1576	0	0	0	0	0	0	0	0	0	0	0	0	0	0	0	0	0	0	0	0	0	0	0	0	0	0	0	0	0	0	0	0	0	0	0	1	3	0	0	0	Otu1576	k__Bacteria;p__Firmicutes;c__Clostridia;o__Clostridiales;f__Lachnospiraceae;f__Lachnospiraceae_unclassified;f__Lachnospiraceae_unclassified;
Otu1578	0	0	0	0	0	0	0	0	0	0	0	0	0	0	0	0	0	0	0	0	0	1	1	0	0	0	0	0	0	0	0	1	0	0	0	0	0	0	0	0	Otu1578	k__Bacteria;p__Bacteroidetes;c__Bacteroidia;o__Bacteroidales;f__S24-7;f__S24-7_unclassified;f__S24-7_unclassified;
Otu1580	0	0	0	0	0	0	0	0	0	2	0	0	0	0	0	0	0	0	0	0	0	0	0	0	0	0	0	0	0	0	0	0	0	0	0	0	0	0	0	0	Otu1580	k__Bacteria;p__Cyanobacteria;c__Chloroplast;o__Streptophyta;o__Streptophyta_unclassified;o__Streptophyta_unclassified;o__Streptophyta_unclassified;
Otu1583	0	0	0	0	0	0	0	0	0	2	0	0	0	0	1	0	0	0	0	0	0	0	0	0	0	0	0	0	0	0	0	0	0	0	0	0	0	0	0	0	Otu1583	k__Bacteria;p__Firmicutes;c__Clostridia;o__Clostridiales;f__Clostridiaceae;g__Clostridium;g__Clostridium_unclassified;
Otu1584	0	0	0	0	0	0	0	0	0	0	0	0	0	0	0	0	0	0	0	0	0	0	0	0	0	0	0	0	0	0	0	0	0	0	0	1	0	0	0	0	Otu1584	k__Bacteria;p__Firmicutes;c__Clostridia;o__Clostridiales;f__Ruminococcaceae;g__Oscillospira;g__Oscillospira_unclassified;
Otu1585	0	0	0	0	0	0	0	0	0	0	0	0	0	0	0	0	0	0	0	0	0	0	0	0	0	0	0	0	0	0	0	0	0	0	0	0	0	2	0	0	Otu1585	k__Bacteria;p__Firmicutes;c__Clostridia;o__Clostridiales;o__Clostridiales_unclassified;o__Clostridiales_unclassified;o__Clostridiales_unclassified;
Otu1587	0	0	1	0	0	0	0	1	0	1	0	0	0	0	0	0	0	0	0	0	0	0	1	0	0	0	0	0	0	0	0	0	0	0	0	0	0	0	0	0	Otu1587	k__Bacteria;p__Firmicutes;c__Clostridia;o__Clostridiales;f__Lachnospiraceae;f__Lachnospiraceae_unclassified;f__Lachnospiraceae_unclassified;
Otu1588	0	0	0	0	0	0	0	0	0	0	0	0	0	0	0	0	0	0	0	0	2	0	0	0	0	2	0	0	0	0	0	0	0	0	0	0	0	0	0	0	Otu1588	k__Bacteria;p__Bacteroidetes;c__Bacteroidia;o__Bacteroidales;f__Bacteroidaceae;g__Bacteroides;g__Bacteroides_unclassified;
Otu1589	0	0	0	0	0	0	0	0	0	0	0	0	0	0	0	0	0	0	0	0	0	0	0	0	0	0	0	0	4	0	0	0	0	0	0	0	0	0	0	0	Otu1589	k__Bacteria;k__Bacteria_unclassified;k__Bacteria_unclassified;k__Bacteria_unclassified;k__Bacteria_unclassified;k__Bacteria_unclassified;k__Bacteria_unclassified;
Otu1590	0	0	0	0	0	0	0	0	0	0	0	0	1	0	0	0	0	0	0	0	0	0	0	0	0	0	0	0	0	0	0	0	0	0	0	0	0	0	0	0	Otu1590	k__Bacteria;p__Bacteroidetes;c__Bacteroidia;o__Bacteroidales;f__S24-7;f__S24-7_unclassified;f__S24-7_unclassified;
Otu1591	0	0	0	0	0	0	0	0	0	0	0	0	0	0	0	0	0	0	0	0	0	0	0	0	0	0	0	0	0	0	0	0	0	0	0	0	0	0	4	0	Otu1591	k__Bacteria;p__Firmicutes;c__Clostridia;o__Clostridiales;f__Christensenellaceae;f__Christensenellaceae_unclassified;f__Christensenellaceae_unclassified;
Otu1595	0	0	0	0	0	0	0	0	0	0	0	0	0	0	0	0	0	0	0	0	0	2	0	0	0	0	0	0	0	0	0	0	0	0	0	0	0	0	0	0	Otu1595	k__Bacteria;p__Verrucomicrobia;c__Verrucomicrobiae;o__Verrucomicrobiales;f__Verrucomicrobiaceae;g__Akkermansia;s__muciniphila;
Otu1597	0	0	0	0	0	0	0	2	0	0	0	0	0	0	0	0	0	0	0	0	0	0	0	0	0	0	0	0	0	0	0	0	0	0	0	0	0	0	0	0	Otu1597	k__Bacteria;k__Bacteria_unclassified;k__Bacteria_unclassified;k__Bacteria_unclassified;k__Bacteria_unclassified;k__Bacteria_unclassified;k__Bacteria_unclassified;
Otu1599	0	0	0	0	0	0	0	0	0	0	2	0	0	0	0	0	0	0	0	0	0	0	0	0	0	0	0	0	0	0	0	0	0	0	0	0	0	0	0	0	Otu1599	k__Bacteria;k__Bacteria_unclassified;k__Bacteria_unclassified;k__Bacteria_unclassified;k__Bacteria_unclassified;k__Bacteria_unclassified;k__Bacteria_unclassified;
Otu1601	0	1	0	0	0	0	0	0	0	0	0	0	0	0	0	0	0	0	0	0	0	0	0	0	0	0	0	0	0	0	2	1	0	0	0	0	0	0	0	0	Otu1601	k__Bacteria;p__Bacteroidetes;c__Bacteroidia;o__Bacteroidales;f__Bacteroidaceae;g__Bacteroides;s__ovatus;
Otu1602	0	0	0	0	0	0	0	0	0	0	0	0	0	0	0	0	0	0	0	0	0	0	0	0	0	0	0	0	0	2	0	0	0	0	1	0	0	0	0	0	Otu1602	k__Bacteria;p__Firmicutes;c__Clostridia;o__Clostridiales;f__Ruminococcaceae;g__Ruminococcus;g__Ruminococcus_unclassified;
Otu1606	0	0	0	0	0	0	0	0	0	0	0	0	0	0	0	0	0	0	0	0	0	0	0	0	3	0	0	0	0	0	0	0	0	0	0	0	0	0	0	0	Otu1606	k__Bacteria;p__Firmicutes;p__Firmicutes_unclassified;p__Firmicutes_unclassified;p__Firmicutes_unclassified;p__Firmicutes_unclassified;p__Firmicutes_unclassified;
Otu1608	0	0	0	0	0	2	0	0	0	0	2	0	0	0	0	0	0	0	0	0	0	0	0	0	0	0	0	0	0	0	0	0	0	0	0	0	0	0	0	0	Otu1608	k__Bacteria;p__Firmicutes;c__Clostridia;o__Clostridiales;f__Lachnospiraceae;g__Clostridium;s__hathewayi;
Otu1609	0	0	0	0	0	0	0	0	0	0	0	0	1	0	0	0	0	0	0	0	0	1	0	0	0	0	0	0	0	0	0	0	0	0	0	0	0	0	0	0	Otu1609	k__Bacteria;p__Firmicutes;c__Clostridia;o__Clostridiales;f__Lachnospiraceae;f__Lachnospiraceae_unclassified;f__Lachnospiraceae_unclassified;
Otu1610	0	0	0	0	0	0	0	0	0	0	1	0	0	0	0	0	0	0	0	0	0	0	0	0	0	0	0	0	0	0	0	0	0	0	0	0	0	0	0	0	Otu1610	k__Bacteria;p__Firmicutes;c__Clostridia;o__Clostridiales;f__Lachnospiraceae;f__Lachnospiraceae_unclassified;f__Lachnospiraceae_unclassified;
Otu1611	0	0	0	0	1	0	0	0	0	0	0	0	0	0	0	0	0	0	0	0	0	0	0	0	0	0	0	0	0	0	0	0	0	0	0	0	0	0	0	0	Otu1611	k__Bacteria;p__Firmicutes;c__Clostridia;o__Clostridiales;f__Ruminococcaceae;g__Subdoligranulum;s__variabile;
Otu1614	0	0	0	0	0	0	0	0	0	0	0	0	0	0	0	0	0	0	0	0	1	0	0	0	0	0	0	0	0	0	0	0	0	0	0	0	1	0	0	0	Otu1614	k__Bacteria;p__Firmicutes;c__Clostridia;o__Clostridiales;f__Ruminococcaceae;f__Ruminococcaceae_unclassified;f__Ruminococcaceae_unclassified;
Otu1615	0	4	0	0	0	0	0	0	0	0	0	0	0	0	0	0	0	0	0	0	0	0	0	0	0	0	0	0	0	0	0	0	0	0	0	0	0	0	0	0	Otu1615	k__Bacteria;p__Firmicutes;c__Clostridia;o__Clostridiales;f__Lachnospiraceae;f__Lachnospiraceae_unclassified;f__Lachnospiraceae_unclassified;
Otu1616	0	0	0	0	0	0	0	0	0	0	0	0	0	0	0	0	0	0	1	1	0	0	0	0	0	0	0	0	0	0	0	0	0	0	0	0	0	0	0	0	Otu1616	k__Bacteria;p__Firmicutes;c__Clostridia;o__Clostridiales;f__Lachnospiraceae;f__Lachnospiraceae_unclassified;f__Lachnospiraceae_unclassified;
Otu1618	0	0	0	0	0	0	0	0	0	0	0	0	0	0	1	0	0	0	0	0	0	0	0	0	0	0	0	0	0	0	0	0	0	0	0	0	0	0	0	0	Otu1618	k__Bacteria;p__Firmicutes;c__Clostridia;o__Clostridiales;f__Ruminococcaceae;g__Oscillospira;g__Oscillospira_unclassified;
Otu1619	0	0	0	0	0	0	0	0	0	0	0	0	0	0	0	3	0	0	0	0	0	0	0	0	0	0	0	0	0	1	0	0	0	0	0	0	0	0	0	0	Otu1619	k__Bacteria;p__Firmicutes;c__Clostridia;o__Clostridiales;f__Lachnospiraceae;f__Lachnospiraceae_unclassified;f__Lachnospiraceae_unclassified;
Otu1620	0	0	0	0	0	0	0	0	0	0	0	2	0	0	0	0	0	0	0	0	0	0	0	0	0	0	0	0	0	0	0	0	0	0	0	0	0	0	0	0	Otu1620	k__Bacteria;p__Bacteroidetes;c__Bacteroidia;o__Bacteroidales;f__Rikenellaceae;f__Rikenellaceae_unclassified;f__Rikenellaceae_unclassified;
Otu1621	0	0	0	0	0	0	0	0	0	0	0	0	0	0	0	0	0	0	1	1	0	0	0	0	0	0	0	0	0	0	0	0	0	0	0	0	0	0	0	0	Otu1621	k__Bacteria;p__Firmicutes;c__Clostridia;o__Clostridiales;f__Lachnospiraceae;f__Lachnospiraceae_unclassified;f__Lachnospiraceae_unclassified;
Otu1622	0	0	0	1	1	0	0	0	0	0	0	0	0	0	0	0	0	0	0	0	0	0	0	0	0	0	0	0	0	0	0	0	0	0	0	0	0	0	0	0	Otu1622	k__Bacteria;p__Firmicutes;c__Erysipelotrichi;o__Erysipelotrichales;f__Erysipelotrichaceae;g__Clostridium;s__ramosum;
Otu1624	0	0	0	0	0	0	0	0	0	0	0	0	0	1	0	0	0	0	0	0	0	0	0	0	0	0	0	0	0	0	0	0	0	0	0	0	0	0	0	0	Otu1624	k__Bacteria;p__Firmicutes;c__Clostridia;o__Clostridiales;f__Eubacteriaceae;g__Anaerofustis;g__Anaerofustis_unclassified;
Otu1626	0	0	0	0	0	0	0	0	0	0	0	0	0	0	1	0	0	0	0	0	0	0	0	0	0	0	0	0	0	0	0	0	0	0	0	0	0	0	0	0	Otu1626	k__Bacteria;p__Firmicutes;c__Clostridia;o__Clostridiales;f__Lachnospiraceae;f__Lachnospiraceae_unclassified;f__Lachnospiraceae_unclassified;
Otu1629	0	0	0	0	0	0	0	0	0	0	1	0	1	0	0	0	0	0	0	0	0	0	0	0	0	0	0	0	0	0	0	0	0	0	0	0	0	0	0	0	Otu1629	k__Bacteria;p__Firmicutes;c__Clostridia;o__Clostridiales;f__Lachnospiraceae;f__Lachnospiraceae_unclassified;f__Lachnospiraceae_unclassified;
Otu1633	0	0	0	0	0	0	2	0	0	0	0	0	0	0	0	0	1	1	0	0	0	0	0	0	0	0	0	0	0	0	0	0	0	0	0	0	0	0	0	0	Otu1633	k__Bacteria;p__Firmicutes;c__Clostridia;o__Clostridiales;f__Ruminococcaceae;f__Ruminococcaceae_unclassified;f__Ruminococcaceae_unclassified;
Otu1635	0	0	0	0	0	0	0	0	0	0	0	0	0	0	1	0	0	0	0	0	0	0	0	0	0	0	0	0	0	0	0	0	0	0	0	0	0	0	0	0	Otu1635	k__Bacteria;p__Actinobacteria;c__Actinobacteria;o__Actinomycetales;f__Corynebacteriaceae;g__Corynebacterium;g__Corynebacterium_unclassified;
Otu1636	0	0	0	0	0	0	0	0	0	1	0	0	0	0	0	0	0	0	0	0	0	0	0	0	0	0	0	0	0	0	0	0	0	0	0	0	0	0	0	0	Otu1636	k__Bacteria;p__Firmicutes;c__Clostridia;o__Clostridiales;f__Ruminococcaceae;g__Ruminococcus;g__Ruminococcus_unclassified;
Otu1637	0	0	0	0	0	0	0	0	0	0	0	0	0	0	1	0	0	0	0	0	0	0	0	0	0	0	0	0	0	0	0	0	0	0	0	0	0	0	0	0	Otu1637	k__Bacteria;p__Actinobacteria;c__Coriobacteriia;o__Coriobacteriales;f__Coriobacteriaceae;g__Enterococcus;s__casseliflavus;
Otu1638	0	0	0	0	0	0	0	0	0	0	0	0	0	0	0	0	0	0	0	0	0	0	0	0	0	0	0	0	0	0	1	0	0	0	0	0	0	0	0	0	Otu1638	k__Bacteria;p__Firmicutes;c__Clostridia;o__Clostridiales;f__Ruminococcaceae;f__Ruminococcaceae_unclassified;f__Ruminococcaceae_unclassified;
Otu1639	0	0	0	0	0	0	0	0	0	0	0	0	0	4	0	0	0	0	0	0	0	0	0	0	0	0	0	0	0	0	0	0	0	0	0	0	0	0	0	0	Otu1639	k__Bacteria;p__Bacteroidetes;c__Bacteroidia;o__Bacteroidales;f__Prevotellaceae;g__Prevotella;g__Prevotella_unclassified;
Otu1641	0	0	1	0	0	1	0	0	0	0	0	0	0	0	0	0	2	0	0	0	0	0	0	0	0	0	0	0	0	0	0	0	0	0	0	0	0	0	0	0	Otu1641	k__Bacteria;p__Firmicutes;c__Clostridia;o__Clostridiales;f__Lachnospiraceae;f__Lachnospiraceae_unclassified;f__Lachnospiraceae_unclassified;
Otu1642	0	0	0	0	0	0	0	0	0	0	0	0	0	0	0	0	0	0	0	0	0	0	0	0	0	0	0	0	0	0	2	0	0	0	0	0	0	0	0	0	Otu1642	k__Bacteria;p__Firmicutes;c__Clostridia;o__Clostridiales;f__Lachnospiraceae;g__Clostridium;s__citroniae;
Otu1644	0	1	0	0	0	0	0	0	0	0	0	0	0	0	0	0	0	0	0	0	0	0	0	0	0	0	0	0	0	0	0	0	0	0	0	0	0	0	0	0	Otu1644	k__Bacteria;p__Firmicutes;c__Clostridia;o__Clostridiales;f__Lachnospiraceae;f__Lachnospiraceae_unclassified;f__Lachnospiraceae_unclassified;
Otu1645	0	0	0	0	0	0	0	0	0	0	0	0	0	0	0	0	0	0	0	0	0	0	0	0	0	0	0	0	0	4	0	0	0	0	0	0	0	0	0	0	Otu1645	k__Bacteria;p__Firmicutes;p__Firmicutes_unclassified;p__Firmicutes_unclassified;p__Firmicutes_unclassified;p__Firmicutes_unclassified;p__Firmicutes_unclassified;
Otu1646	0	0	0	0	0	0	0	0	0	3	0	0	0	0	0	0	0	0	0	0	0	0	0	0	0	0	0	0	0	0	0	0	0	0	0	0	0	0	0	0	Otu1646	k__Bacteria;p__Firmicutes;c__Clostridia;o__Clostridiales;o__Clostridiales_unclassified;o__Clostridiales_unclassified;o__Clostridiales_unclassified;
Otu1647	0	0	0	0	2	0	0	2	0	0	0	0	0	0	0	0	0	0	0	0	0	0	0	0	0	0	0	0	0	0	0	0	0	0	0	0	0	0	0	0	Otu1647	k__Bacteria;p__Firmicutes;c__Clostridia;o__Clostridiales;f__Lachnospiraceae;g__Blautia;g__Blautia_unclassified;
Otu1649	0	0	0	0	0	0	0	0	0	0	0	0	0	0	0	0	2	0	0	0	0	0	0	0	0	0	0	0	0	0	0	0	0	0	0	0	0	0	0	0	Otu1649	k__Bacteria;p__Bacteroidetes;c__Bacteroidia;o__Bacteroidales;f__[Odoribacteraceae];g__Odoribacter;g__Odoribacter_unclassified;
Otu1651	0	0	0	0	4	0	0	0	0	0	0	0	0	0	0	0	0	0	0	0	0	0	0	0	0	0	0	0	0	0	0	0	0	0	0	0	0	0	0	0	Otu1651	k__Bacteria;p__Firmicutes;c__Erysipelotrichi;o__Erysipelotrichales;f__Erysipelotrichaceae;g__Clostridium;g__Clostridium_unclassified;
Otu1653	0	0	0	0	4	0	0	0	0	0	0	0	0	0	0	0	0	0	0	0	0	0	0	0	0	0	0	0	0	0	0	0	0	0	0	0	0	0	0	0	Otu1653	k__Bacteria;p__Firmicutes;c__Clostridia;o__Clostridiales;f__Lachnospiraceae;g__[Ruminococcus];s__gnavus;
Otu1654	0	0	0	0	0	0	0	0	0	0	0	0	0	0	0	0	0	0	0	0	0	0	0	0	4	0	0	0	0	0	0	0	0	0	0	0	0	0	0	0	Otu1654	k__Bacteria;p__Actinobacteria;c__Coriobacteriia;o__Coriobacteriales;f__Coriobacteriaceae;f__Coriobacteriaceae_unclassified;f__Coriobacteriaceae_unclassified;
Otu1656	0	0	0	0	0	3	0	0	1	0	0	0	0	0	0	0	0	0	0	0	0	0	0	0	0	0	0	0	0	0	0	0	0	0	0	0	0	0	0	0	Otu1656	k__Bacteria;p__Firmicutes;c__Clostridia;o__Clostridiales;f__Ruminococcaceae;g__Clostridium;s__methylpentosum;
Otu1659	0	0	0	0	0	0	0	0	0	0	0	0	0	0	0	0	0	0	0	0	0	0	0	0	0	0	0	0	0	1	0	0	0	0	0	0	0	0	0	0	Otu1659	k__Bacteria;p__Firmicutes;c__Clostridia;o__Clostridiales;f__Christensenellaceae;f__Christensenellaceae_unclassified;f__Christensenellaceae_unclassified;
Otu1660	0	1	0	0	1	0	0	0	0	0	0	0	0	0	0	0	0	1	0	0	0	0	0	0	0	0	0	0	0	0	1	0	0	0	0	0	0	0	0	0	Otu1660	k__Bacteria;p__Bacteroidetes;c__Bacteroidia;o__Bacteroidales;f__Bacteroidaceae;g__Bacteroides;g__Bacteroides_unclassified;
Otu1661	0	1	0	1	1	0	0	0	0	0	0	0	0	0	0	0	0	0	0	0	0	1	0	0	0	0	0	0	0	0	0	0	0	0	0	0	0	0	0	0	Otu1661	k__Bacteria;p__Bacteroidetes;c__Bacteroidia;o__Bacteroidales;f__Bacteroidaceae;g__Bacteroides;g__Bacteroides_unclassified;
Otu1663	0	0	0	0	0	0	0	0	0	0	0	0	0	0	0	0	0	0	0	1	0	0	0	0	0	0	0	0	0	0	0	0	0	0	0	0	0	0	0	0	Otu1663	k__Bacteria;p__Firmicutes;c__Clostridia;o__Clostridiales;f__Ruminococcaceae;g__Clostridium;s__methylpentosum;
Otu1664	0	0	0	0	0	0	0	0	0	0	0	0	0	0	0	0	0	0	0	0	0	0	0	0	0	0	0	0	0	0	0	1	0	0	0	0	1	0	0	0	Otu1664	k__Bacteria;p__Firmicutes;c__Clostridia;o__Clostridiales;o__Clostridiales_unclassified;o__Clostridiales_unclassified;o__Clostridiales_unclassified;
Otu1666	0	0	0	0	0	0	2	0	0	0	0	0	0	0	0	0	0	0	0	0	0	0	0	0	0	0	0	0	0	0	0	0	0	0	0	0	0	0	0	0	Otu1666	k__Bacteria;p__Firmicutes;c__Clostridia;o__Clostridiales;f__Lachnospiraceae;g__Blautia;g__Blautia_unclassified;
Otu1667	0	0	0	0	0	0	0	0	0	0	0	0	0	0	0	0	0	0	0	0	0	0	0	0	1	0	0	0	0	0	0	0	0	0	0	0	0	0	0	0	Otu1667	k__Bacteria;p__Synergistetes;c__Synergistia;o__Synergistales;f__Synergistaceae;g__Cloacibacillus;g__Cloacibacillus_unclassified;
Otu1668	0	0	0	0	0	0	0	0	0	0	0	0	0	2	0	0	0	0	0	0	0	0	0	0	0	0	0	0	0	0	0	0	0	0	0	0	0	0	0	0	Otu1668	k__Bacteria;p__Firmicutes;c__Clostridia;o__Clostridiales;f__Lachnospiraceae;f__Lachnospiraceae_unclassified;f__Lachnospiraceae_unclassified;
Otu1669	0	0	0	0	0	3	0	1	0	0	0	0	0	0	0	0	0	0	0	0	0	0	0	0	0	0	0	0	0	0	0	0	0	0	0	0	0	0	0	0	Otu1669	k__Bacteria;p__Firmicutes;c__Clostridia;o__Clostridiales;f__Lachnospiraceae;f__Lachnospiraceae_unclassified;f__Lachnospiraceae_unclassified;
Otu1670	2	0	0	2	0	0	0	0	0	0	0	0	0	0	0	0	0	0	0	0	0	0	0	0	0	0	0	0	0	0	0	0	0	0	0	0	0	0	0	0	Otu1670	k__Bacteria;p__Firmicutes;c__Erysipelotrichi;o__Erysipelotrichales;f__Erysipelotrichaceae;g__[Eubacterium];s__dolichum;
Otu1677	0	0	0	0	0	0	0	0	0	0	0	0	1	0	0	0	0	0	0	0	0	1	2	0	0	0	0	0	0	0	0	0	0	0	0	0	0	0	0	0	Otu1677	k__Bacteria;p__Firmicutes;c__Clostridia;o__Clostridiales;f__Lachnospiraceae;f__Lachnospiraceae_unclassified;f__Lachnospiraceae_unclassified;
Otu1678	0	0	0	0	0	0	0	0	0	0	0	0	0	0	0	0	0	0	0	0	0	0	0	0	0	0	0	0	0	0	0	0	0	0	0	0	0	0	4	0	Otu1678	k__Bacteria;k__Bacteria_unclassified;k__Bacteria_unclassified;k__Bacteria_unclassified;k__Bacteria_unclassified;k__Bacteria_unclassified;k__Bacteria_unclassified;
Otu1680	0	0	0	0	2	0	0	0	0	0	0	0	0	0	0	0	0	0	0	0	2	0	0	0	0	0	0	0	0	0	0	0	0	0	0	0	0	0	0	0	Otu1680	k__Bacteria;p__Firmicutes;c__Clostridia;o__Clostridiales;f__Lachnospiraceae;g__Clostridium;g__Clostridium_unclassified;
Otu1681	0	0	0	0	0	0	0	0	0	0	0	0	0	0	1	0	0	0	0	0	0	0	0	0	0	0	0	0	0	0	0	0	0	0	0	0	0	0	0	0	Otu1681	k__Bacteria;p__Firmicutes;c__Clostridia;o__Clostridiales;f__Ruminococcaceae;g__Oscillospira;g__Oscillospira_unclassified;
Otu1683	0	0	0	0	0	0	0	1	0	0	0	0	0	0	0	0	0	0	0	0	0	0	0	0	0	0	0	0	0	0	0	0	3	0	0	0	0	0	0	0	Otu1683	k__Bacteria;p__Firmicutes;c__Clostridia;o__Clostridiales;f__Lachnospiraceae;f__Lachnospiraceae_unclassified;f__Lachnospiraceae_unclassified;
Otu1688	0	0	0	0	0	0	0	0	0	0	0	0	0	0	0	0	0	0	0	0	0	0	0	0	0	0	0	0	0	0	1	0	0	0	0	0	0	0	0	0	Otu1688	k__Bacteria;p__Verrucomicrobia;c__Verrucomicrobiae;o__Verrucomicrobiales;f__Verrucomicrobiaceae;g__Akkermansia;s__muciniphila;
Otu1689	0	0	0	0	0	0	0	0	0	0	0	0	0	0	0	0	0	0	0	0	0	0	0	0	0	0	0	0	0	0	0	0	0	0	0	3	0	0	0	0	Otu1689	k__Bacteria;p__Firmicutes;c__Clostridia;o__Clostridiales;f__Ruminococcaceae;g__Ruminococcus;g__Ruminococcus_unclassified;
Otu1690	0	0	0	0	0	0	0	0	0	0	0	0	0	0	0	0	0	0	0	0	0	0	0	0	0	0	0	0	0	0	0	0	0	0	1	0	0	0	0	0	Otu1690	k__Bacteria;p__Firmicutes;c__Clostridia;o__Clostridiales;f__Lachnospiraceae;f__Lachnospiraceae_unclassified;f__Lachnospiraceae_unclassified;
Otu1691	0	0	0	0	0	0	0	0	0	0	0	0	0	0	0	0	0	0	0	0	0	0	0	0	0	0	0	0	0	0	0	0	0	0	0	0	0	3	0	0	Otu1691	k__Bacteria;p__Bacteroidetes;c__Bacteroidia;o__Bacteroidales;f__S24-7;f__S24-7_unclassified;f__S24-7_unclassified;
Otu1693	0	0	0	0	0	0	0	0	0	1	0	0	0	0	0	0	0	0	0	0	0	0	0	0	0	0	0	0	0	0	0	0	0	0	0	0	0	0	0	0	Otu1693	k__Bacteria;p__Firmicutes;c__Clostridia;o__Clostridiales;f__Ruminococcaceae;f__Ruminococcaceae_unclassified;f__Ruminococcaceae_unclassified;
Otu1697	1	2	0	0	0	0	0	0	0	0	0	0	0	0	0	0	0	0	0	0	0	0	0	0	0	0	0	0	0	0	0	0	0	0	0	0	0	0	0	0	Otu1697	k__Bacteria;p__Firmicutes;c__Clostridia;o__Clostridiales;f__Lachnospiraceae;f__Lachnospiraceae_unclassified;f__Lachnospiraceae_unclassified;
Otu1698	0	0	0	0	0	0	0	0	0	1	0	0	0	0	0	0	0	0	0	0	0	0	0	0	1	0	0	0	0	0	0	0	0	0	0	0	0	0	0	0	Otu1698	k__Bacteria;p__Firmicutes;c__Clostridia;o__Clostridiales;f__Ruminococcaceae;g__Faecalibacterium;s__prausnitzii;
Otu1699	0	0	3	0	0	0	0	0	0	0	0	0	0	0	0	0	0	0	0	0	0	0	0	0	0	0	0	0	0	0	0	0	0	0	0	0	0	0	0	0	Otu1699	k__Bacteria;p__Firmicutes;c__Clostridia;o__Clostridiales;f__Lachnospiraceae;f__Lachnospiraceae_unclassified;f__Lachnospiraceae_unclassified;
Otu1700	0	0	0	0	0	0	0	0	0	0	0	0	0	1	0	0	0	0	0	0	0	0	0	0	0	0	0	0	0	0	0	0	0	0	0	0	0	0	0	0	Otu1700	k__Bacteria;p__Firmicutes;c__Clostridia;o__Clostridiales;f__Lachnospiraceae;g__Blautia;g__Blautia_unclassified;
Otu1701	0	0	0	0	0	0	0	0	0	0	0	0	0	0	0	0	0	0	0	0	0	0	0	0	0	0	0	0	1	0	0	0	0	0	0	0	0	0	0	0	Otu1701	k__Bacteria;p__Firmicutes;c__Clostridia;o__Clostridiales;f__Ruminococcaceae;g__Subdoligranulum;s__variabile;
Otu1703	0	0	0	0	0	0	0	0	0	0	0	0	0	0	1	0	0	0	0	0	0	0	0	1	0	0	0	0	0	0	0	0	0	0	0	0	0	0	0	0	Otu1703	k__Bacteria;p__Firmicutes;c__Clostridia;o__Clostridiales;f__Christensenellaceae;f__Christensenellaceae_unclassified;f__Christensenellaceae_unclassified;
Otu1705	0	0	0	0	0	0	0	0	0	0	0	0	0	0	1	0	0	0	0	0	0	0	0	0	1	0	0	0	0	0	0	0	0	0	0	0	0	0	0	0	Otu1705	k__Bacteria;p__Firmicutes;c__Clostridia;o__Clostridiales;f__Christensenellaceae;f__Christensenellaceae_unclassified;f__Christensenellaceae_unclassified;
Otu1708	0	0	0	0	0	3	0	0	0	0	0	0	0	0	0	0	0	0	0	0	0	0	0	0	0	0	0	0	0	0	0	0	0	0	0	0	0	0	0	0	Otu1708	k__Bacteria;p__Firmicutes;c__Clostridia;o__Clostridiales;o__Clostridiales_unclassified;o__Clostridiales_unclassified;o__Clostridiales_unclassified;
Otu1711	0	0	0	0	0	0	0	0	0	0	0	0	0	0	0	0	0	0	0	0	1	1	0	0	0	0	0	0	0	0	0	0	0	0	0	0	0	0	0	0	Otu1711	k__Bacteria;p__Bacteroidetes;c__Bacteroidia;o__Bacteroidales;f__[Odoribacteraceae];g__Butyricimonas;g__Butyricimonas_unclassified;
Otu1712	0	0	0	0	1	0	0	0	0	0	0	0	0	1	0	0	0	0	0	0	0	0	0	0	0	0	0	0	0	0	0	0	0	0	0	0	0	0	0	0	Otu1712	k__Bacteria;p__Actinobacteria;c__Coriobacteriia;o__Coriobacteriales;f__Coriobacteriaceae;g__Olsenella;g__Olsenella_unclassified;
Otu1714	0	0	0	0	0	0	0	0	0	0	0	0	0	0	0	0	0	0	0	0	0	2	1	0	0	0	0	0	0	0	0	0	0	0	0	0	0	0	0	0	Otu1714	k__Bacteria;p__Firmicutes;c__Clostridia;o__Clostridiales;o__Clostridiales_unclassified;o__Clostridiales_unclassified;o__Clostridiales_unclassified;
Otu1715	0	0	0	0	0	0	0	0	0	0	0	0	0	0	0	0	0	0	0	0	0	0	0	0	0	0	0	0	3	0	0	0	0	0	0	0	0	0	0	0	Otu1715	k__Bacteria;p__Firmicutes;c__Clostridia;o__Clostridiales;o__Clostridiales_unclassified;o__Clostridiales_unclassified;o__Clostridiales_unclassified;
Otu1722	0	0	0	0	0	0	0	0	0	0	0	0	0	0	0	0	0	0	0	0	0	0	0	0	0	1	0	1	0	0	0	0	0	0	0	0	0	0	0	0	Otu1722	k__Bacteria;p__Firmicutes;c__Erysipelotrichi;o__Erysipelotrichales;f__Erysipelotrichaceae;g__Allobaculum;g__Allobaculum_unclassified;
Otu1723	0	0	0	0	0	0	0	0	0	0	0	0	0	0	0	0	0	0	0	0	0	0	0	0	0	0	0	0	3	0	0	0	0	0	0	0	0	0	0	0	Otu1723	k__Bacteria;p__Firmicutes;c__Bacilli;o__Gemellales;f__Gemellaceae;g__Gemella;g__Gemella_unclassified;
Otu1724	0	1	2	0	0	0	0	0	0	0	0	0	0	0	0	0	0	0	0	0	0	0	0	0	0	0	0	0	0	0	0	0	0	0	0	0	0	0	0	0	Otu1724	k__Bacteria;p__Firmicutes;c__Clostridia;o__Clostridiales;f__Lachnospiraceae;g__Clostridium;s__hathewayi;
Otu1727	0	0	0	0	0	0	0	0	0	0	0	0	0	0	0	0	0	0	0	0	0	3	0	0	0	0	0	0	0	0	0	0	0	0	0	0	0	0	0	0	Otu1727	k__Bacteria;p__Firmicutes;c__Clostridia;o__Clostridiales;o__Clostridiales_unclassified;o__Clostridiales_unclassified;o__Clostridiales_unclassified;
Otu1729	0	0	0	0	0	0	0	0	0	0	0	0	0	0	0	0	0	0	0	0	0	0	0	0	0	3	0	0	0	0	0	0	0	0	0	0	0	0	0	0	Otu1729	k__Bacteria;p__Firmicutes;c__Clostridia;o__Clostridiales;f__Lachnospiraceae;f__Lachnospiraceae_unclassified;f__Lachnospiraceae_unclassified;
Otu1730	0	0	0	0	0	0	0	0	0	3	0	0	0	0	0	0	0	0	0	0	0	0	0	0	0	0	0	0	0	0	0	0	0	0	0	0	0	0	0	0	Otu1730	k__Bacteria;p__Firmicutes;c__Erysipelotrichi;o__Erysipelotrichales;f__Erysipelotrichaceae;g__[Eubacterium];s__biforme;
Otu1732	0	0	0	0	0	0	0	0	0	0	0	0	0	0	1	0	0	0	0	0	0	0	0	0	0	0	0	0	0	0	0	0	0	0	0	0	0	0	0	0	Otu1732	k__Bacteria;p__Firmicutes;c__Erysipelotrichi;o__Erysipelotrichales;f__Erysipelotrichaceae;g__[Eubacterium];s__biforme;
Otu1733	2	0	1	0	0	0	0	0	0	0	0	0	0	0	0	0	0	0	0	0	0	0	0	0	0	0	0	0	0	0	0	0	0	0	0	0	0	0	0	0	Otu1733	k__Bacteria;p__Firmicutes;c__Clostridia;o__Clostridiales;f__Lachnospiraceae;f__Lachnospiraceae_unclassified;f__Lachnospiraceae_unclassified;
Otu1735	0	0	0	0	0	0	0	0	0	0	0	0	0	0	0	0	0	0	0	0	0	0	3	0	0	0	0	0	0	0	0	0	0	0	0	0	0	0	0	0	Otu1735	k__Bacteria;p__Firmicutes;c__Clostridia;o__Clostridiales;f__Ruminococcaceae;g__Clostridium;s__methylpentosum;
Otu1736	0	0	0	0	0	0	0	0	0	0	0	0	0	0	0	0	0	0	0	0	0	0	0	0	0	0	0	0	0	0	0	0	3	0	0	0	0	0	0	0	Otu1736	k__Bacteria;p__Firmicutes;c__Clostridia;o__Clostridiales;f__Lachnospiraceae;f__Lachnospiraceae_unclassified;f__Lachnospiraceae_unclassified;
Otu1737	0	0	0	0	0	0	0	0	1	0	0	0	0	0	0	0	0	0	0	0	0	0	0	0	0	0	0	0	0	0	0	0	0	0	0	0	0	0	0	0	Otu1737	k__Bacteria;p__Firmicutes;c__Clostridia;o__Clostridiales;f__Eubacteriaceae;g__Anaerofustis;g__Anaerofustis_unclassified;
Otu1738	0	0	0	0	3	0	0	0	0	0	0	0	0	0	0	0	0	0	0	0	0	0	0	0	0	0	0	0	0	0	0	0	0	0	0	0	0	0	0	0	Otu1738	k__Bacteria;p__Firmicutes;c__Clostridia;o__Clostridiales;o__Clostridiales_unclassified;o__Clostridiales_unclassified;o__Clostridiales_unclassified;
Otu1739	0	0	0	0	0	0	0	0	0	0	0	0	0	0	0	0	0	0	0	0	0	0	0	0	0	0	0	0	0	0	0	0	0	0	3	0	0	0	0	0	Otu1739	k__Bacteria;p__Firmicutes;p__Firmicutes_unclassified;p__Firmicutes_unclassified;p__Firmicutes_unclassified;p__Firmicutes_unclassified;p__Firmicutes_unclassified;
Otu1741	0	0	0	0	0	0	0	0	0	0	0	0	0	0	3	0	0	0	0	0	0	0	0	0	0	0	0	0	0	0	0	0	0	0	0	0	0	0	0	0	Otu1741	k__Bacteria;p__Firmicutes;c__Clostridia;o__Clostridiales;f__Eubacteriaceae;g__Anaerofustis;g__Anaerofustis_unclassified;
Otu1746	0	0	0	0	0	0	0	0	0	1	0	0	0	0	0	0	0	0	0	0	0	0	0	0	0	0	0	0	0	0	0	0	0	0	0	0	0	0	0	0	Otu1746	k__Bacteria;p__Firmicutes;c__Clostridia;o__Clostridiales;f__Ruminococcaceae;g__Oscillospira;g__Oscillospira_unclassified;
Otu1747	0	0	0	0	0	0	0	0	0	3	0	0	0	0	0	0	0	0	0	0	0	0	0	0	0	0	0	0	0	0	0	0	0	0	0	0	0	0	0	0	Otu1747	k__Bacteria;p__Firmicutes;c__Bacilli;o__Lactobacillales;o__Lactobacillales_unclassified;o__Lactobacillales_unclassified;o__Lactobacillales_unclassified;
Otu1748	0	0	1	0	0	0	0	0	0	0	0	0	0	0	0	0	0	0	0	0	0	0	0	0	0	0	0	0	0	0	0	2	0	0	0	0	0	0	0	0	Otu1748	k__Bacteria;p__Proteobacteria;c__Deltaproteobacteria;o__Desulfovibrionales;f__Desulfovibrionaceae;g__Bilophila;g__Bilophila_unclassified;
Otu1749	0	0	0	0	0	0	0	0	0	0	0	0	0	0	0	0	0	0	0	0	0	0	0	0	0	1	0	0	0	0	0	0	0	0	0	0	1	0	0	0	Otu1749	k__Bacteria;p__Firmicutes;c__Clostridia;o__Clostridiales;f__Ruminococcaceae;f__Ruminococcaceae_unclassified;f__Ruminococcaceae_unclassified;
Otu1751	0	0	0	0	1	0	0	0	0	0	0	0	0	0	0	0	0	0	0	0	0	0	0	0	0	0	0	0	0	0	0	0	0	0	0	0	0	0	0	0	Otu1751	k__Bacteria;p__Proteobacteria;c__Deltaproteobacteria;o__Desulfovibrionales;f__Desulfovibrionaceae;g__Bilophila;g__Bilophila_unclassified;
Otu1752	0	0	0	0	0	0	0	0	0	0	0	0	0	0	0	0	0	0	0	0	0	0	0	0	0	0	0	0	0	0	0	0	0	0	3	0	0	0	0	0	Otu1752	k__Bacteria;p__Firmicutes;c__Clostridia;o__Clostridiales;o__Clostridiales_unclassified;o__Clostridiales_unclassified;o__Clostridiales_unclassified;
Otu1754	0	0	0	0	0	0	0	0	0	0	0	0	0	0	3	0	0	0	0	0	0	0	0	0	0	0	0	0	0	0	0	0	0	0	0	0	0	0	0	0	Otu1754	k__Bacteria;p__Firmicutes;c__Clostridia;o__Clostridiales;f__Dehalobacteriaceae;g__Dehalobacterium;g__Dehalobacterium_unclassified;
Otu1755	0	0	0	0	0	0	0	0	0	0	0	0	0	0	0	0	0	0	0	0	0	0	0	0	0	0	0	1	1	0	0	0	1	0	0	0	0	0	0	0	Otu1755	k__Bacteria;p__Firmicutes;c__Clostridia;o__Clostridiales;f__Lachnospiraceae;f__Lachnospiraceae_unclassified;f__Lachnospiraceae_unclassified;
Otu1762	0	0	0	0	2	0	0	0	0	0	0	0	1	0	0	0	0	0	0	0	0	0	0	0	0	0	0	0	0	0	0	0	0	0	0	0	0	0	0	0	Otu1762	k__Bacteria;p__Firmicutes;c__Clostridia;o__Clostridiales;f__Lachnospiraceae;g__Clostridium;g__Clostridium_unclassified;
Otu1763	0	0	0	0	0	0	0	0	0	0	0	0	0	0	0	0	0	0	0	0	0	0	0	0	0	0	0	0	0	0	0	0	0	0	2	0	0	0	0	0	Otu1763	k__Bacteria;p__Firmicutes;c__Clostridia;o__Clostridiales;f__Lachnospiraceae;f__Lachnospiraceae_unclassified;f__Lachnospiraceae_unclassified;
Otu1764	0	0	0	0	0	0	1	1	0	0	0	0	0	0	0	0	0	0	0	0	1	0	0	0	0	0	0	0	0	0	0	0	0	0	0	0	0	0	0	0	Otu1764	k__Bacteria;p__Firmicutes;c__Clostridia;o__Clostridiales;f__Lachnospiraceae;g__Clostridium;s__clostridioforme;
Otu1767	0	0	0	0	0	0	0	0	0	0	0	0	0	0	0	0	0	0	0	0	0	0	0	0	0	0	0	0	0	0	1	0	0	0	0	1	0	1	0	0	Otu1767	k__Bacteria;p__Firmicutes;c__Clostridia;o__Clostridiales;f__Lachnospiraceae;f__Lachnospiraceae_unclassified;f__Lachnospiraceae_unclassified;
Otu1768	0	1	2	0	0	0	0	0	0	0	0	0	0	0	0	0	0	0	0	0	0	0	0	0	0	0	0	0	0	0	0	0	0	0	0	0	0	0	0	0	Otu1768	k__Bacteria;p__Firmicutes;c__Clostridia;o__Clostridiales;f__Lachnospiraceae;f__Lachnospiraceae_unclassified;f__Lachnospiraceae_unclassified;
Otu1773	0	2	1	0	0	0	0	0	0	0	0	0	0	0	0	0	0	0	0	0	0	0	0	0	0	0	0	0	0	0	0	0	0	0	0	0	0	0	0	0	Otu1773	k__Bacteria;p__Firmicutes;c__Clostridia;o__Clostridiales;f__Lachnospiraceae;g__Clostridium;s__hathewayi;
Otu1775	0	0	0	0	0	0	0	0	0	0	0	0	0	0	1	0	0	0	1	0	0	0	0	0	0	0	0	0	0	0	0	0	0	0	0	0	0	0	0	0	Otu1775	k__Bacteria;p__Actinobacteria;c__Actinobacteria;o__Bifidobacteriales;f__Bifidobacteriaceae;g__Scardovia;g__Scardovia_unclassified;
Otu1777	0	0	0	0	0	0	0	0	0	0	0	0	0	0	0	0	0	0	0	0	0	0	0	0	1	0	0	0	0	0	1	0	0	1	0	0	0	0	0	0	Otu1777	k__Bacteria;p__Firmicutes;c__Bacilli;o__Lactobacillales;f__Lactobacillaceae;g__Lactobacillus;g__Lactobacillus_unclassified;
Otu1778	0	0	0	0	0	0	0	0	0	0	0	0	0	0	0	0	0	0	0	1	0	0	1	0	0	0	0	0	0	0	0	0	0	0	0	0	0	0	0	0	Otu1778	k__Bacteria;p__Firmicutes;c__Clostridia;o__Clostridiales;f__Lachnospiraceae;f__Lachnospiraceae_unclassified;f__Lachnospiraceae_unclassified;
Otu1779	0	0	0	0	0	0	0	0	0	0	0	0	0	0	2	0	0	0	0	0	0	0	0	0	0	0	0	0	0	0	0	0	0	0	0	0	0	0	0	0	Otu1779	k__Bacteria;k__Bacteria_unclassified;k__Bacteria_unclassified;k__Bacteria_unclassified;k__Bacteria_unclassified;k__Bacteria_unclassified;k__Bacteria_unclassified;
Otu1780	0	0	0	0	0	0	0	0	0	0	0	0	0	0	1	0	0	0	0	0	0	0	0	0	0	0	0	0	0	0	0	0	0	0	0	0	0	0	0	0	Otu1780	k__Bacteria;p__Firmicutes;c__Clostridia;o__Clostridiales;f__Ruminococcaceae;g__Ruminococcus;s__bromii;
Otu1781	0	1	1	0	0	0	0	0	0	0	0	0	0	0	0	0	0	0	0	0	0	0	0	0	0	0	0	0	0	1	0	0	0	0	0	0	0	0	0	0	Otu1781	k__Bacteria;p__Firmicutes;c__Clostridia;o__Clostridiales;f__Lachnospiraceae;f__Lachnospiraceae_unclassified;f__Lachnospiraceae_unclassified;
Otu1782	0	0	0	0	0	0	0	0	0	1	0	0	0	1	0	0	0	0	0	0	0	0	0	0	0	0	0	0	0	0	0	0	0	0	0	0	0	0	0	0	Otu1782	k__Bacteria;p__Firmicutes;c__Clostridia;o__Clostridiales;f__Lachnospiraceae;f__Lachnospiraceae_unclassified;f__Lachnospiraceae_unclassified;
Otu1784	0	0	2	0	0	0	0	0	0	0	0	0	0	0	0	0	0	0	0	0	0	0	0	0	0	0	0	0	0	0	0	0	0	0	0	0	0	0	0	0	Otu1784	k__Bacteria;p__Firmicutes;c__Clostridia;o__Clostridiales;f__Lachnospiraceae;f__Lachnospiraceae_unclassified;f__Lachnospiraceae_unclassified;
Otu1785	2	0	1	0	0	0	0	0	0	0	0	0	0	0	0	0	0	0	0	0	0	0	0	0	0	0	0	0	0	0	0	0	0	0	0	0	0	0	0	0	Otu1785	k__Bacteria;p__Firmicutes;c__Clostridia;o__Clostridiales;f__Lachnospiraceae;f__Lachnospiraceae_unclassified;f__Lachnospiraceae_unclassified;
Otu1786	0	0	0	0	0	0	0	0	0	0	0	0	0	1	0	0	0	0	0	0	0	0	0	0	0	0	0	0	0	0	0	0	0	0	0	0	0	0	0	0	Otu1786	k__Bacteria;p__Firmicutes;c__Clostridia;o__Clostridiales;f__Lachnospiraceae;f__Lachnospiraceae_unclassified;f__Lachnospiraceae_unclassified;
Otu1788	0	0	0	0	0	0	0	0	0	0	0	0	0	0	0	0	0	0	0	0	0	0	0	1	0	0	0	0	0	0	0	0	0	0	0	0	0	0	0	0	Otu1788	k__Bacteria;p__Firmicutes;c__Clostridia;o__Clostridiales;f__Ruminococcaceae;g__Ruminococcus;s__bromii;
Otu1790	0	0	0	0	0	0	0	0	0	0	0	0	0	0	0	0	0	0	0	1	0	0	0	0	0	0	0	0	0	0	0	0	0	0	0	0	0	0	0	0	Otu1790	k__Bacteria;p__Firmicutes;c__Clostridia;o__Clostridiales;f__Ruminococcaceae;f__Ruminococcaceae_unclassified;f__Ruminococcaceae_unclassified;
Otu1795	0	0	0	0	0	0	0	0	0	1	0	0	0	0	0	0	0	0	0	0	0	0	0	0	0	0	0	0	0	0	0	0	0	0	0	0	0	0	0	0	Otu1795	k__Bacteria;p__Firmicutes;c__Clostridia;o__Clostridiales;f__Lachnospiraceae;f__Lachnospiraceae_unclassified;f__Lachnospiraceae_unclassified;
Otu1798	0	1	0	0	0	1	0	1	0	0	0	0	0	0	0	0	0	0	0	0	0	0	0	0	0	0	0	0	0	0	0	0	0	0	0	0	0	0	0	0	Otu1798	k__Bacteria;p__Firmicutes;c__Clostridia;o__Clostridiales;f__Lachnospiraceae;f__Lachnospiraceae_unclassified;f__Lachnospiraceae_unclassified;
Otu1799	0	0	0	0	0	1	0	0	0	0	0	0	0	0	0	0	0	0	0	0	0	1	0	0	0	0	0	0	0	0	0	0	0	0	0	0	0	0	0	0	Otu1799	k__Bacteria;p__Firmicutes;c__Clostridia;o__Clostridiales;f__Lachnospiraceae;f__Lachnospiraceae_unclassified;f__Lachnospiraceae_unclassified;
Otu1801	0	0	0	0	0	0	0	0	0	0	0	0	1	0	0	0	0	0	0	0	0	0	0	0	0	0	0	1	0	0	0	0	0	0	0	0	0	0	0	0	Otu1801	k__Bacteria;p__Bacteroidetes;c__Bacteroidia;o__Bacteroidales;f__S24-7;f__S24-7_unclassified;f__S24-7_unclassified;
Otu1802	0	0	0	0	0	0	0	0	0	0	0	0	0	0	0	0	0	0	0	0	0	1	0	0	0	0	0	0	0	0	0	0	0	0	0	0	0	0	0	0	Otu1802	k__Bacteria;p__Firmicutes;c__Bacilli;o__Turicibacterales;f__Turicibacteraceae;g__Turicibacter;g__Turicibacter_unclassified;
Otu1804	0	0	0	0	0	0	0	0	0	0	0	0	0	0	0	0	0	0	0	0	0	2	0	0	0	0	0	0	0	0	0	0	0	0	0	0	0	0	0	0	Otu1804	k__Bacteria;p__Firmicutes;c__Clostridia;o__Clostridiales;f__Ruminococcaceae;g__Ruminococcus;g__Ruminococcus_unclassified;
Otu1805	0	0	0	0	0	0	1	1	0	0	0	0	0	0	0	0	0	0	0	0	0	0	0	0	0	0	0	0	0	0	0	0	0	0	0	0	0	0	0	0	Otu1805	k__Bacteria;p__Firmicutes;c__Clostridia;o__Clostridiales;f__Ruminococcaceae;g__Faecalibacterium;s__prausnitzii;
Otu1806	0	1	0	0	0	0	0	0	0	0	0	0	0	0	0	0	0	0	0	0	0	0	0	0	0	0	0	0	0	0	0	0	0	0	0	0	1	0	0	0	Otu1806	k__Bacteria;p__Firmicutes;c__Clostridia;o__Clostridiales;f__Ruminococcaceae;f__Ruminococcaceae_unclassified;f__Ruminococcaceae_unclassified;
Otu1807	1	0	0	0	0	0	0	0	0	0	0	0	0	0	0	0	0	0	0	0	0	0	0	0	0	0	0	0	0	0	0	0	2	0	0	0	0	0	0	0	Otu1807	k__Bacteria;p__Firmicutes;c__Clostridia;o__Clostridiales;f__Ruminococcaceae;g__Ruminococcus;g__Ruminococcus_unclassified;
Otu1808	3	0	0	0	0	0	0	0	0	0	0	0	0	0	0	0	0	0	0	0	0	0	0	0	0	0	0	0	0	0	0	0	0	0	0	0	0	0	0	0	Otu1808	k__Bacteria;p__Firmicutes;c__Clostridia;o__Clostridiales;f__Lachnospiraceae;f__Lachnospiraceae_unclassified;f__Lachnospiraceae_unclassified;
Otu1809	0	0	0	0	0	0	0	0	0	0	0	0	0	0	0	0	0	0	0	0	0	0	0	0	0	0	0	1	0	0	0	0	0	0	0	0	0	0	0	0	Otu1809	k__Bacteria;p__Bacteroidetes;c__Bacteroidia;o__Bacteroidales;o__Bacteroidales_unclassified;o__Bacteroidales_unclassified;o__Bacteroidales_unclassified;
Otu1810	0	1	0	0	0	0	0	0	0	0	2	0	0	0	0	0	0	0	0	0	0	0	0	0	0	0	0	0	0	0	0	0	0	0	0	0	0	0	0	0	Otu1810	k__Bacteria;p__Firmicutes;c__Clostridia;o__Clostridiales;f__Lachnospiraceae;g__Clostridium;g__Clostridium_unclassified;
Otu1811	0	0	0	0	0	0	0	0	0	1	0	0	0	0	0	0	0	0	0	0	0	0	0	0	0	0	0	0	0	0	0	0	0	0	0	0	0	0	0	0	Otu1811	k__Bacteria;p__Firmicutes;c__Clostridia;o__Clostridiales;f__Lachnospiraceae;f__Lachnospiraceae_unclassified;f__Lachnospiraceae_unclassified;
Otu1812	0	0	0	0	0	0	0	0	0	0	0	0	0	0	0	0	0	0	0	0	0	0	2	0	0	0	0	0	0	0	0	0	0	0	0	0	0	0	0	0	Otu1812	k__Bacteria;p__Firmicutes;c__Clostridia;o__Clostridiales;f__Lachnospiraceae;f__Lachnospiraceae_unclassified;f__Lachnospiraceae_unclassified;
Otu1814	0	0	0	0	0	0	0	0	0	1	0	0	0	0	0	0	0	0	0	0	0	0	0	0	0	0	0	0	0	0	0	0	0	0	0	0	0	0	0	0	Otu1814	k__Bacteria;p__Firmicutes;c__Clostridia;o__Clostridiales;f__Lachnospiraceae;f__Lachnospiraceae_unclassified;f__Lachnospiraceae_unclassified;
Otu1815	0	0	0	0	0	2	0	0	0	0	0	0	0	0	0	0	0	0	0	0	0	0	0	0	0	0	0	0	0	0	0	0	0	0	0	0	0	0	0	0	Otu1815	k__Bacteria;p__Firmicutes;c__Clostridia;o__Clostridiales;f__Lachnospiraceae;f__Lachnospiraceae_unclassified;f__Lachnospiraceae_unclassified;
Otu1816	0	0	0	0	0	0	0	0	0	3	0	0	0	0	0	0	0	0	0	0	0	0	0	0	0	0	0	0	0	0	0	0	0	0	0	0	0	0	0	0	Otu1816	k__Bacteria;p__Firmicutes;c__Clostridia;o__Clostridiales;f__Lachnospiraceae;f__Lachnospiraceae_unclassified;f__Lachnospiraceae_unclassified;
Otu1818	0	0	0	0	0	0	0	0	0	0	2	0	0	0	0	0	0	0	0	0	0	0	0	0	0	0	0	0	0	0	0	0	0	0	0	0	1	0	0	0	Otu1818	k__Bacteria;p__Firmicutes;c__Clostridia;o__Clostridiales;f__Lachnospiraceae;f__Lachnospiraceae_unclassified;f__Lachnospiraceae_unclassified;
Otu1819	0	0	0	0	0	0	0	0	0	0	0	0	0	0	0	0	0	0	0	0	0	0	1	0	0	0	1	0	1	0	0	0	0	0	0	0	0	0	0	0	Otu1819	k__Bacteria;p__Bacteroidetes;c__Bacteroidia;o__Bacteroidales;f__Porphyromonadaceae;g__Parabacteroides;g__Parabacteroides_unclassified;
Otu1821	0	0	0	0	0	0	0	0	0	0	0	0	0	0	0	0	0	0	0	3	0	0	0	0	0	0	0	0	0	0	0	0	0	0	0	0	0	0	0	0	Otu1821	k__Bacteria;p__Firmicutes;c__Clostridia;o__Clostridiales;f__Ruminococcaceae;f__Ruminococcaceae_unclassified;f__Ruminococcaceae_unclassified;
Otu1824	0	0	0	0	0	0	0	0	0	0	0	0	0	0	0	0	0	0	0	0	1	0	0	0	0	0	0	0	0	0	0	0	0	0	0	0	0	0	0	0	Otu1824	k__Bacteria;p__Firmicutes;c__Clostridia;o__Clostridiales;f__Lachnospiraceae;f__Lachnospiraceae_unclassified;f__Lachnospiraceae_unclassified;
Otu1826	0	0	0	0	0	0	0	0	0	0	0	0	0	0	2	0	0	0	0	0	0	0	0	0	0	0	0	0	0	0	0	0	0	0	0	0	0	0	0	0	Otu1826	k__Bacteria;p__Firmicutes;p__Firmicutes_unclassified;p__Firmicutes_unclassified;p__Firmicutes_unclassified;p__Firmicutes_unclassified;p__Firmicutes_unclassified;
Otu1827	0	1	2	0	0	0	0	0	0	0	0	0	0	0	0	0	0	0	0	0	0	0	0	0	0	0	0	0	0	0	0	0	0	0	0	0	0	0	0	0	Otu1827	k__Bacteria;p__Firmicutes;c__Clostridia;o__Clostridiales;f__Lachnospiraceae;f__Lachnospiraceae_unclassified;f__Lachnospiraceae_unclassified;
Otu1835	0	0	0	0	0	0	0	0	0	0	0	0	0	0	0	0	0	0	0	0	0	0	0	0	0	0	0	0	0	0	0	0	2	0	1	0	0	0	0	0	Otu1835	k__Bacteria;p__Firmicutes;c__Clostridia;o__Clostridiales;f__Lachnospiraceae;g__Clostridium;s__clostridioforme;
Otu1836	0	0	0	3	0	0	0	0	0	0	0	0	0	0	0	0	0	0	0	0	0	0	0	0	0	0	0	0	0	0	0	0	0	0	0	0	0	0	0	0	Otu1836	k__Bacteria;p__Firmicutes;c__Clostridia;o__Clostridiales;f__Lachnospiraceae;f__Lachnospiraceae_unclassified;f__Lachnospiraceae_unclassified;
Otu1838	0	0	0	0	0	0	0	0	0	0	0	0	0	0	0	0	3	0	0	0	0	0	0	0	0	0	0	0	0	0	0	0	0	0	0	0	0	0	0	0	Otu1838	k__Bacteria;p__Firmicutes;c__Clostridia;o__Clostridiales;f__Lachnospiraceae;f__Lachnospiraceae_unclassified;f__Lachnospiraceae_unclassified;
Otu1841	0	0	0	1	0	0	0	0	0	0	0	0	0	0	0	0	0	0	0	0	0	0	0	0	0	0	0	0	0	0	0	0	0	0	0	0	0	0	0	0	Otu1841	k__Bacteria;p__Firmicutes;c__Clostridia;o__Clostridiales;f__Lachnospiraceae;f__Lachnospiraceae_unclassified;f__Lachnospiraceae_unclassified;
Otu1842	0	0	0	0	0	0	0	3	0	0	0	0	0	0	0	0	0	0	0	0	0	0	0	0	0	0	0	0	0	0	0	0	0	0	0	0	0	0	0	0	Otu1842	k__Bacteria;p__Firmicutes;c__Clostridia;o__Clostridiales;f__Lachnospiraceae;g__Blautia;g__Blautia_unclassified;
Otu1843	0	0	0	0	0	0	0	0	0	2	0	0	0	0	1	0	0	0	0	0	0	0	0	0	0	0	0	0	0	0	0	0	0	0	0	0	0	0	0	0	Otu1843	k__Bacteria;p__Firmicutes;c__Clostridia;o__Clostridiales;f__Ruminococcaceae;g__Ruminococcus;g__Ruminococcus_unclassified;
Otu1845	0	0	0	0	0	0	0	0	0	0	0	0	0	0	0	0	0	0	0	0	0	0	0	0	0	1	0	0	0	0	0	0	0	1	0	0	0	0	0	0	Otu1845	k__Bacteria;p__Bacteroidetes;c__Bacteroidia;o__Bacteroidales;f__S24-7;f__S24-7_unclassified;f__S24-7_unclassified;
Otu1847	0	0	0	1	0	0	0	0	0	0	0	0	0	0	0	0	0	0	0	0	0	0	0	0	0	0	0	0	0	0	0	0	0	0	0	0	0	0	0	0	Otu1847	k__Bacteria;p__Firmicutes;c__Clostridia;o__Clostridiales;f__Lachnospiraceae;g__Oribacterium;g__Oribacterium_unclassified;
Otu1848	0	0	0	0	0	0	0	0	0	0	0	0	0	0	1	0	0	0	0	0	0	0	0	0	0	0	0	0	0	0	0	0	0	0	0	0	0	0	0	0	Otu1848	k__Bacteria;p__Firmicutes;c__Clostridia;o__Clostridiales;f__Veillonellaceae;g__Veillonella;g__Veillonella_unclassified;
Otu1850	0	0	0	0	3	0	0	0	0	0	0	0	0	0	0	0	0	0	0	0	0	0	0	0	0	0	0	0	0	0	0	0	0	0	0	0	0	0	0	0	Otu1850	k__Bacteria;p__Firmicutes;c__Erysipelotrichi;o__Erysipelotrichales;f__Erysipelotrichaceae;g__Clostridium;s__ramosum;
Otu1854	0	0	0	0	0	0	0	0	0	2	0	0	0	0	0	0	0	0	0	0	1	0	0	0	0	0	0	0	0	0	0	0	0	0	0	0	0	0	0	0	Otu1854	k__Bacteria;p__Firmicutes;c__Clostridia;o__Clostridiales;f__Lachnospiraceae;f__Lachnospiraceae_unclassified;f__Lachnospiraceae_unclassified;
Otu1855	0	0	0	0	0	0	0	0	0	0	0	0	0	0	0	0	0	0	0	0	0	0	0	0	0	0	0	0	0	0	0	0	0	0	1	0	0	0	0	0	Otu1855	k__Bacteria;k__Bacteria_unclassified;k__Bacteria_unclassified;k__Bacteria_unclassified;k__Bacteria_unclassified;k__Bacteria_unclassified;k__Bacteria_unclassified;
Otu1856	0	0	0	0	1	0	0	0	0	0	0	0	0	0	0	0	0	0	0	0	0	0	0	0	0	0	0	0	0	0	0	0	0	0	0	0	0	0	0	0	Otu1856	k__Bacteria;p__Firmicutes;c__Clostridia;o__Clostridiales;f__Ruminococcaceae;f__Ruminococcaceae_unclassified;f__Ruminococcaceae_unclassified;
Otu1858	0	0	0	0	0	0	0	0	0	0	0	0	0	0	0	0	0	0	0	1	0	0	0	0	0	0	0	0	0	0	0	0	0	0	0	0	0	0	0	0	Otu1858	k__Bacteria;p__Firmicutes;c__Clostridia;o__Clostridiales;f__Ruminococcaceae;f__Ruminococcaceae_unclassified;f__Ruminococcaceae_unclassified;
Otu1867	0	3	0	0	0	0	0	0	0	0	0	0	0	0	0	0	0	0	0	0	0	0	0	0	0	0	0	0	0	0	0	0	0	0	0	0	0	0	0	0	Otu1867	k__Bacteria;p__Firmicutes;c__Clostridia;o__Clostridiales;f__Lachnospiraceae;g__Clostridium;g__Clostridium_unclassified;
Otu1871	0	0	0	0	0	0	0	0	0	0	0	0	0	0	0	0	0	0	0	0	0	0	0	0	0	0	0	0	0	0	0	0	0	0	3	0	0	0	0	0	Otu1871	k__Bacteria;p__Firmicutes;c__Clostridia;o__Clostridiales;f__Ruminococcaceae;g__Clostridium;s__methylpentosum;
Otu1873	0	0	0	0	0	0	0	0	2	1	0	0	0	0	0	0	0	0	0	0	0	0	0	0	0	0	0	0	0	0	0	0	0	0	0	0	0	0	0	0	Otu1873	k__Bacteria;p__Firmicutes;c__Clostridia;o__Clostridiales;f__Ruminococcaceae;g__Ruminococcus;s__bromii;
Otu1875	0	0	0	0	0	0	0	0	0	0	0	0	0	0	0	0	0	0	0	0	0	1	0	0	0	0	0	0	0	0	0	1	0	0	0	0	0	0	0	0	Otu1875	k__Bacteria;p__Firmicutes;c__Clostridia;o__Clostridiales;f__Lachnospiraceae;f__Lachnospiraceae_unclassified;f__Lachnospiraceae_unclassified;
Otu1876	0	0	0	0	0	0	0	0	0	1	0	0	0	0	0	0	0	0	0	0	0	0	0	0	0	0	0	0	0	0	0	0	0	0	0	0	0	0	0	0	Otu1876	k__Bacteria;p__Firmicutes;c__Clostridia;o__Clostridiales;f__Ruminococcaceae;f__Ruminococcaceae_unclassified;f__Ruminococcaceae_unclassified;
Otu1877	0	0	0	0	0	0	0	0	0	0	1	0	0	0	0	0	0	0	0	0	0	0	0	0	0	0	0	0	0	0	0	0	0	0	0	0	2	0	0	0	Otu1877	k__Bacteria;p__Firmicutes;p__Firmicutes_unclassified;p__Firmicutes_unclassified;p__Firmicutes_unclassified;p__Firmicutes_unclassified;p__Firmicutes_unclassified;
Otu1878	0	0	0	0	0	0	0	0	0	0	0	0	0	0	0	2	0	1	0	0	0	0	0	0	0	0	0	0	0	0	0	0	0	0	0	0	0	0	0	0	Otu1878	k__Bacteria;p__Firmicutes;c__Clostridia;o__Clostridiales;f__Ruminococcaceae;g__Butyricicoccus;s__pullicaecorum;
Otu1879	0	0	0	1	0	0	0	0	0	0	0	0	0	0	0	0	0	0	0	0	0	0	0	0	0	0	0	0	0	0	0	0	0	0	0	0	0	0	0	0	Otu1879	k__Bacteria;p__Bacteroidetes;c__Bacteroidia;o__Bacteroidales;f__Bacteroidaceae;g__Bacteroides;g__Bacteroides_unclassified;
Otu1880	0	0	1	0	0	0	0	0	0	0	0	0	0	0	0	0	0	2	0	0	0	0	0	0	0	0	0	0	0	0	0	0	0	0	0	0	0	0	0	0	Otu1880	k__Bacteria;p__Firmicutes;c__Erysipelotrichi;o__Erysipelotrichales;f__Erysipelotrichaceae;g__Coprobacillus;g__Coprobacillus_unclassified;
Otu1882	0	0	0	0	0	0	0	0	0	0	0	0	0	0	0	0	0	0	0	2	0	0	0	0	0	0	0	0	0	0	0	0	0	0	0	0	0	0	0	0	Otu1882	k__Bacteria;p__Bacteroidetes;c__Bacteroidia;o__Bacteroidales;f__Rikenellaceae;g__Alistipes;s__finegoldii;
Otu1883	0	0	0	0	0	0	0	0	0	0	0	0	0	0	0	0	0	0	0	0	0	0	0	0	0	0	0	0	0	0	0	0	0	0	0	2	0	0	0	0	Otu1883	k__Bacteria;p__Bacteroidetes;c__Bacteroidia;o__Bacteroidales;f__Bacteroidaceae;g__Bacteroides;s__uniformis;
Otu1885	0	0	0	0	0	0	0	0	0	0	0	0	0	0	1	0	0	0	0	0	0	0	0	0	0	0	0	0	0	0	0	0	0	1	0	0	0	0	0	0	Otu1885	k__Bacteria;p__Proteobacteria;c__Gammaproteobacteria;o__Enterobacteriales;f__Enterobacteriaceae;f__Enterobacteriaceae_unclassified;f__Enterobacteriaceae_unclassified;
Otu1888	0	0	0	0	2	0	0	0	0	0	0	0	0	0	0	0	0	0	0	0	0	0	1	0	0	0	0	0	0	0	0	0	0	0	0	0	0	0	0	0	Otu1888	k__Bacteria;p__Bacteroidetes;c__Bacteroidia;o__Bacteroidales;f__Bacteroidaceae;g__Bacteroides;g__Bacteroides_unclassified;
Otu1889	0	0	0	0	0	0	0	0	0	0	2	0	0	0	0	0	0	1	0	0	0	0	0	0	0	0	0	0	0	0	0	0	0	0	0	0	0	0	0	0	Otu1889	k__Bacteria;p__Bacteroidetes;c__Bacteroidia;o__Bacteroidales;f__Bacteroidaceae;g__Bacteroides;g__Bacteroides_unclassified;
Otu1890	0	0	0	0	0	0	0	0	0	0	0	0	0	0	0	0	0	3	0	0	0	0	0	0	0	0	0	0	0	0	0	0	0	0	0	0	0	0	0	0	Otu1890	k__Bacteria;p__Bacteroidetes;c__Bacteroidia;o__Bacteroidales;f__Bacteroidaceae;g__Bacteroides;g__Bacteroides_unclassified;
Otu1892	0	0	0	0	0	0	0	0	0	0	0	0	0	0	0	0	0	0	0	0	0	0	0	0	0	0	0	0	0	0	0	0	0	2	0	0	0	0	0	0	Otu1892	k__Bacteria;p__Proteobacteria;c__Gammaproteobacteria;o__Enterobacteriales;f__Enterobacteriaceae;f__Enterobacteriaceae_unclassified;f__Enterobacteriaceae_unclassified;
Otu1893	0	0	0	0	0	0	0	0	0	0	0	0	0	0	0	0	0	1	0	0	0	0	0	0	0	0	0	0	0	0	0	0	0	0	0	0	0	0	0	0	Otu1893	k__Bacteria;p__Bacteroidetes;c__Bacteroidia;o__Bacteroidales;f__Bacteroidaceae;g__Bacteroides;g__Bacteroides_unclassified;
Otu1894	1	0	0	0	0	0	0	0	0	0	0	0	1	0	0	0	0	0	0	0	0	0	0	0	0	0	0	0	0	0	0	0	0	0	0	0	0	0	0	0	Otu1894	k__Bacteria;p__Bacteroidetes;c__Bacteroidia;o__Bacteroidales;f__Bacteroidaceae;g__Bacteroides;s__ovatus;
Otu1896	0	0	0	0	0	0	0	0	0	0	0	0	0	0	0	0	0	0	0	0	0	0	0	0	0	1	0	0	0	0	0	0	0	0	0	0	0	1	0	0	Otu1896	k__Bacteria;p__Bacteroidetes;c__Bacteroidia;o__Bacteroidales;f__Bacteroidaceae;g__Bacteroides;g__Bacteroides_unclassified;
Otu1897	0	0	0	0	0	0	0	0	0	3	0	0	0	0	0	0	0	0	0	0	0	0	0	0	0	0	0	0	0	0	0	0	0	0	0	0	0	0	0	0	Otu1897	k__Bacteria;p__Firmicutes;c__Clostridia;o__Clostridiales;f__Lachnospiraceae;f__Lachnospiraceae_unclassified;f__Lachnospiraceae_unclassified;
Otu1898	0	0	0	0	0	0	0	0	0	0	0	0	0	0	0	0	0	0	0	0	0	0	0	0	0	0	0	0	0	0	0	0	0	0	0	0	0	0	0	1	Otu1898	k__Bacteria;p__Firmicutes;p__Firmicutes_unclassified;p__Firmicutes_unclassified;p__Firmicutes_unclassified;p__Firmicutes_unclassified;p__Firmicutes_unclassified;
Otu1903	1	0	0	1	0	0	0	0	0	0	0	0	0	0	0	0	0	0	0	0	0	0	0	0	0	0	0	0	0	0	0	0	0	0	0	0	0	0	0	0	Otu1903	k__Bacteria;p__Bacteroidetes;c__Bacteroidia;o__Bacteroidales;f__Bacteroidaceae;g__Bacteroides;g__Bacteroides_unclassified;
Otu1904	0	0	0	0	0	0	0	0	0	0	0	0	0	0	0	0	0	0	0	0	0	0	0	0	0	0	0	0	1	0	0	0	0	0	0	0	2	0	0	0	Otu1904	k__Bacteria;p__Firmicutes;c__Clostridia;o__Clostridiales;f__Lachnospiraceae;f__Lachnospiraceae_unclassified;f__Lachnospiraceae_unclassified;
Otu1905	0	0	0	0	0	0	0	0	0	2	0	0	0	0	0	0	0	0	0	0	0	0	0	0	0	0	0	0	0	0	0	0	0	0	0	0	0	0	0	0	Otu1905	k__Bacteria;p__Firmicutes;c__Clostridia;o__Clostridiales;f__Lachnospiraceae;g__Coprococcus;g__Coprococcus_unclassified;
Otu1906	1	0	0	0	0	0	0	0	0	0	0	0	0	0	0	0	0	0	0	0	0	0	0	0	0	0	0	0	0	0	0	0	0	0	0	0	0	0	0	0	Otu1906	k__Bacteria;p__Bacteroidetes;c__Bacteroidia;o__Bacteroidales;f__Bacteroidaceae;g__Bacteroides;g__Bacteroides_unclassified;
Otu1908	0	0	0	0	0	3	0	0	0	0	0	0	0	0	0	0	0	0	0	0	0	0	0	0	0	0	0	0	0	0	0	0	0	0	0	0	0	0	0	0	Otu1908	k__Bacteria;p__Firmicutes;c__Erysipelotrichi;o__Erysipelotrichales;f__Erysipelotrichaceae;f__Erysipelotrichaceae_unclassified;f__Erysipelotrichaceae_unclassified;
Otu1912	0	0	0	0	0	0	0	0	0	0	0	2	0	0	0	0	0	0	0	0	0	0	0	0	0	0	0	0	0	0	0	0	0	0	0	0	0	0	0	0	Otu1912	k__Bacteria;p__Bacteroidetes;c__Bacteroidia;o__Bacteroidales;f__Porphyromonadaceae;g__Parabacteroides;s__distasonis;
Otu1914	0	0	0	0	1	0	0	0	0	0	0	0	0	0	0	0	0	0	0	0	0	0	0	0	0	0	0	0	0	0	0	0	0	0	0	0	0	0	0	0	Otu1914	k__Bacteria;p__Firmicutes;c__Erysipelotrichi;o__Erysipelotrichales;f__Erysipelotrichaceae;g__[Eubacterium];s__dolichum;
Otu1919	0	0	0	0	1	0	0	0	0	0	0	0	0	0	0	0	0	0	0	0	0	0	0	0	0	0	0	0	0	0	0	0	0	0	0	0	0	0	0	0	Otu1919	k__Bacteria;p__Firmicutes;c__Clostridia;o__Clostridiales;f__Ruminococcaceae;g__Ruminococcus;g__Ruminococcus_unclassified;
Otu1923	0	0	0	0	0	0	0	0	0	0	0	0	0	0	2	0	0	0	0	0	0	0	0	0	0	0	0	0	0	0	0	0	0	0	0	0	0	0	0	0	Otu1923	k__Bacteria;p__Firmicutes;c__Clostridia;o__Clostridiales;f__Ruminococcaceae;g__Ruminococcus;s__callidus;
Otu1925	0	0	0	0	0	0	0	0	0	0	0	0	0	0	2	0	0	1	0	0	0	0	0	0	0	0	0	0	0	0	0	0	0	0	0	0	0	0	0	0	Otu1925	k__Bacteria;p__Firmicutes;c__Bacilli;o__Bacillales;f__Bacillaceae;g__Bacillus;g__Bacillus_unclassified;
Otu1931	0	0	0	0	0	0	0	0	0	0	0	3	0	0	0	0	0	0	0	0	0	0	0	0	0	0	0	0	0	0	0	0	0	0	0	0	0	0	0	0	Otu1931	k__Bacteria;p__Firmicutes;c__Clostridia;o__Clostridiales;f__Ruminococcaceae;f__Ruminococcaceae_unclassified;f__Ruminococcaceae_unclassified;
Otu1933	0	0	0	0	1	0	0	0	0	0	0	0	0	0	0	0	0	0	0	0	0	0	0	0	0	0	0	0	0	0	0	0	0	0	0	0	0	0	0	1	Otu1933	k__Bacteria;p__Firmicutes;c__Clostridia;o__Clostridiales;o__Clostridiales_unclassified;o__Clostridiales_unclassified;o__Clostridiales_unclassified;
Otu1934	0	0	0	0	0	0	0	0	0	0	0	0	0	0	0	0	0	0	0	0	0	0	0	0	0	0	0	0	0	0	0	3	0	0	0	0	0	0	0	0	Otu1934	k__Bacteria;p__Proteobacteria;c__Betaproteobacteria;o__Burkholderiales;f__Alcaligenaceae;g__Sutterella;g__Sutterella_unclassified;
Otu1935	0	0	0	0	0	0	0	0	0	0	0	0	0	0	0	0	0	0	0	0	1	2	0	0	0	0	0	0	0	0	0	0	0	0	0	0	0	0	0	0	Otu1935	k__Bacteria;p__Firmicutes;c__Clostridia;o__Clostridiales;f__Lachnospiraceae;f__Lachnospiraceae_unclassified;f__Lachnospiraceae_unclassified;
Otu1936	0	0	0	0	3	0	0	0	0	0	0	0	0	0	0	0	0	0	0	0	0	0	0	0	0	0	0	0	0	0	0	0	0	0	0	0	0	0	0	0	Otu1936	k__Bacteria;p__Firmicutes;c__Clostridia;o__Clostridiales;f__Lachnospiraceae;g__Blautia;g__Blautia_unclassified;
Otu1938	0	0	0	0	0	0	0	0	0	0	0	1	2	0	0	0	0	0	0	0	0	0	0	0	0	0	0	0	0	0	0	0	0	0	0	0	0	0	0	0	Otu1938	k__Bacteria;p__Verrucomicrobia;c__Verrucomicrobiae;o__Verrucomicrobiales;f__Verrucomicrobiaceae;f__Verrucomicrobiaceae_unclassified;f__Verrucomicrobiaceae_unclassified;
Otu1939	0	0	0	0	3	0	0	0	0	0	0	0	0	0	0	0	0	0	0	0	0	0	0	0	0	0	0	0	0	0	0	0	0	0	0	0	0	0	0	0	Otu1939	k__Bacteria;p__Actinobacteria;c__Actinobacteria;o__Actinomycetales;f__Actinomycetaceae;g__Actinomyces;g__Actinomyces_unclassified;
Otu1940	0	0	0	0	0	0	0	0	0	0	0	0	0	0	0	0	0	0	3	0	0	0	0	0	0	0	0	0	0	0	0	0	0	0	0	0	0	0	0	0	Otu1940	k__Bacteria;p__Firmicutes;p__Firmicutes_unclassified;p__Firmicutes_unclassified;p__Firmicutes_unclassified;p__Firmicutes_unclassified;p__Firmicutes_unclassified;
Otu1941	0	0	0	0	0	0	0	3	0	0	0	0	0	0	0	0	0	0	0	0	0	0	0	0	0	0	0	0	0	0	0	0	0	0	0	0	0	0	0	0	Otu1941	k__Bacteria;p__Firmicutes;c__Clostridia;o__Clostridiales;f__Lachnospiraceae;g__[Ruminococcus];s__torques;
Otu1942	0	1	0	0	0	0	1	0	0	0	0	0	0	0	0	0	0	0	0	0	0	0	0	1	0	0	0	0	0	0	0	0	0	0	0	0	0	0	0	0	Otu1942	k__Bacteria;p__Firmicutes;c__Clostridia;o__Clostridiales;f__Ruminococcaceae;f__Ruminococcaceae_unclassified;f__Ruminococcaceae_unclassified;
Otu1943	0	0	0	0	0	0	0	0	2	0	0	0	0	0	0	0	0	0	0	0	0	0	0	0	0	0	0	0	0	0	0	0	0	0	0	0	0	0	0	0	Otu1943	k__Bacteria;k__Bacteria_unclassified;k__Bacteria_unclassified;k__Bacteria_unclassified;k__Bacteria_unclassified;k__Bacteria_unclassified;k__Bacteria_unclassified;
Otu1950	0	0	0	0	0	0	0	0	0	1	0	0	0	0	0	0	0	0	0	0	0	0	0	0	0	0	0	0	0	0	0	0	0	0	0	0	0	0	0	0	Otu1950	k__Bacteria;p__Actinobacteria;c__Actinobacteria;o__Bifidobacteriales;f__Bifidobacteriaceae;g__Bifidobacterium;s__bifidum;
Otu1951	0	0	0	0	0	0	0	2	0	0	0	0	0	0	0	0	0	0	0	0	0	0	0	0	0	0	0	0	0	0	0	0	0	0	0	0	1	0	0	0	Otu1951	k__Bacteria;p__Firmicutes;c__Clostridia;o__Clostridiales;f__Ruminococcaceae;f__Ruminococcaceae_unclassified;f__Ruminococcaceae_unclassified;
Otu1953	0	0	0	0	0	0	0	0	0	0	0	0	0	0	0	0	0	2	0	0	0	0	0	0	0	0	0	0	0	0	0	0	0	0	0	0	0	0	0	0	Otu1953	k__Bacteria;p__Firmicutes;c__Clostridia;o__Clostridiales;f__Ruminococcaceae;f__Ruminococcaceae_unclassified;f__Ruminococcaceae_unclassified;
Otu1955	0	0	0	0	0	0	0	1	0	0	0	0	0	0	0	0	0	0	0	0	0	0	0	0	0	0	0	0	0	0	0	0	0	0	0	0	0	0	0	0	Otu1955	k__Bacteria;p__Firmicutes;c__Clostridia;o__Clostridiales;f__Lachnospiraceae;g__Clostridium;s__symbiosum;
Otu1956	0	0	0	0	0	0	0	0	0	3	0	0	0	0	0	0	0	0	0	0	0	0	0	0	0	0	0	0	0	0	0	0	0	0	0	0	0	0	0	0	Otu1956	k__Bacteria;p__Firmicutes;c__Clostridia;o__Clostridiales;f__Ruminococcaceae;g__Ruminococcus;g__Ruminococcus_unclassified;
Otu1966	0	0	0	0	0	0	0	0	1	0	0	0	0	0	0	0	0	0	0	0	0	0	0	0	0	0	0	0	0	0	0	0	0	0	0	0	0	0	0	0	Otu1966	k__Bacteria;p__Firmicutes;c__Clostridia;o__Clostridiales;f__Ruminococcaceae;g__Oscillospira;g__Oscillospira_unclassified;
Otu1968	0	0	0	0	0	0	0	0	0	2	0	0	0	0	0	0	0	0	0	0	0	0	0	0	0	0	0	0	0	0	0	0	0	0	0	0	0	0	0	0	Otu1968	k__Bacteria;p__Firmicutes;p__Firmicutes_unclassified;p__Firmicutes_unclassified;p__Firmicutes_unclassified;p__Firmicutes_unclassified;p__Firmicutes_unclassified;
Otu1970	0	0	0	0	0	0	0	0	0	0	0	0	0	0	0	0	0	0	0	0	0	0	0	0	0	0	0	0	0	0	0	0	0	0	0	0	0	0	0	1	Otu1970	k__Bacteria;p__Firmicutes;c__Clostridia;o__Clostridiales;f__Ruminococcaceae;g__Clostridium;s__methylpentosum;
Otu1971	0	0	0	0	0	0	0	0	0	0	0	0	0	0	0	0	0	0	0	0	0	0	0	0	0	0	0	0	0	0	0	0	0	0	0	0	0	0	0	3	Otu1971	k__Bacteria;k__Bacteria_unclassified;k__Bacteria_unclassified;k__Bacteria_unclassified;k__Bacteria_unclassified;k__Bacteria_unclassified;k__Bacteria_unclassified;
Otu1972	0	0	0	0	0	0	0	0	0	0	0	0	0	3	0	0	0	0	0	0	0	0	0	0	0	0	0	0	0	0	0	0	0	0	0	0	0	0	0	0	Otu1972	k__Bacteria;k__Bacteria_unclassified;k__Bacteria_unclassified;k__Bacteria_unclassified;k__Bacteria_unclassified;k__Bacteria_unclassified;k__Bacteria_unclassified;
Otu1975	0	0	0	0	0	0	0	0	0	0	0	0	0	0	0	0	0	0	0	0	0	0	0	0	2	0	0	0	0	0	0	0	0	0	0	0	0	0	0	0	Otu1975	k__Bacteria;p__Firmicutes;c__Clostridia;o__Clostridiales;f__Ruminococcaceae;f__Ruminococcaceae_unclassified;f__Ruminococcaceae_unclassified;
Otu1976	0	0	0	0	0	0	0	0	0	0	0	0	0	0	0	0	0	0	0	0	0	0	0	0	0	0	0	0	0	0	0	0	0	0	0	0	3	0	0	0	Otu1976	k__Bacteria;k__Bacteria_unclassified;k__Bacteria_unclassified;k__Bacteria_unclassified;k__Bacteria_unclassified;k__Bacteria_unclassified;k__Bacteria_unclassified;
Otu1979	0	0	0	0	0	0	0	2	0	0	1	0	0	0	0	0	0	0	0	0	0	0	0	0	0	0	0	0	0	0	0	0	0	0	0	0	0	0	0	0	Otu1979	k__Bacteria;p__Firmicutes;c__Clostridia;o__Clostridiales;f__Lachnospiraceae;g__Coprococcus;g__Coprococcus_unclassified;
Otu1981	0	0	0	0	0	0	0	0	0	0	0	0	0	1	0	0	0	0	0	0	0	0	0	1	0	0	0	0	0	0	0	0	0	0	0	0	0	0	0	0	Otu1981	k__Bacteria;p__Firmicutes;c__Clostridia;o__Clostridiales;f__Clostridiaceae;g__Clostridium;s__celatum;
Otu1983	0	0	0	0	0	0	0	0	1	0	0	0	0	0	0	0	0	0	0	0	0	0	0	0	0	0	0	0	0	0	0	0	0	0	0	0	0	0	0	1	Otu1983	k__Bacteria;p__Firmicutes;c__Clostridia;o__Clostridiales;o__Clostridiales_unclassified;o__Clostridiales_unclassified;o__Clostridiales_unclassified;
Otu1985	0	0	0	0	0	0	0	0	0	0	0	0	0	0	0	0	0	0	0	0	0	0	0	2	0	0	0	0	0	0	0	0	0	0	0	0	0	0	0	0	Otu1985	k__Bacteria;p__Firmicutes;c__Bacilli;o__Lactobacillales;f__Streptococcaceae;g__Streptococcus;g__Streptococcus_unclassified;
Otu1986	0	0	0	0	1	0	0	0	0	0	0	0	0	0	0	0	0	0	0	1	0	0	0	0	0	0	0	0	0	0	0	0	0	0	0	0	0	0	0	1	Otu1986	k__Bacteria;p__Firmicutes;c__Bacilli;o__Lactobacillales;f__Streptococcaceae;g__Streptococcus;g__Streptococcus_unclassified;
Otu1989	0	0	0	0	2	0	0	0	0	0	0	0	0	0	0	0	0	0	0	0	0	0	0	0	0	0	0	0	0	0	0	0	0	0	0	0	0	0	0	0	Otu1989	k__Bacteria;p__Bacteroidetes;c__Bacteroidia;o__Bacteroidales;f__Prevotellaceae;g__Prevotella;g__Prevotella_unclassified;
Otu1992	0	0	0	0	0	0	0	0	0	0	0	0	0	0	0	0	0	0	0	0	0	0	0	0	0	0	0	0	0	0	0	0	0	0	0	0	0	0	0	1	Otu1992	k__Bacteria;p__Bacteroidetes;c__Bacteroidia;o__Bacteroidales;f__Porphyromonadaceae;g__Porphyromonas;g__Porphyromonas_unclassified;
Otu1994	0	0	0	0	0	0	0	0	0	0	0	0	0	0	0	1	0	0	0	0	0	0	0	0	0	0	0	0	0	0	0	0	0	0	0	0	0	0	0	0	Otu1994	k__Bacteria;p__Bacteroidetes;c__Bacteroidia;o__Bacteroidales;f__Rikenellaceae;f__Rikenellaceae_unclassified;f__Rikenellaceae_unclassified;
Otu1995	0	0	0	0	0	0	0	0	0	3	0	0	0	0	0	0	0	0	0	0	0	0	0	0	0	0	0	0	0	0	0	0	0	0	0	0	0	0	0	0	Otu1995	k__Bacteria;p__Firmicutes;c__Clostridia;o__Clostridiales;f__Ruminococcaceae;g__Ruminococcus;g__Ruminococcus_unclassified;
Otu1997	0	0	0	0	0	0	0	0	0	0	0	0	0	0	0	0	0	0	0	0	0	0	0	0	0	0	0	0	0	0	3	0	0	0	0	0	0	0	0	0	Otu1997	k__Bacteria;p__Firmicutes;c__Clostridia;o__Clostridiales;f__Lachnospiraceae;g__Blautia;g__Blautia_unclassified;
Otu1998	0	0	0	0	0	0	0	0	0	1	0	0	0	0	1	0	0	0	0	0	0	0	0	0	0	0	0	0	0	0	0	0	0	0	0	0	0	0	0	0	Otu1998	k__Bacteria;p__Firmicutes;c__Bacilli;o__Lactobacillales;f__Lactobacillaceae;g__Lactobacillus;g__Lactobacillus_unclassified;
Otu1999	0	0	0	0	0	0	0	0	0	0	0	0	0	0	0	0	0	0	0	0	0	0	0	0	0	0	0	0	0	0	0	0	0	0	0	0	0	0	0	3	Otu1999	k__Bacteria;p__Firmicutes;p__Firmicutes_unclassified;p__Firmicutes_unclassified;p__Firmicutes_unclassified;p__Firmicutes_unclassified;p__Firmicutes_unclassified;
Otu2001	0	0	0	0	0	3	0	0	0	0	0	0	0	0	0	0	0	0	0	0	0	0	0	0	0	0	0	0	0	0	0	0	0	0	0	0	0	0	0	0	Otu2001	k__Bacteria;p__Firmicutes;c__Clostridia;o__Clostridiales;f__Lachnospiraceae;g__Anaerostipes;g__Anaerostipes_unclassified;
Otu2002	0	0	0	0	0	0	0	0	0	0	0	0	0	0	0	0	0	0	0	0	0	0	0	0	0	0	0	0	0	3	0	0	0	0	0	0	0	0	0	0	Otu2002	k__Bacteria;p__Firmicutes;c__Erysipelotrichi;o__Erysipelotrichales;f__Erysipelotrichaceae;g__[Eubacterium];s__dolichum;
Otu2004	0	0	0	0	0	0	0	0	0	0	0	0	0	0	0	0	0	0	0	0	0	0	0	0	0	0	0	0	0	0	0	1	0	0	0	0	0	0	0	0	Otu2004	k__Bacteria;p__Firmicutes;c__Clostridia;o__Clostridiales;f__Veillonellaceae;g__Phascolarctobacterium;g__Phascolarctobacterium_unclassified;
Otu2005	0	0	0	0	0	0	0	0	0	0	0	0	0	0	0	0	0	0	0	0	0	0	0	1	2	0	0	0	0	0	0	0	0	0	0	0	0	0	0	0	Otu2005	k__Bacteria;p__Firmicutes;c__Clostridia;o__Clostridiales;f__Lachnospiraceae;f__Lachnospiraceae_unclassified;f__Lachnospiraceae_unclassified;
Otu2010	0	0	0	0	0	0	0	0	0	2	0	0	0	0	0	0	0	0	0	0	0	0	0	0	0	0	0	0	0	0	0	0	0	0	0	0	0	0	0	0	Otu2010	k__Bacteria;p__Firmicutes;c__Clostridia;o__Clostridiales;f__Lachnospiraceae;f__Lachnospiraceae_unclassified;f__Lachnospiraceae_unclassified;
Otu2017	0	0	0	0	0	0	0	0	0	0	0	0	0	1	0	0	0	0	0	0	0	0	0	0	0	0	0	0	0	0	0	0	0	0	0	0	0	0	0	0	Otu2017	k__Bacteria;p__Firmicutes;c__Clostridia;o__Clostridiales;f__Lachnospiraceae;f__Lachnospiraceae_unclassified;f__Lachnospiraceae_unclassified;
Otu2023	0	0	0	0	0	0	0	0	0	3	0	0	0	0	0	0	0	0	0	0	0	0	0	0	0	0	0	0	0	0	0	0	0	0	0	0	0	0	0	0	Otu2023	k__Bacteria;p__Firmicutes;c__Clostridia;o__Clostridiales;o__Clostridiales_unclassified;o__Clostridiales_unclassified;o__Clostridiales_unclassified;
Otu2025	0	0	0	0	0	0	0	0	0	0	0	0	0	0	0	0	0	0	0	3	0	0	0	0	0	0	0	0	0	0	0	0	0	0	0	0	0	0	0	0	Otu2025	k__Bacteria;p__Cyanobacteria;c__Chloroplast;o__Streptophyta;o__Streptophyta_unclassified;o__Streptophyta_unclassified;o__Streptophyta_unclassified;
Otu2028	0	0	0	0	0	0	0	0	0	0	0	0	0	0	0	0	0	0	0	0	0	0	0	0	0	0	0	0	0	0	0	0	0	2	1	0	0	0	0	0	Otu2028	k__Bacteria;k__Bacteria_unclassified;k__Bacteria_unclassified;k__Bacteria_unclassified;k__Bacteria_unclassified;k__Bacteria_unclassified;k__Bacteria_unclassified;
Otu2032	0	0	0	0	0	0	0	0	1	1	0	0	0	0	0	0	0	0	0	0	0	0	0	0	0	0	0	0	0	0	0	0	0	0	0	0	0	0	0	0	Otu2032	k__Bacteria;p__Firmicutes;c__Clostridia;o__Clostridiales;f__Ruminococcaceae;g__Oscillospira;g__Oscillospira_unclassified;
Otu2033	0	0	0	0	0	0	0	0	0	0	0	0	0	0	0	0	0	0	0	0	0	0	0	0	0	2	1	0	0	0	0	0	0	0	0	0	0	0	0	0	Otu2033	k__Bacteria;p__Bacteroidetes;c__Bacteroidia;o__Bacteroidales;f__Bacteroidaceae;g__Bacteroides;s__caccae;
Otu2035	0	0	0	0	0	0	0	0	0	0	0	0	0	0	0	0	0	0	0	0	0	0	0	0	0	0	0	0	0	0	0	0	0	0	0	0	1	0	0	0	Otu2035	k__Bacteria;p__Firmicutes;c__Clostridia;o__Clostridiales;o__Clostridiales_unclassified;o__Clostridiales_unclassified;o__Clostridiales_unclassified;
Otu2037	0	0	0	0	0	0	0	0	0	0	0	0	2	0	0	1	0	0	0	0	0	0	0	0	0	0	0	0	0	0	0	0	0	0	0	0	0	0	0	0	Otu2037	k__Bacteria;p__Bacteroidetes;c__Bacteroidia;o__Bacteroidales;f__Bacteroidaceae;g__Bacteroides;g__Bacteroides_unclassified;
Otu2038	0	0	0	0	0	0	0	0	0	0	0	0	0	0	0	0	0	0	0	0	0	0	0	0	0	0	0	0	0	0	0	0	0	0	0	0	0	0	0	3	Otu2038	k__Bacteria;p__Firmicutes;c__Clostridia;o__Clostridiales;o__Clostridiales_unclassified;o__Clostridiales_unclassified;o__Clostridiales_unclassified;
Otu2044	0	0	0	0	0	0	0	0	0	0	0	0	0	0	0	0	0	0	0	0	0	0	0	1	0	0	0	0	0	0	0	0	0	0	0	0	0	0	0	0	Otu2044	k__Bacteria;p__Firmicutes;c__Clostridia;o__Clostridiales;o__Clostridiales_unclassified;o__Clostridiales_unclassified;o__Clostridiales_unclassified;
Otu2046	0	0	0	0	0	0	0	0	2	0	0	0	0	0	0	0	0	0	0	0	0	0	0	0	0	0	0	0	0	0	0	0	0	0	0	0	0	0	0	0	Otu2046	k__Bacteria;p__Firmicutes;c__Clostridia;o__Clostridiales;o__Clostridiales_unclassified;o__Clostridiales_unclassified;o__Clostridiales_unclassified;
Otu2049	0	0	0	0	0	0	0	0	0	0	0	0	0	0	2	0	0	0	0	0	0	0	0	0	0	0	0	0	0	0	0	0	0	0	0	0	0	0	0	0	Otu2049	k__Bacteria;p__Firmicutes;c__Clostridia;o__Clostridiales;o__Clostridiales_unclassified;o__Clostridiales_unclassified;o__Clostridiales_unclassified;
Otu2050	0	0	0	0	0	0	0	0	0	2	0	0	0	0	0	0	0	0	0	0	0	0	0	0	0	0	0	0	0	0	0	0	0	0	0	0	0	0	0	0	Otu2050	k__Bacteria;p__Firmicutes;c__Clostridia;o__Clostridiales;f__Ruminococcaceae;f__Ruminococcaceae_unclassified;f__Ruminococcaceae_unclassified;
Otu2053	0	0	0	0	0	0	0	0	0	0	0	0	0	0	2	0	0	0	0	0	0	0	0	0	0	0	0	0	0	0	0	0	0	0	0	0	0	0	0	0	Otu2053	k__Bacteria;p__Firmicutes;c__Clostridia;o__Clostridiales;f__Ruminococcaceae;g__Clostridium;s__methylpentosum;
Otu2055	0	0	0	0	0	0	0	0	0	0	0	0	0	1	0	0	0	0	0	0	0	0	0	0	0	0	0	0	0	0	0	0	0	0	0	0	0	0	0	0	Otu2055	k__Bacteria;p__Actinobacteria;c__Actinobacteria;o__Actinomycetales;f__Corynebacteriaceae;g__Corynebacterium;g__Corynebacterium_unclassified;
Otu2059	0	0	0	0	0	0	0	0	0	0	0	0	0	0	0	0	0	0	0	0	0	0	0	0	0	1	0	0	0	0	0	0	0	0	0	0	0	0	0	0	Otu2059	k__Bacteria;p__Bacteroidetes;c__Bacteroidia;o__Bacteroidales;f__Bacteroidaceae;g__Bacteroides;g__Bacteroides_unclassified;
Otu2063	0	0	0	0	0	0	0	0	0	0	0	0	0	0	0	0	0	0	0	0	0	0	0	0	0	0	0	0	0	0	0	1	0	0	0	0	0	0	0	0	Otu2063	k__Bacteria;p__Bacteroidetes;c__Bacteroidia;o__Bacteroidales;f__Bacteroidaceae;g__Bacteroides;s__fragilis;
Otu2065	0	0	0	0	0	0	0	0	0	0	0	0	0	0	0	0	0	0	0	0	0	0	0	0	0	0	0	0	0	0	0	2	0	0	0	0	0	0	0	0	Otu2065	k__Bacteria;p__Bacteroidetes;c__Bacteroidia;o__Bacteroidales;f__Bacteroidaceae;g__Bacteroides;s__ovatus;
Otu2072	0	0	0	0	0	0	0	0	0	0	0	0	0	0	0	0	0	0	0	0	0	0	0	0	1	0	0	0	0	0	0	0	0	0	0	0	0	0	0	0	Otu2072	k__Bacteria;p__Firmicutes;c__Clostridia;o__Clostridiales;o__Clostridiales_unclassified;o__Clostridiales_unclassified;o__Clostridiales_unclassified;
Otu2075	0	0	0	0	0	0	0	0	0	0	0	2	0	0	0	0	0	0	0	0	0	0	0	0	0	0	0	0	0	0	0	0	0	0	0	0	0	0	0	0	Otu2075	k__Bacteria;p__Firmicutes;c__Clostridia;o__Clostridiales;f__Lachnospiraceae;f__Lachnospiraceae_unclassified;f__Lachnospiraceae_unclassified;
Otu2077	0	0	0	0	0	0	0	0	0	0	0	0	0	0	2	0	0	0	0	0	0	0	0	0	0	0	0	0	0	0	0	0	0	0	0	0	0	0	0	0	Otu2077	k__Bacteria;k__Bacteria_unclassified;k__Bacteria_unclassified;k__Bacteria_unclassified;k__Bacteria_unclassified;k__Bacteria_unclassified;k__Bacteria_unclassified;
Otu2089	0	0	0	0	0	0	0	0	0	1	0	0	0	0	0	0	0	0	0	0	0	0	0	0	0	0	0	0	0	0	0	0	0	0	0	0	0	0	0	0	Otu2089	k__Bacteria;p__Firmicutes;c__Clostridia;o__Clostridiales;f__Ruminococcaceae;f__Ruminococcaceae_unclassified;f__Ruminococcaceae_unclassified;
Otu2090	0	0	0	0	0	0	0	0	0	0	0	0	0	0	0	0	0	0	0	0	0	0	0	0	0	0	0	0	0	0	0	0	0	0	0	0	0	0	2	0	Otu2090	k__Bacteria;k__Bacteria_unclassified;k__Bacteria_unclassified;k__Bacteria_unclassified;k__Bacteria_unclassified;k__Bacteria_unclassified;k__Bacteria_unclassified;
Otu2091	0	0	0	0	0	0	0	0	0	0	0	0	0	0	0	0	0	0	0	0	0	1	0	0	0	0	0	0	0	0	0	0	0	0	0	0	1	0	0	0	Otu2091	k__Bacteria;p__Bacteroidetes;c__Bacteroidia;o__Bacteroidales;f__Bacteroidaceae;g__Bacteroides;s__uniformis;
Otu2093	0	0	0	0	2	0	0	0	0	0	0	0	0	0	0	0	0	0	0	0	0	0	0	0	0	0	0	0	0	0	0	0	0	0	0	0	0	0	0	0	Otu2093	k__Bacteria;p__Firmicutes;c__Clostridia;o__Clostridiales;f__Lachnospiraceae;f__Lachnospiraceae_unclassified;f__Lachnospiraceae_unclassified;
Otu2095	0	0	0	0	0	0	0	0	0	0	1	1	0	0	0	0	0	0	0	0	0	0	0	0	0	0	0	0	0	0	0	0	0	0	0	0	0	0	0	0	Otu2095	k__Bacteria;p__Bacteroidetes;c__Bacteroidia;o__Bacteroidales;f__Bacteroidaceae;g__Bacteroides;g__Bacteroides_unclassified;
Otu2096	0	0	0	0	0	0	0	0	0	0	0	2	0	0	0	0	0	0	0	0	0	0	0	0	0	0	0	0	0	0	0	0	0	0	0	0	0	0	0	0	Otu2096	k__Bacteria;p__Firmicutes;c__Clostridia;o__Clostridiales;f__Lachnospiraceae;f__Lachnospiraceae_unclassified;f__Lachnospiraceae_unclassified;
Otu2097	0	0	0	0	0	0	0	0	0	0	0	0	0	0	0	0	0	0	0	0	0	0	0	0	0	0	2	0	0	0	0	0	0	0	0	0	0	0	0	0	Otu2097	k__Bacteria;p__Firmicutes;c__Clostridia;o__Clostridiales;f__Lachnospiraceae;f__Lachnospiraceae_unclassified;f__Lachnospiraceae_unclassified;
Otu2098	0	0	1	0	0	1	0	0	0	0	0	0	0	0	0	0	0	0	0	0	0	0	0	0	0	0	0	0	0	0	0	0	0	0	0	0	0	0	0	0	Otu2098	k__Bacteria;p__Bacteroidetes;c__Bacteroidia;o__Bacteroidales;f__Bacteroidaceae;g__Bacteroides;g__Bacteroides_unclassified;
Otu2108	0	1	0	0	0	0	0	0	0	0	0	0	0	0	0	0	0	0	0	0	0	0	0	0	0	0	0	0	0	0	0	0	0	0	0	0	0	0	0	0	Otu2108	k__Bacteria;p__Bacteroidetes;c__Bacteroidia;o__Bacteroidales;f__Bacteroidaceae;g__Bacteroides;g__Bacteroides_unclassified;
Otu2119	0	0	0	0	0	0	0	0	0	0	0	0	0	0	0	0	0	0	0	0	0	0	0	0	0	0	2	0	0	0	0	0	0	0	0	0	0	0	0	0	Otu2119	k__Bacteria;p__Firmicutes;c__Clostridia;o__Clostridiales;f__Ruminococcaceae;g__Ruminococcus;g__Ruminococcus_unclassified;
Otu2121	0	0	0	0	0	0	0	0	0	0	0	0	0	0	2	0	0	0	0	0	0	0	0	0	0	0	0	0	0	0	0	0	0	0	0	0	0	0	0	0	Otu2121	k__Bacteria;p__Firmicutes;c__Clostridia;o__Clostridiales;f__Lachnospiraceae;f__Lachnospiraceae_unclassified;f__Lachnospiraceae_unclassified;
Otu2122	0	0	0	0	2	0	0	0	0	0	0	0	0	0	0	0	0	0	0	0	0	0	0	0	0	0	0	0	0	0	0	0	0	0	0	0	0	0	0	0	Otu2122	k__Bacteria;p__Firmicutes;c__Clostridia;o__Clostridiales;f__Lachnospiraceae;g__Roseburia;s__inulinivorans;
Otu2123	0	0	0	0	0	0	0	0	0	0	0	0	0	0	0	0	0	0	0	2	0	0	0	0	0	0	0	0	0	0	0	0	0	0	0	0	0	0	0	0	Otu2123	k__Bacteria;p__Firmicutes;c__Clostridia;o__Clostridiales;f__Lachnospiraceae;f__Lachnospiraceae_unclassified;f__Lachnospiraceae_unclassified;
Otu2124	0	0	0	0	0	0	0	0	0	0	0	0	0	0	0	0	0	0	0	0	2	0	0	0	0	0	0	0	0	0	0	0	0	0	0	0	0	0	0	0	Otu2124	k__Bacteria;p__Firmicutes;c__Clostridia;o__Clostridiales;f__Lachnospiraceae;f__Lachnospiraceae_unclassified;f__Lachnospiraceae_unclassified;
Otu2125	0	0	0	0	0	0	0	0	0	1	0	0	0	0	0	0	0	0	0	0	0	0	0	0	1	0	0	0	0	0	0	0	0	0	0	0	0	0	0	0	Otu2125	k__Bacteria;p__Firmicutes;c__Clostridia;o__Clostridiales;f__Ruminococcaceae;f__Ruminococcaceae_unclassified;f__Ruminococcaceae_unclassified;
Otu2127	0	0	0	0	0	0	0	0	0	0	0	0	0	0	0	0	0	0	0	0	0	0	1	0	0	0	0	0	0	0	0	0	0	0	0	0	0	0	0	0	Otu2127	k__Bacteria;p__Firmicutes;c__Clostridia;o__Clostridiales;f__Lachnospiraceae;f__Lachnospiraceae_unclassified;f__Lachnospiraceae_unclassified;
Otu2129	0	0	0	0	0	0	0	0	0	0	0	0	0	0	0	0	0	2	0	0	0	0	0	0	0	0	0	0	0	0	0	0	0	0	0	0	0	0	0	0	Otu2129	k__Bacteria;p__Bacteroidetes;c__Bacteroidia;o__Bacteroidales;f__Bacteroidaceae;g__Bacteroides;g__Bacteroides_unclassified;
Otu2130	0	0	0	0	0	0	0	0	0	0	0	0	0	0	0	0	0	0	0	0	0	0	0	0	0	0	0	0	0	0	0	0	0	0	0	0	2	0	0	0	Otu2130	k__Bacteria;p__Bacteroidetes;c__Bacteroidia;o__Bacteroidales;f__Porphyromonadaceae;g__Parabacteroides;s__gordonii;
Otu2131	0	0	0	0	0	0	0	0	0	0	0	0	0	0	0	0	0	1	0	0	0	0	0	0	0	0	0	0	0	0	0	0	0	0	0	0	1	0	0	0	Otu2131	k__Bacteria;p__Bacteroidetes;c__Bacteroidia;o__Bacteroidales;f__Bacteroidaceae;g__Bacteroides;g__Bacteroides_unclassified;
Otu2132	0	0	0	0	0	0	0	0	0	0	0	0	0	0	0	0	0	0	0	0	0	1	1	0	0	0	0	0	0	0	0	0	0	0	0	0	0	0	0	0	Otu2132	k__Bacteria;p__Bacteroidetes;c__Bacteroidia;o__Bacteroidales;f__Bacteroidaceae;g__Bacteroides;g__Bacteroides_unclassified;
Otu2133	0	0	0	0	0	0	0	0	0	0	0	0	0	0	0	0	0	0	0	0	0	0	0	0	0	0	0	0	0	0	0	0	0	2	0	0	0	0	0	0	Otu2133	k__Bacteria;p__Firmicutes;c__Clostridia;o__Clostridiales;f__Ruminococcaceae;f__Ruminococcaceae_unclassified;f__Ruminococcaceae_unclassified;
Otu2134	0	0	0	0	0	0	0	0	0	0	0	0	0	0	0	0	0	0	0	0	0	0	0	0	0	0	0	0	0	1	0	0	0	0	0	0	0	0	0	1	Otu2134	k__Bacteria;p__Firmicutes;c__Erysipelotrichi;o__Erysipelotrichales;f__Erysipelotrichaceae;g__Coprobacillus;g__Coprobacillus_unclassified;
Otu2142	0	1	1	0	0	0	0	0	0	0	0	0	0	0	0	0	0	0	0	0	0	0	0	0	0	0	0	0	0	0	0	0	0	0	0	0	0	0	0	0	Otu2142	k__Bacteria;p__Bacteroidetes;c__Bacteroidia;o__Bacteroidales;f__Bacteroidaceae;g__Bacteroides;g__Bacteroides_unclassified;
Otu2144	0	0	0	0	0	0	0	0	0	0	0	0	0	0	0	0	0	1	0	0	0	1	0	0	0	0	0	0	0	0	0	0	0	0	0	0	0	0	0	0	Otu2144	k__Bacteria;p__Bacteroidetes;c__Bacteroidia;o__Bacteroidales;f__Bacteroidaceae;g__Bacteroides;g__Bacteroides_unclassified;
Otu2148	0	0	0	0	0	0	0	0	0	0	0	0	0	0	0	0	0	0	0	0	0	0	0	0	0	0	0	0	0	0	0	0	0	0	0	2	0	0	0	0	Otu2148	k__Bacteria;p__Firmicutes;c__Clostridia;o__Clostridiales;f__Lachnospiraceae;f__Lachnospiraceae_unclassified;f__Lachnospiraceae_unclassified;
Otu2149	0	0	0	0	0	0	0	0	0	0	0	0	0	0	0	0	0	0	0	0	2	0	0	0	0	0	0	0	0	0	0	0	0	0	0	0	0	0	0	0	Otu2149	k__Bacteria;p__Bacteroidetes;c__Bacteroidia;o__Bacteroidales;f__Bacteroidaceae;g__Bacteroides;g__Bacteroides_unclassified;
Otu2150	0	0	0	0	0	0	0	0	0	0	0	0	0	0	0	0	0	0	0	0	0	0	0	0	0	0	2	0	0	0	0	0	0	0	0	0	0	0	0	0	Otu2150	k__Bacteria;p__Bacteroidetes;c__Bacteroidia;o__Bacteroidales;f__Bacteroidaceae;g__Bacteroides;g__Bacteroides_unclassified;
Otu2154	0	2	0	0	0	0	0	0	0	0	0	0	0	0	0	0	0	0	0	0	0	0	0	0	0	0	0	0	0	0	0	0	0	0	0	0	0	0	0	0	Otu2154	k__Bacteria;p__Bacteroidetes;c__Bacteroidia;o__Bacteroidales;f__Bacteroidaceae;g__Bacteroides;g__Bacteroides_unclassified;
Otu2156	0	0	0	0	0	0	0	0	0	0	0	0	0	0	0	0	0	0	0	0	0	0	2	0	0	0	0	0	0	0	0	0	0	0	0	0	0	0	0	0	Otu2156	k__Bacteria;p__Bacteroidetes;c__Bacteroidia;o__Bacteroidales;f__[Paraprevotellaceae];g__Paraprevotella;g__Paraprevotella_unclassified;
Otu2157	0	0	0	0	0	2	0	0	0	0	0	0	0	0	0	0	0	0	0	0	0	0	0	0	0	0	0	0	0	0	0	0	0	0	0	0	0	0	0	0	Otu2157	k__Bacteria;p__Bacteroidetes;c__Bacteroidia;o__Bacteroidales;f__Bacteroidaceae;g__Bacteroides;g__Bacteroides_unclassified;
Otu2159	0	0	0	0	0	0	0	0	0	2	0	0	0	0	0	0	0	0	0	0	0	0	0	0	0	0	0	0	0	0	0	0	0	0	0	0	0	0	0	0	Otu2159	k__Bacteria;p__Bacteroidetes;c__Bacteroidia;o__Bacteroidales;f__Bacteroidaceae;g__Bacteroides;g__Bacteroides_unclassified;
Otu2161	0	0	0	0	0	0	0	0	0	0	0	0	0	0	0	0	0	0	0	0	0	0	0	0	0	0	2	0	0	0	0	0	0	0	0	0	0	0	0	0	Otu2161	k__Bacteria;p__Bacteroidetes;c__Bacteroidia;o__Bacteroidales;f__Bacteroidaceae;g__Bacteroides;s__ovatus;
Otu2162	0	0	0	0	0	0	0	0	0	0	0	0	0	0	0	0	0	0	0	0	0	0	0	0	0	1	0	0	0	0	0	0	0	0	0	0	0	0	0	0	Otu2162	k__Bacteria;p__Actinobacteria;c__Coriobacteriia;o__Coriobacteriales;f__Coriobacteriaceae;f__Coriobacteriaceae_unclassified;f__Coriobacteriaceae_unclassified;
Otu2164	0	1	0	0	0	0	0	0	0	0	0	0	0	0	0	0	0	0	0	0	1	0	0	0	0	0	0	0	0	0	0	0	0	0	0	0	0	0	0	0	Otu2164	k__Bacteria;p__Bacteroidetes;c__Bacteroidia;o__Bacteroidales;f__Bacteroidaceae;g__Bacteroides;g__Bacteroides_unclassified;
Otu2165	0	0	0	0	0	0	0	0	0	0	0	0	0	0	0	0	0	0	0	0	0	0	2	0	0	0	0	0	0	0	0	0	0	0	0	0	0	0	0	0	Otu2165	k__Bacteria;p__Firmicutes;c__Clostridia;o__Clostridiales;f__Lachnospiraceae;f__Lachnospiraceae_unclassified;f__Lachnospiraceae_unclassified;
Otu2169	0	0	0	0	0	0	2	0	0	0	0	0	0	0	0	0	0	0	0	0	0	0	0	0	0	0	0	0	0	0	0	0	0	0	0	0	0	0	0	0	Otu2169	k__Bacteria;p__Bacteroidetes;c__Bacteroidia;o__Bacteroidales;f__Bacteroidaceae;g__Bacteroides;g__Bacteroides_unclassified;
Otu2170	0	0	1	0	0	0	0	0	0	0	0	0	0	0	0	0	0	0	0	0	0	0	0	0	0	0	0	0	0	0	0	0	0	0	0	0	0	0	0	0	Otu2170	k__Bacteria;p__Bacteroidetes;c__Bacteroidia;o__Bacteroidales;f__Bacteroidaceae;g__Bacteroides;g__Bacteroides_unclassified;
Otu2174	0	0	0	0	0	0	0	0	0	0	0	0	0	0	0	0	0	0	0	0	0	0	0	0	0	0	0	0	0	0	0	0	0	0	0	0	0	0	1	0	Otu2174	k__Bacteria;p__Firmicutes;c__Clostridia;o__Clostridiales;f__[Tissierellaceae];g__Peptoniphilus;g__Peptoniphilus_unclassified;
Otu2176	0	0	0	0	0	0	0	0	0	0	0	0	0	0	0	0	0	0	0	0	0	2	0	0	0	0	0	0	0	0	0	0	0	0	0	0	0	0	0	0	Otu2176	k__Bacteria;p__Bacteroidetes;c__Bacteroidia;o__Bacteroidales;o__Bacteroidales_unclassified;o__Bacteroidales_unclassified;o__Bacteroidales_unclassified;
Otu2177	0	0	0	0	0	0	0	0	0	0	0	0	0	0	0	0	0	0	0	0	0	0	0	0	0	0	0	0	0	0	0	0	0	2	0	0	0	0	0	0	Otu2177	k__Bacteria;p__Firmicutes;p__Firmicutes_unclassified;p__Firmicutes_unclassified;p__Firmicutes_unclassified;p__Firmicutes_unclassified;p__Firmicutes_unclassified;
Otu2182	0	0	0	0	0	0	0	0	0	0	0	0	0	0	1	0	0	0	0	0	0	0	0	0	0	0	0	0	0	0	0	0	0	0	0	0	0	0	0	0	Otu2182	k__Bacteria;p__Bacteroidetes;c__Bacteroidia;o__Bacteroidales;f__Bacteroidaceae;g__Bacteroides;g__Bacteroides_unclassified;
Otu2184	0	0	0	0	0	0	0	0	0	0	0	0	0	0	2	0	0	0	0	0	0	0	0	0	0	0	0	0	0	0	0	0	0	0	0	0	0	0	0	0	Otu2184	k__Bacteria;p__Bacteroidetes;c__Bacteroidia;o__Bacteroidales;f__Porphyromonadaceae;g__Parabacteroides;g__Parabacteroides_unclassified;
Otu2186	0	0	0	1	0	0	0	0	0	0	0	0	0	0	0	0	0	0	0	0	0	0	0	0	0	0	0	0	0	0	0	0	0	0	0	0	0	0	0	0	Otu2186	k__Bacteria;p__Firmicutes;c__Clostridia;o__Clostridiales;f__Ruminococcaceae;g__Ruminococcus;g__Ruminococcus_unclassified;
Otu2192	0	0	0	0	0	1	0	1	0	0	0	0	0	0	0	0	0	0	0	0	0	0	0	0	0	0	0	0	0	0	0	0	0	0	0	0	0	0	0	0	Otu2192	k__Bacteria;p__Firmicutes;c__Clostridia;o__Clostridiales;f__Lachnospiraceae;f__Lachnospiraceae_unclassified;f__Lachnospiraceae_unclassified;
Otu2195	0	0	0	0	0	0	0	0	0	2	0	0	0	0	0	0	0	0	0	0	0	0	0	0	0	0	0	0	0	0	0	0	0	0	0	0	0	0	0	0	Otu2195	k__Bacteria;p__Firmicutes;c__Clostridia;o__Clostridiales;f__Dehalobacteriaceae;g__Dehalobacterium;g__Dehalobacterium_unclassified;
Otu2203	0	0	0	0	0	0	0	0	0	0	0	0	0	0	2	0	0	0	0	0	0	0	0	0	0	0	0	0	0	0	0	0	0	0	0	0	0	0	0	0	Otu2203	k__Bacteria;p__Firmicutes;c__Clostridia;o__Clostridiales;f__Ruminococcaceae;g__Butyricicoccus;s__pullicaecorum;
Otu2210	0	0	0	0	0	0	0	0	0	0	0	0	0	0	0	0	0	0	0	0	0	1	0	0	0	0	0	0	0	0	0	0	0	0	1	0	0	0	0	0	Otu2210	k__Bacteria;p__Proteobacteria;c__Deltaproteobacteria;o__Desulfovibrionales;f__Desulfovibrionaceae;g__Desulfovibrio;s__C21_c20;
Otu2215	0	0	0	0	0	0	0	0	0	0	0	0	0	0	0	0	0	0	0	0	0	0	2	0	0	0	0	0	0	0	0	0	0	0	0	0	0	0	0	0	Otu2215	k__Bacteria;p__Bacteroidetes;c__Bacteroidia;o__Bacteroidales;f__S24-7;f__S24-7_unclassified;f__S24-7_unclassified;
Otu2216	0	0	0	0	0	0	0	0	0	0	0	0	0	0	0	0	0	0	0	0	0	0	0	0	0	0	0	0	0	0	0	0	0	2	0	0	0	0	0	0	Otu2216	k__Bacteria;p__Firmicutes;c__Erysipelotrichi;o__Erysipelotrichales;f__Erysipelotrichaceae;g__Clostridium;s__spiroforme;
Otu2224	0	0	0	0	0	0	0	0	0	0	0	0	0	0	2	0	0	0	0	0	0	0	0	0	0	0	0	0	0	0	0	0	0	0	0	0	0	0	0	0	Otu2224	k__Bacteria;p__Firmicutes;c__Clostridia;o__Clostridiales;f__Ruminococcaceae;f__Ruminococcaceae_unclassified;f__Ruminococcaceae_unclassified;
Otu2225	0	0	0	0	0	0	0	0	1	0	0	0	0	0	0	0	0	0	0	0	0	0	0	0	0	0	0	0	0	0	0	0	0	0	0	0	0	0	0	0	Otu2225	k__Bacteria;p__Firmicutes;c__Clostridia;o__Clostridiales;o__Clostridiales_unclassified;o__Clostridiales_unclassified;o__Clostridiales_unclassified;
Otu2226	0	0	0	0	0	0	0	0	0	0	0	0	0	0	0	0	0	0	0	0	0	0	0	0	1	0	0	0	0	0	0	0	0	0	0	0	0	1	0	0	Otu2226	k__Bacteria;p__Firmicutes;c__Clostridia;o__Clostridiales;f__Ruminococcaceae;f__Ruminococcaceae_unclassified;f__Ruminococcaceae_unclassified;
Otu2228	0	0	0	0	0	0	0	0	0	1	0	0	0	0	0	0	0	0	0	0	0	0	0	0	0	0	0	0	0	0	0	0	0	0	0	0	0	0	0	0	Otu2228	k__Bacteria;p__Firmicutes;c__Clostridia;o__Clostridiales;f__Lachnospiraceae;g__Coprococcus;g__Coprococcus_unclassified;
Otu2231	0	0	0	0	0	0	0	0	0	0	0	0	0	0	0	0	0	0	0	0	0	0	0	0	0	0	0	0	0	0	2	0	0	0	0	0	0	0	0	0	Otu2231	k__Bacteria;p__Firmicutes;c__Clostridia;o__Clostridiales;o__Clostridiales_unclassified;o__Clostridiales_unclassified;o__Clostridiales_unclassified;
Otu2233	0	0	0	0	1	1	0	0	0	0	0	0	0	0	0	0	0	0	0	0	0	0	0	0	0	0	0	0	0	0	0	0	0	0	0	0	0	0	0	0	Otu2233	k__Bacteria;p__Firmicutes;c__Clostridia;o__Clostridiales;f__Lachnospiraceae;g__Clostridium;s__symbiosum;
Otu2236	0	0	0	0	0	0	0	0	2	0	0	0	0	0	0	0	0	0	0	0	0	0	0	0	0	0	0	0	0	0	0	0	0	0	0	0	0	0	0	0	Otu2236	k__Bacteria;p__Firmicutes;c__Clostridia;o__Clostridiales;f__Lachnospiraceae;f__Lachnospiraceae_unclassified;f__Lachnospiraceae_unclassified;
Otu2237	0	0	0	0	0	0	0	0	0	0	0	0	0	0	0	0	0	0	0	0	0	0	0	0	0	0	0	0	0	0	0	0	0	0	0	0	0	0	0	1	Otu2237	k__Bacteria;p__Firmicutes;p__Firmicutes_unclassified;p__Firmicutes_unclassified;p__Firmicutes_unclassified;p__Firmicutes_unclassified;p__Firmicutes_unclassified;
Otu2239	0	0	0	0	0	0	0	0	0	0	1	0	0	0	0	0	0	0	0	0	0	0	0	0	0	0	0	0	0	0	0	0	0	0	0	0	0	0	0	0	Otu2239	k__Bacteria;p__Actinobacteria;c__Coriobacteriia;o__Coriobacteriales;f__Coriobacteriaceae;g__Adlercreutzia;g__Adlercreutzia_unclassified;
Otu2240	0	0	0	0	0	1	0	1	0	0	0	0	0	0	0	0	0	0	0	0	0	0	0	0	0	0	0	0	0	0	0	0	0	0	0	0	0	0	0	0	Otu2240	k__Bacteria;p__Actinobacteria;c__Coriobacteriia;o__Coriobacteriales;f__Coriobacteriaceae;g__Adlercreutzia;g__Adlercreutzia_unclassified;
Otu2244	0	0	0	0	0	0	0	0	0	0	0	0	0	0	2	0	0	0	0	0	0	0	0	0	0	0	0	0	0	0	0	0	0	0	0	0	0	0	0	0	Otu2244	k__Bacteria;p__Firmicutes;c__Clostridia;o__Clostridiales;o__Clostridiales_unclassified;o__Clostridiales_unclassified;o__Clostridiales_unclassified;
Otu2245	0	0	0	0	0	0	0	0	0	0	0	0	1	0	0	0	0	0	0	0	0	0	0	0	0	0	0	0	0	0	0	0	0	0	0	0	0	0	0	0	Otu2245	k__Bacteria;p__Actinobacteria;c__Coriobacteriia;o__Coriobacteriales;f__Coriobacteriaceae;g__Collinsella;s__stercoris;
Otu2249	0	0	0	0	0	0	0	0	0	0	0	0	0	2	0	0	0	0	0	0	0	0	0	0	0	0	0	0	0	0	0	0	0	0	0	0	0	0	0	0	Otu2249	k__Bacteria;p__Firmicutes;c__Clostridia;o__Clostridiales;f__Lachnospiraceae;f__Lachnospiraceae_unclassified;f__Lachnospiraceae_unclassified;
Otu2251	0	0	0	0	2	0	0	0	0	0	0	0	0	0	0	0	0	0	0	0	0	0	0	0	0	0	0	0	0	0	0	0	0	0	0	0	0	0	0	0	Otu2251	k__Bacteria;p__Firmicutes;c__Erysipelotrichi;o__Erysipelotrichales;f__Erysipelotrichaceae;g__Clostridium;g__Clostridium_unclassified;
Otu2252	0	0	0	0	1	0	0	0	0	0	0	0	0	0	0	0	0	0	0	0	0	0	0	0	0	0	0	0	0	0	0	0	0	0	0	0	0	0	0	0	Otu2252	k__Bacteria;p__Firmicutes;c__Clostridia;o__Clostridiales;f__Lachnospiraceae;g__Clostridium;s__colinum;
Otu2253	0	0	0	0	0	0	0	0	0	0	0	0	0	0	2	0	0	0	0	0	0	0	0	0	0	0	0	0	0	0	0	0	0	0	0	0	0	0	0	0	Otu2253	k__Bacteria;p__Firmicutes;c__Clostridia;o__Clostridiales;f__Lachnospiraceae;f__Lachnospiraceae_unclassified;f__Lachnospiraceae_unclassified;
Otu2254	0	0	0	0	0	0	0	0	0	0	0	0	0	0	2	0	0	0	0	0	0	0	0	0	0	0	0	0	0	0	0	0	0	0	0	0	0	0	0	0	Otu2254	k__Bacteria;p__Firmicutes;p__Firmicutes_unclassified;p__Firmicutes_unclassified;p__Firmicutes_unclassified;p__Firmicutes_unclassified;p__Firmicutes_unclassified;
Otu2256	0	0	0	0	1	0	0	0	0	0	0	0	0	0	0	0	0	0	0	0	0	0	0	0	0	0	0	0	0	0	0	0	0	0	0	0	0	0	0	0	Otu2256	k__Bacteria;p__Firmicutes;c__Erysipelotrichi;o__Erysipelotrichales;f__Erysipelotrichaceae;g__Clostridium;s__spiroforme;
Otu2257	0	0	0	0	0	0	0	0	0	0	0	0	0	2	0	0	0	0	0	0	0	0	0	0	0	0	0	0	0	0	0	0	0	0	0	0	0	0	0	0	Otu2257	k__Bacteria;p__Firmicutes;c__Clostridia;o__Clostridiales;f__[Tissierellaceae];g__Peptoniphilus;g__Peptoniphilus_unclassified;
Otu2259	0	2	0	0	0	0	0	0	0	0	0	0	0	0	0	0	0	0	0	0	0	0	0	0	0	0	0	0	0	0	0	0	0	0	0	0	0	0	0	0	Otu2259	k__Bacteria;p__Firmicutes;c__Erysipelotrichi;o__Erysipelotrichales;f__Erysipelotrichaceae;g__Clostridium;s__spiroforme;
Otu2264	0	0	0	0	0	0	0	0	0	0	0	0	0	0	0	0	0	0	0	0	0	0	0	0	2	0	0	0	0	0	0	0	0	0	0	0	0	0	0	0	Otu2264	k__Bacteria;p__Firmicutes;c__Clostridia;o__Clostridiales;f__Ruminococcaceae;g__Ruminococcus;g__Ruminococcus_unclassified;
Otu2265	0	0	0	0	0	2	0	0	0	0	0	0	0	0	0	0	0	0	0	0	0	0	0	0	0	0	0	0	0	0	0	0	0	0	0	0	0	0	0	0	Otu2265	k__Bacteria;p__Firmicutes;c__Clostridia;o__Clostridiales;f__Ruminococcaceae;g__Ruminococcus;g__Ruminococcus_unclassified;
Otu2269	0	0	0	0	2	0	0	0	0	0	0	0	0	0	0	0	0	0	0	0	0	0	0	0	0	0	0	0	0	0	0	0	0	0	0	0	0	0	0	0	Otu2269	k__Bacteria;p__Firmicutes;c__Clostridia;o__Clostridiales;f__Christensenellaceae;f__Christensenellaceae_unclassified;f__Christensenellaceae_unclassified;
Otu2270	0	0	0	0	0	0	0	0	0	0	0	0	0	0	0	0	0	0	0	0	0	0	0	0	0	2	0	0	0	0	0	0	0	0	0	0	0	0	0	0	Otu2270	k__Bacteria;p__Firmicutes;c__Clostridia;o__Clostridiales;f__Christensenellaceae;f__Christensenellaceae_unclassified;f__Christensenellaceae_unclassified;
Otu2272	0	0	0	0	0	0	0	0	0	0	0	0	0	0	0	0	0	0	0	0	0	0	0	0	0	0	0	0	0	1	0	0	0	0	0	0	0	0	0	0	Otu2272	k__Bacteria;p__Proteobacteria;c__Deltaproteobacteria;o__Desulfovibrionales;f__Desulfovibrionaceae;g__Desulfovibrio;g__Desulfovibrio_unclassified;
Otu2274	0	0	0	0	0	0	0	0	0	0	0	0	0	0	0	0	0	0	0	0	0	0	0	0	0	0	0	0	0	2	0	0	0	0	0	0	0	0	0	0	Otu2274	k__Bacteria;p__Firmicutes;c__Clostridia;o__Clostridiales;f__Ruminococcaceae;g__Ruminococcus;g__Ruminococcus_unclassified;
Otu2275	0	0	0	0	0	0	0	0	0	0	0	0	0	0	0	0	0	0	0	0	0	0	0	0	0	0	0	0	2	0	0	0	0	0	0	0	0	0	0	0	Otu2275	k__Bacteria;p__Firmicutes;c__Clostridia;o__Clostridiales;f__Ruminococcaceae;g__Clostridium;s__methylpentosum;
Otu2276	0	0	0	0	0	0	0	0	0	0	0	0	0	0	0	0	2	0	0	0	0	0	0	0	0	0	0	0	0	0	0	0	0	0	0	0	0	0	0	0	Otu2276	k__Bacteria;p__Firmicutes;c__Clostridia;o__Clostridiales;f__Ruminococcaceae;g__Clostridium;s__methylpentosum;
Otu2279	0	0	0	0	0	0	0	0	0	0	0	0	0	0	0	0	0	0	0	0	0	0	0	1	0	0	0	0	0	0	0	0	0	0	0	0	0	0	0	0	Otu2279	k__Bacteria;p__Firmicutes;c__Clostridia;o__Clostridiales;f__Ruminococcaceae;g__Clostridium;s__methylpentosum;
Otu2280	0	0	0	0	0	0	0	0	0	0	1	0	0	0	0	0	0	0	0	0	0	0	0	0	0	0	0	0	0	0	0	0	0	1	0	0	0	0	0	0	Otu2280	k__Bacteria;p__Firmicutes;c__Clostridia;o__Clostridiales;f__Veillonellaceae;f__Veillonellaceae_unclassified;f__Veillonellaceae_unclassified;
Otu2284	0	0	0	0	0	0	0	0	0	0	0	0	0	0	0	0	0	0	0	0	0	0	0	0	0	0	0	0	0	0	0	0	0	0	2	0	0	0	0	0	Otu2284	k__Bacteria;p__Proteobacteria;c__Gammaproteobacteria;o__Enterobacteriales;f__Enterobacteriaceae;f__Enterobacteriaceae_unclassified;f__Enterobacteriaceae_unclassified;
Otu2285	0	0	0	0	0	0	0	0	0	0	0	0	0	0	0	0	0	0	0	0	0	0	0	0	0	0	0	0	0	0	0	0	0	1	0	0	0	0	0	0	Otu2285	k__Bacteria;p__Proteobacteria;c__Gammaproteobacteria;o__Enterobacteriales;f__Enterobacteriaceae;f__Enterobacteriaceae_unclassified;f__Enterobacteriaceae_unclassified;
Otu2287	0	0	0	0	0	0	0	0	0	0	0	0	0	0	0	0	0	0	0	0	0	0	0	0	0	0	0	0	0	0	0	0	0	2	0	0	0	0	0	0	Otu2287	k__Bacteria;p__Proteobacteria;c__Gammaproteobacteria;o__Enterobacteriales;f__Enterobacteriaceae;f__Enterobacteriaceae_unclassified;f__Enterobacteriaceae_unclassified;
Otu2307	0	0	0	0	0	1	0	0	0	0	0	0	0	0	0	0	0	0	0	0	0	0	0	0	0	0	0	0	0	0	0	0	0	0	0	0	0	0	0	0	Otu2307	k__Bacteria;p__Proteobacteria;c__Alphaproteobacteria;o__Rhizobiales;f__Rhizobiaceae;g__Agrobacterium;g__Agrobacterium_unclassified;
Otu2312	0	0	0	0	0	2	0	0	0	0	0	0	0	0	0	0	0	0	0	0	0	0	0	0	0	0	0	0	0	0	0	0	0	0	0	0	0	0	0	0	Otu2312	k__Bacteria;p__Firmicutes;c__Clostridia;o__Clostridiales;f__Lachnospiraceae;f__Lachnospiraceae_unclassified;f__Lachnospiraceae_unclassified;
Otu2331	0	0	0	0	0	0	0	0	0	0	0	0	0	0	0	0	0	0	1	0	0	0	0	0	0	0	0	0	0	0	0	0	0	0	0	0	0	0	0	0	Otu2331	k__Bacteria;p__Bacteroidetes;c__Bacteroidia;o__Bacteroidales;f__[Odoribacteraceae];g__Odoribacter;g__Odoribacter_unclassified;
Otu2336	0	0	0	0	0	0	0	0	0	0	0	0	0	0	0	0	2	0	0	0	0	0	0	0	0	0	0	0	0	0	0	0	0	0	0	0	0	0	0	0	Otu2336	k__Bacteria;p__Actinobacteria;c__Coriobacteriia;o__Coriobacteriales;f__Coriobacteriaceae;f__Coriobacteriaceae_unclassified;f__Coriobacteriaceae_unclassified;
Otu2337	0	0	0	0	0	0	0	0	0	0	2	0	0	0	0	0	0	0	0	0	0	0	0	0	0	0	0	0	0	0	0	0	0	0	0	0	0	0	0	0	Otu2337	k__Bacteria;p__Actinobacteria;c__Coriobacteriia;o__Coriobacteriales;f__Coriobacteriaceae;f__Coriobacteriaceae_unclassified;f__Coriobacteriaceae_unclassified;
Otu2338	0	0	0	0	0	0	0	0	0	0	1	0	0	0	0	0	0	0	0	0	0	0	0	0	0	0	0	0	0	0	0	1	0	0	0	0	0	0	0	0	Otu2338	k__Bacteria;p__Proteobacteria;c__Betaproteobacteria;o__Burkholderiales;f__Alcaligenaceae;g__Sutterella;g__Sutterella_unclassified;
Otu2341	0	0	0	1	1	0	0	0	0	0	0	0	0	0	0	0	0	0	0	0	0	0	0	0	0	0	0	0	0	0	0	0	0	0	0	0	0	0	0	0	Otu2341	k__Bacteria;p__Firmicutes;c__Clostridia;o__Clostridiales;f__Ruminococcaceae;f__Ruminococcaceae_unclassified;f__Ruminococcaceae_unclassified;
Otu2345	0	0	0	2	0	0	0	0	0	0	0	0	0	0	0	0	0	0	0	0	0	0	0	0	0	0	0	0	0	0	0	0	0	0	0	0	0	0	0	0	Otu2345	k__Bacteria;p__Firmicutes;c__Clostridia;o__Clostridiales;f__[Tissierellaceae];g__Peptoniphilus;g__Peptoniphilus_unclassified;
Otu2350	0	0	0	0	0	0	0	0	0	0	0	0	0	0	0	0	0	0	0	0	0	0	0	0	2	0	0	0	0	0	0	0	0	0	0	0	0	0	0	0	Otu2350	k__Bacteria;p__Firmicutes;c__Clostridia;o__Clostridiales;f__Christensenellaceae;f__Christensenellaceae_unclassified;f__Christensenellaceae_unclassified;
Otu2351	0	0	0	0	0	0	0	0	0	0	0	0	0	0	0	0	1	0	0	0	0	0	0	0	0	0	0	0	0	0	0	0	0	0	0	0	0	0	0	0	Otu2351	k__Bacteria;p__Proteobacteria;c__Betaproteobacteria;o__Burkholderiales;f__Oxalobacteraceae;f__Oxalobacteraceae_unclassified;f__Oxalobacteraceae_unclassified;
Otu2353	0	0	0	0	0	0	0	0	0	0	0	0	0	0	0	2	0	0	0	0	0	0	0	0	0	0	0	0	0	0	0	0	0	0	0	0	0	0	0	0	Otu2353	k__Bacteria;p__Proteobacteria;c__Deltaproteobacteria;o__Desulfovibrionales;o__Desulfovibrionales_unclassified;o__Desulfovibrionales_unclassified;o__Desulfovibrionales_unclassified;
Otu2354	0	0	0	0	0	0	0	0	0	0	0	0	0	0	2	0	0	0	0	0	0	0	0	0	0	0	0	0	0	0	0	0	0	0	0	0	0	0	0	0	Otu2354	k__Bacteria;p__Proteobacteria;c__Deltaproteobacteria;o__Desulfovibrionales;o__Desulfovibrionales_unclassified;o__Desulfovibrionales_unclassified;o__Desulfovibrionales_unclassified;
Otu2356	0	0	0	0	0	0	0	0	0	0	0	0	0	0	0	0	0	0	0	1	0	0	0	0	0	0	0	0	0	0	0	0	0	0	0	0	1	0	0	0	Otu2356	k__Bacteria;p__Firmicutes;c__Clostridia;o__Clostridiales;f__Lachnospiraceae;f__Lachnospiraceae_unclassified;f__Lachnospiraceae_unclassified;
Otu2357	0	0	0	0	0	0	0	0	0	0	0	0	0	0	2	0	0	0	0	0	0	0	0	0	0	0	0	0	0	0	0	0	0	0	0	0	0	0	0	0	Otu2357	k__Bacteria;p__Firmicutes;c__Clostridia;o__Clostridiales;f__Lachnospiraceae;g__Coprococcus;g__Coprococcus_unclassified;
Otu2358	0	0	0	0	0	0	0	0	0	0	0	0	2	0	0	0	0	0	0	0	0	0	0	0	0	0	0	0	0	0	0	0	0	0	0	0	0	0	0	0	Otu2358	k__Bacteria;p__Proteobacteria;c__Deltaproteobacteria;o__Desulfovibrionales;o__Desulfovibrionales_unclassified;o__Desulfovibrionales_unclassified;o__Desulfovibrionales_unclassified;
Otu2359	0	0	0	0	2	0	0	0	0	0	0	0	0	0	0	0	0	0	0	0	0	0	0	0	0	0	0	0	0	0	0	0	0	0	0	0	0	0	0	0	Otu2359	k__Bacteria;p__Firmicutes;c__Clostridia;o__Clostridiales;f__Lachnospiraceae;g__Coprococcus;g__Coprococcus_unclassified;
Otu2363	0	0	0	0	0	0	0	0	0	0	0	0	0	0	0	0	0	0	0	0	0	0	0	0	0	0	0	0	0	0	0	0	0	2	0	0	0	0	0	0	Otu2363	k__Bacteria;p__Firmicutes;c__Clostridia;o__Clostridiales;f__Lachnospiraceae;g__Coprococcus;g__Coprococcus_unclassified;
Otu2365	0	0	0	0	0	0	0	0	0	0	0	0	0	0	2	0	0	0	0	0	0	0	0	0	0	0	0	0	0	0	0	0	0	0	0	0	0	0	0	0	Otu2365	k__Bacteria;p__Firmicutes;c__Clostridia;o__Clostridiales;f__[Mogibacteriaceae];g__Mogibacterium;g__Mogibacterium_unclassified;
Otu2368	0	0	0	0	0	0	0	0	0	0	0	0	0	0	0	0	0	0	2	0	0	0	0	0	0	0	0	0	0	0	0	0	0	0	0	0	0	0	0	0	Otu2368	k__Bacteria;p__Firmicutes;p__Firmicutes_unclassified;p__Firmicutes_unclassified;p__Firmicutes_unclassified;p__Firmicutes_unclassified;p__Firmicutes_unclassified;
Otu2373	0	0	0	0	0	0	0	0	1	0	0	0	0	0	0	0	0	0	0	0	0	0	0	0	0	0	0	0	0	0	0	0	0	0	0	0	0	0	0	0	Otu2373	k__Bacteria;p__Firmicutes;c__Clostridia;o__Clostridiales;f__Ruminococcaceae;f__Ruminococcaceae_unclassified;f__Ruminococcaceae_unclassified;
Otu2384	0	0	0	0	0	0	0	0	0	0	0	0	0	0	0	2	0	0	0	0	0	0	0	0	0	0	0	0	0	0	0	0	0	0	0	0	0	0	0	0	Otu2384	k__Bacteria;p__Firmicutes;c__Clostridia;o__Clostridiales;f__Ruminococcaceae;g__Ruminococcus;g__Ruminococcus_unclassified;
Otu2390	0	0	0	0	0	0	0	0	0	0	0	0	0	0	0	0	0	2	0	0	0	0	0	0	0	0	0	0	0	0	0	0	0	0	0	0	0	0	0	0	Otu2390	k__Bacteria;p__Firmicutes;c__Clostridia;o__Clostridiales;f__Ruminococcaceae;g__Oscillospira;g__Oscillospira_unclassified;
Otu2391	0	0	0	0	0	0	0	0	0	0	0	0	0	0	2	0	0	0	0	0	0	0	0	0	0	0	0	0	0	0	0	0	0	0	0	0	0	0	0	0	Otu2391	k__Bacteria;p__Bacteroidetes;c__Bacteroidia;o__Bacteroidales;f__Porphyromonadaceae;g__Porphyromonas;g__Porphyromonas_unclassified;
Otu2392	0	0	0	0	0	0	0	0	0	0	0	0	0	0	0	0	0	0	0	0	0	0	0	0	0	0	0	0	0	0	0	0	0	0	0	0	0	0	0	1	Otu2392	k__Bacteria;p__Firmicutes;c__Clostridia;o__Clostridiales;f__Ruminococcaceae;f__Ruminococcaceae_unclassified;f__Ruminococcaceae_unclassified;
Otu2393	0	0	0	0	0	0	0	0	0	0	0	0	0	0	0	0	0	0	0	0	0	0	0	0	0	0	0	0	0	0	0	0	0	0	0	0	2	0	0	0	Otu2393	k__Bacteria;p__Firmicutes;c__Clostridia;o__Clostridiales;f__Ruminococcaceae;f__Ruminococcaceae_unclassified;f__Ruminococcaceae_unclassified;
Otu2395	0	0	0	0	0	0	0	0	0	0	0	0	0	0	0	0	0	0	0	0	0	0	0	0	2	0	0	0	0	0	0	0	0	0	0	0	0	0	0	0	Otu2395	k__Bacteria;p__Tenericutes;c__RF3;o__ML615J-28;o__ML615J-28_unclassified;o__ML615J-28_unclassified;o__ML615J-28_unclassified;
Otu2398	0	0	0	0	0	0	1	0	1	0	0	0	0	0	0	0	0	0	0	0	0	0	0	0	0	0	0	0	0	0	0	0	0	0	0	0	0	0	0	0	Otu2398	k__Bacteria;k__Bacteria_unclassified;k__Bacteria_unclassified;k__Bacteria_unclassified;k__Bacteria_unclassified;k__Bacteria_unclassified;k__Bacteria_unclassified;
Otu2402	0	0	0	0	0	0	0	0	0	0	0	0	0	0	0	0	0	2	0	0	0	0	0	0	0	0	0	0	0	0	0	0	0	0	0	0	0	0	0	0	Otu2402	k__Bacteria;p__Firmicutes;c__Clostridia;o__Clostridiales;f__Lachnospiraceae;f__Lachnospiraceae_unclassified;f__Lachnospiraceae_unclassified;
Otu2403	0	0	0	0	0	0	0	0	0	0	0	0	0	0	0	0	0	2	0	0	0	0	0	0	0	0	0	0	0	0	0	0	0	0	0	0	0	0	0	0	Otu2403	k__Bacteria;p__Firmicutes;c__Clostridia;o__Clostridiales;f__Lachnospiraceae;f__Lachnospiraceae_unclassified;f__Lachnospiraceae_unclassified;
Otu2410	0	0	0	0	0	0	0	0	0	0	0	0	0	0	0	0	0	0	0	0	0	0	0	0	0	0	0	0	0	0	0	0	0	0	2	0	0	0	0	0	Otu2410	k__Bacteria;p__Firmicutes;c__Clostridia;o__Clostridiales;f__Lachnospiraceae;f__Lachnospiraceae_unclassified;f__Lachnospiraceae_unclassified;
Otu2411	0	0	0	0	0	0	0	0	0	2	0	0	0	0	0	0	0	0	0	0	0	0	0	0	0	0	0	0	0	0	0	0	0	0	0	0	0	0	0	0	Otu2411	k__Bacteria;p__Actinobacteria;c__Coriobacteriia;o__Coriobacteriales;f__Coriobacteriaceae;g__Adlercreutzia;g__Adlercreutzia_unclassified;
Otu2412	0	0	0	0	0	0	0	0	0	0	0	0	0	0	0	0	0	0	0	0	0	0	0	0	0	0	0	0	0	0	0	0	0	1	0	0	0	0	0	0	Otu2412	k__Bacteria;p__Firmicutes;c__Clostridia;o__Clostridiales;f__Lachnospiraceae;f__Lachnospiraceae_unclassified;f__Lachnospiraceae_unclassified;
Otu2413	0	0	0	0	0	0	0	0	0	0	0	0	0	0	0	0	0	0	0	0	0	0	0	0	2	0	0	0	0	0	0	0	0	0	0	0	0	0	0	0	Otu2413	k__Bacteria;p__Firmicutes;c__Clostridia;o__Clostridiales;o__Clostridiales_unclassified;o__Clostridiales_unclassified;o__Clostridiales_unclassified;
Otu2415	0	0	0	0	0	0	0	0	0	0	0	0	0	0	0	0	0	0	0	0	0	0	0	0	0	0	0	0	0	0	0	0	0	0	0	0	0	0	2	0	Otu2415	k__Bacteria;p__Firmicutes;c__Clostridia;o__Clostridiales;f__Ruminococcaceae;f__Ruminococcaceae_unclassified;f__Ruminococcaceae_unclassified;
Otu2416	0	0	0	0	0	0	0	0	0	0	0	0	0	0	0	0	0	0	0	0	0	0	0	0	0	0	0	0	0	0	0	0	0	0	2	0	0	0	0	0	Otu2416	k__Bacteria;p__Firmicutes;c__Clostridia;o__Clostridiales;f__Ruminococcaceae;g__Subdoligranulum;s__variabile;
Otu2426	0	0	0	0	1	0	0	0	0	0	0	0	0	0	0	0	0	0	0	1	0	0	0	0	0	0	0	0	0	0	0	0	0	0	0	0	0	0	0	0	Otu2426	k__Bacteria;p__Firmicutes;c__Clostridia;o__Clostridiales;f__Ruminococcaceae;g__Ruminococcus;g__Ruminococcus_unclassified;
Otu2427	0	0	0	0	1	0	0	0	0	0	0	0	0	0	0	0	0	0	0	0	0	0	0	0	0	0	0	0	0	0	0	0	0	0	0	0	0	0	0	0	Otu2427	k__Bacteria;p__Firmicutes;c__Clostridia;o__Clostridiales;o__Clostridiales_unclassified;o__Clostridiales_unclassified;o__Clostridiales_unclassified;
Otu2429	0	0	0	0	0	0	0	0	0	0	0	0	0	0	2	0	0	0	0	0	0	0	0	0	0	0	0	0	0	0	0	0	0	0	0	0	0	0	0	0	Otu2429	k__Bacteria;p__Firmicutes;c__Clostridia;o__Clostridiales;o__Clostridiales_unclassified;o__Clostridiales_unclassified;o__Clostridiales_unclassified;
Otu2433	0	0	0	0	0	0	0	0	0	0	0	0	0	0	0	0	0	0	0	0	0	0	0	0	0	0	0	0	0	0	0	0	0	0	0	0	0	2	0	0	Otu2433	k__Bacteria;p__Bacteroidetes;c__Bacteroidia;o__Bacteroidales;f__S24-7;f__S24-7_unclassified;f__S24-7_unclassified;
Otu2439	0	0	0	0	0	0	0	0	0	0	0	0	0	0	0	0	0	0	0	0	0	0	0	0	0	0	0	0	0	0	0	0	0	1	0	0	0	0	0	0	Otu2439	k__Bacteria;p__Firmicutes;c__Bacilli;o__Lactobacillales;f__Lactobacillaceae;g__Lactobacillus;g__Lactobacillus_unclassified;
Otu2443	0	0	0	0	0	0	0	0	0	0	0	0	0	0	0	0	2	0	0	0	0	0	0	0	0	0	0	0	0	0	0	0	0	0	0	0	0	0	0	0	Otu2443	k__Bacteria;p__Firmicutes;c__Clostridia;o__Clostridiales;f__Eubacteriaceae;g__Anaerofustis;g__Anaerofustis_unclassified;
Otu2449	0	0	0	1	1	0	0	0	0	0	0	0	0	0	0	0	0	0	0	0	0	0	0	0	0	0	0	0	0	0	0	0	0	0	0	0	0	0	0	0	Otu2449	k__Bacteria;p__Firmicutes;c__Clostridia;o__Clostridiales;f__Ruminococcaceae;g__Ruminococcus;g__Ruminococcus_unclassified;
Otu2452	0	0	1	0	0	1	0	0	0	0	0	0	0	0	0	0	0	0	0	0	0	0	0	0	0	0	0	0	0	0	0	0	0	0	0	0	0	0	0	0	Otu2452	k__Bacteria;p__Proteobacteria;c__Deltaproteobacteria;o__Desulfovibrionales;f__Desulfovibrionaceae;g__Bilophila;g__Bilophila_unclassified;
Otu2458	0	0	0	0	0	0	0	0	0	0	0	0	0	0	2	0	0	0	0	0	0	0	0	0	0	0	0	0	0	0	0	0	0	0	0	0	0	0	0	0	Otu2458	k__Bacteria;k__Bacteria_unclassified;k__Bacteria_unclassified;k__Bacteria_unclassified;k__Bacteria_unclassified;k__Bacteria_unclassified;k__Bacteria_unclassified;
Otu2459	0	0	0	0	0	0	0	0	0	0	0	0	0	0	0	0	0	0	0	0	0	0	0	0	0	0	0	0	0	0	0	0	0	0	0	1	0	0	1	0	Otu2459	k__Bacteria;p__Bacteroidetes;c__Bacteroidia;o__Bacteroidales;f__S24-7;f__S24-7_unclassified;f__S24-7_unclassified;
Otu2461	0	0	0	0	0	0	0	0	0	0	0	0	0	0	0	0	0	0	0	0	0	0	0	0	2	0	0	0	0	0	0	0	0	0	0	0	0	0	0	0	Otu2461	k__Bacteria;p__Firmicutes;p__Firmicutes_unclassified;p__Firmicutes_unclassified;p__Firmicutes_unclassified;p__Firmicutes_unclassified;p__Firmicutes_unclassified;
Otu2464	0	0	0	0	0	0	0	0	0	0	0	0	0	0	0	0	0	0	0	0	0	0	0	0	0	0	0	0	0	0	0	0	0	0	0	0	0	0	2	0	Otu2464	k__Bacteria;p__Firmicutes;c__Clostridia;o__Clostridiales;o__Clostridiales_unclassified;o__Clostridiales_unclassified;o__Clostridiales_unclassified;
Otu2466	0	0	0	0	0	0	0	0	0	0	0	2	0	0	0	0	0	0	0	0	0	0	0	0	0	0	0	0	0	0	0	0	0	0	0	0	0	0	0	0	Otu2466	k__Bacteria;p__Firmicutes;c__Clostridia;o__Clostridiales;f__Lachnospiraceae;f__Lachnospiraceae_unclassified;f__Lachnospiraceae_unclassified;
Otu2468	0	0	0	0	0	0	0	0	0	0	0	0	0	0	0	0	0	0	0	0	0	0	0	0	0	0	0	0	0	0	0	0	0	0	0	0	0	1	0	0	Otu2468	k__Bacteria;p__Firmicutes;c__Clostridia;o__Clostridiales;f__Ruminococcaceae;g__Faecalibacterium;s__prausnitzii;
Otu2469	0	0	0	0	0	0	0	1	0	0	0	0	0	0	0	0	0	0	0	0	0	0	0	0	0	0	0	0	0	0	0	0	0	0	0	0	0	0	0	0	Otu2469	k__Bacteria;p__Firmicutes;c__Clostridia;o__Clostridiales;f__Ruminococcaceae;g__Faecalibacterium;s__prausnitzii;
Otu2472	0	0	0	0	0	0	0	0	0	1	0	0	0	0	0	0	0	0	0	0	0	0	0	0	0	0	0	0	0	0	0	0	0	0	0	0	0	0	0	0	Otu2472	k__Bacteria;p__Firmicutes;c__Clostridia;o__Clostridiales;f__Ruminococcaceae;f__Ruminococcaceae_unclassified;f__Ruminococcaceae_unclassified;
Otu2473	0	0	0	0	0	0	0	0	0	1	0	0	0	0	0	0	0	0	0	0	0	0	0	0	0	0	0	0	0	0	0	0	0	0	0	0	0	0	0	0	Otu2473	k__Bacteria;p__Firmicutes;c__Clostridia;o__Clostridiales;f__Ruminococcaceae;f__Ruminococcaceae_unclassified;f__Ruminococcaceae_unclassified;
Otu2475	0	0	0	0	0	0	0	0	0	0	0	0	0	0	1	0	0	0	0	0	0	0	0	0	0	0	0	0	0	0	0	0	0	0	0	0	0	0	0	0	Otu2475	k__Bacteria;p__Firmicutes;c__Clostridia;o__Clostridiales;f__Ruminococcaceae;g__Faecalibacterium;s__prausnitzii;
Otu2477	0	0	0	0	0	0	0	0	1	0	0	0	0	0	0	0	0	0	0	0	0	0	0	0	0	0	0	0	0	0	0	0	0	0	0	0	0	0	0	0	Otu2477	k__Bacteria;p__Firmicutes;c__Clostridia;o__Clostridiales;f__Ruminococcaceae;f__Ruminococcaceae_unclassified;f__Ruminococcaceae_unclassified;
Otu2479	0	0	0	0	0	0	0	0	0	2	0	0	0	0	0	0	0	0	0	0	0	0	0	0	0	0	0	0	0	0	0	0	0	0	0	0	0	0	0	0	Otu2479	k__Bacteria;p__Firmicutes;c__Clostridia;o__Clostridiales;f__Ruminococcaceae;f__Ruminococcaceae_unclassified;f__Ruminococcaceae_unclassified;
Otu2480	0	0	0	0	0	0	0	0	0	0	0	0	0	0	0	0	0	0	0	0	0	0	0	0	0	0	0	0	0	0	0	0	0	0	2	0	0	0	0	0	Otu2480	k__Bacteria;p__Firmicutes;c__Bacilli;o__Lactobacillales;f__Leuconostocaceae;g__Leuconostoc;s__mesenteroides;
Otu2485	0	0	0	0	0	0	0	0	0	0	0	0	0	0	0	0	0	0	0	0	0	0	0	0	0	0	0	0	0	0	0	0	0	2	0	0	0	0	0	0	Otu2485	k__Bacteria;p__Firmicutes;c__Clostridia;o__Clostridiales;f__Ruminococcaceae;g__Ruminococcus;g__Ruminococcus_unclassified;
Otu2486	0	0	0	0	0	0	0	0	2	0	0	0	0	0	0	0	0	0	0	0	0	0	0	0	0	0	0	0	0	0	0	0	0	0	0	0	0	0	0	0	Otu2486	k__Bacteria;p__Firmicutes;c__Clostridia;o__Clostridiales;f__Ruminococcaceae;g__Ruminococcus;g__Ruminococcus_unclassified;
Otu2488	0	0	0	0	0	0	0	0	0	0	0	0	0	0	0	0	0	0	0	0	0	0	0	0	0	0	0	0	0	0	0	0	0	0	0	0	0	0	0	2	Otu2488	k__Bacteria;p__Firmicutes;c__Clostridia;o__Clostridiales;f__Eubacteriaceae;g__Anaerofustis;g__Anaerofustis_unclassified;
Otu2489	0	0	0	0	0	0	0	0	0	2	0	0	0	0	0	0	0	0	0	0	0	0	0	0	0	0	0	0	0	0	0	0	0	0	0	0	0	0	0	0	Otu2489	k__Bacteria;p__Firmicutes;c__Clostridia;o__Clostridiales;f__Clostridiaceae;g__Clostridium;s__celatum;
Otu2492	0	0	0	0	0	0	0	0	0	0	0	0	0	0	0	0	0	0	0	0	0	0	0	0	2	0	0	0	0	0	0	0	0	0	0	0	0	0	0	0	Otu2492	k__Bacteria;p__Firmicutes;c__Clostridia;o__Clostridiales;f__Clostridiaceae;g__Clostridium;s__celatum;
Otu2493	0	0	0	0	0	0	0	0	0	1	0	0	0	0	0	0	0	0	0	0	0	0	0	1	0	0	0	0	0	0	0	0	0	0	0	0	0	0	0	0	Otu2493	k__Bacteria;p__Firmicutes;c__Clostridia;o__Clostridiales;f__Clostridiaceae;g__Clostridium;g__Clostridium_unclassified;
Otu2496	0	0	0	0	0	0	0	0	0	1	0	0	0	0	0	0	0	0	0	0	0	0	0	0	0	0	0	0	0	0	0	0	0	0	0	0	0	0	0	0	Otu2496	k__Bacteria;p__Firmicutes;c__Clostridia;o__Clostridiales;o__Clostridiales_unclassified;o__Clostridiales_unclassified;o__Clostridiales_unclassified;
Otu2498	0	0	0	0	0	0	0	0	0	0	0	0	0	0	2	0	0	0	0	0	0	0	0	0	0	0	0	0	0	0	0	0	0	0	0	0	0	0	0	0	Otu2498	k__Bacteria;p__Firmicutes;c__Clostridia;o__Clostridiales;f__Peptostreptococcaceae;g__Clostridium;g__Clostridium_unclassified;
Otu2500	0	0	0	0	0	0	0	0	0	0	0	0	0	0	2	0	0	0	0	0	0	0	0	0	0	0	0	0	0	0	0	0	0	0	0	0	0	0	0	0	Otu2500	k__Bacteria;p__Firmicutes;c__Clostridia;o__Clostridiales;o__Clostridiales_unclassified;o__Clostridiales_unclassified;o__Clostridiales_unclassified;
Otu2501	0	0	0	0	0	0	0	0	0	2	0	0	0	0	0	0	0	0	0	0	0	0	0	0	0	0	0	0	0	0	0	0	0	0	0	0	0	0	0	0	Otu2501	k__Bacteria;p__Firmicutes;c__Clostridia;o__Clostridiales;o__Clostridiales_unclassified;o__Clostridiales_unclassified;o__Clostridiales_unclassified;
Otu2510	0	0	0	0	0	0	0	0	0	1	0	0	0	0	0	0	0	0	0	0	0	0	0	0	0	0	0	0	0	0	0	0	0	0	0	0	0	0	0	0	Otu2510	k__Bacteria;p__Firmicutes;c__Clostridia;o__Clostridiales;f__Ruminococcaceae;f__Ruminococcaceae_unclassified;f__Ruminococcaceae_unclassified;
Otu2512	0	0	0	0	0	0	0	0	0	0	0	0	0	0	0	0	0	0	2	0	0	0	0	0	0	0	0	0	0	0	0	0	0	0	0	0	0	0	0	0	Otu2512	k__Bacteria;p__Firmicutes;c__Clostridia;o__Clostridiales;o__Clostridiales_unclassified;o__Clostridiales_unclassified;o__Clostridiales_unclassified;
Otu2517	0	0	0	0	2	0	0	0	0	0	0	0	0	0	0	0	0	0	0	0	0	0	0	0	0	0	0	0	0	0	0	0	0	0	0	0	0	0	0	0	Otu2517	k__Bacteria;p__Actinobacteria;c__Coriobacteriia;o__Coriobacteriales;f__Coriobacteriaceae;g__Atopobium;s__rimae;
Otu2519	0	0	0	0	0	0	0	0	0	0	0	0	0	2	0	0	0	0	0	0	0	0	0	0	0	0	0	0	0	0	0	0	0	0	0	0	0	0	0	0	Otu2519	k__Bacteria;p__Firmicutes;c__Clostridia;o__Clostridiales;f__Ruminococcaceae;f__Ruminococcaceae_unclassified;f__Ruminococcaceae_unclassified;
Otu2523	0	0	0	0	0	0	0	0	0	0	0	0	0	0	0	0	0	0	0	0	0	0	0	0	0	0	0	0	0	0	0	2	0	0	0	0	0	0	0	0	Otu2523	k__Bacteria;p__Bacteroidetes;c__Bacteroidia;o__Bacteroidales;f__Bacteroidaceae;g__Bacteroides;g__Bacteroides_unclassified;
Otu2525	0	0	0	0	0	0	0	0	0	0	0	0	0	0	0	0	0	0	0	1	0	0	0	0	0	0	0	0	0	0	0	0	0	0	0	0	0	0	0	0	Otu2525	k__Bacteria;p__Firmicutes;c__Clostridia;o__Clostridiales;o__Clostridiales_unclassified;o__Clostridiales_unclassified;o__Clostridiales_unclassified;
Otu2526	0	0	0	0	0	0	0	0	0	0	0	0	0	0	0	0	0	0	0	0	0	2	0	0	0	0	0	0	0	0	0	0	0	0	0	0	0	0	0	0	Otu2526	k__Bacteria;p__Firmicutes;c__Clostridia;o__Clostridiales;f__Ruminococcaceae;f__Ruminococcaceae_unclassified;f__Ruminococcaceae_unclassified;
Otu2527	0	0	0	0	0	0	0	0	0	0	0	0	0	0	0	0	0	0	0	0	0	0	0	0	0	0	0	0	0	0	0	2	0	0	0	0	0	0	0	0	Otu2527	k__Bacteria;p__Bacteroidetes;c__Bacteroidia;o__Bacteroidales;o__Bacteroidales_unclassified;o__Bacteroidales_unclassified;o__Bacteroidales_unclassified;
Otu2533	0	0	0	0	1	0	0	0	0	0	0	0	0	0	0	0	0	0	0	0	0	0	0	0	0	0	0	0	0	0	0	0	0	0	0	0	0	0	0	0	Otu2533	k__Bacteria;p__Firmicutes;c__Bacilli;o__Lactobacillales;f__Streptococcaceae;g__Streptococcus;s__luteciae;
Otu2534	0	0	0	0	0	0	0	0	0	0	0	0	0	0	0	0	0	0	0	0	0	0	0	0	2	0	0	0	0	0	0	0	0	0	0	0	0	0	0	0	Otu2534	k__Bacteria;p__Firmicutes;c__Clostridia;o__Clostridiales;f__Clostridiaceae;g__Clostridium;g__Clostridium_unclassified;
Otu2535	0	0	0	0	0	0	0	0	0	0	0	0	1	0	0	0	0	0	0	0	0	0	0	0	0	0	0	0	0	0	0	0	0	0	0	0	0	0	0	0	Otu2535	k__Bacteria;p__Firmicutes;c__Clostridia;o__Clostridiales;f__Lachnospiraceae;f__Lachnospiraceae_unclassified;f__Lachnospiraceae_unclassified;
Otu2539	0	0	0	0	0	0	0	0	0	0	0	0	0	0	0	0	0	2	0	0	0	0	0	0	0	0	0	0	0	0	0	0	0	0	0	0	0	0	0	0	Otu2539	k__Bacteria;p__Firmicutes;c__Clostridia;o__Clostridiales;f__[Mogibacteriaceae];f__[Mogibacteriaceae]_unclassified;f__[Mogibacteriaceae]_unclassified;
Otu2543	0	0	0	0	0	0	0	0	0	0	0	0	0	0	0	0	0	0	0	2	0	0	0	0	0	0	0	0	0	0	0	0	0	0	0	0	0	0	0	0	Otu2543	k__Bacteria;p__Firmicutes;c__Clostridia;o__Clostridiales;f__[Mogibacteriaceae];f__[Mogibacteriaceae]_unclassified;f__[Mogibacteriaceae]_unclassified;
Otu2545	0	0	0	0	0	0	0	0	0	0	0	0	0	0	0	0	0	0	0	0	0	0	0	0	0	0	0	0	2	0	0	0	0	0	0	0	0	0	0	0	Otu2545	k__Bacteria;p__Firmicutes;p__Firmicutes_unclassified;p__Firmicutes_unclassified;p__Firmicutes_unclassified;p__Firmicutes_unclassified;p__Firmicutes_unclassified;
Otu2547	0	0	0	0	0	0	0	0	0	0	0	0	2	0	0	0	0	0	0	0	0	0	0	0	0	0	0	0	0	0	0	0	0	0	0	0	0	0	0	0	Otu2547	k__Bacteria;p__Firmicutes;c__Clostridia;o__Clostridiales;f__Lachnospiraceae;f__Lachnospiraceae_unclassified;f__Lachnospiraceae_unclassified;
Otu2548	0	0	0	0	0	0	0	0	0	0	0	0	0	0	2	0	0	0	0	0	0	0	0	0	0	0	0	0	0	0	0	0	0	0	0	0	0	0	0	0	Otu2548	k__Bacteria;p__Firmicutes;c__Clostridia;o__Clostridiales;f__Lachnospiraceae;f__Lachnospiraceae_unclassified;f__Lachnospiraceae_unclassified;
Otu2549	0	0	0	0	0	0	0	0	0	0	0	0	0	0	0	0	0	0	0	0	0	0	0	0	0	0	1	0	0	0	0	0	0	0	0	0	0	0	0	0	Otu2549	k__Bacteria;p__Firmicutes;c__Clostridia;o__Clostridiales;f__Lachnospiraceae;f__Lachnospiraceae_unclassified;f__Lachnospiraceae_unclassified;
Otu2552	0	0	0	0	0	0	0	0	0	0	0	0	0	0	0	0	0	0	0	0	0	0	0	0	0	0	0	0	0	0	0	0	0	0	2	0	0	0	0	0	Otu2552	k__Bacteria;p__Firmicutes;c__Clostridia;o__Clostridiales;f__Lachnospiraceae;f__Lachnospiraceae_unclassified;f__Lachnospiraceae_unclassified;
Otu2554	0	0	0	0	0	0	0	0	0	0	0	0	0	0	0	0	0	0	2	0	0	0	0	0	0	0	0	0	0	0	0	0	0	0	0	0	0	0	0	0	Otu2554	k__Bacteria;p__Firmicutes;c__Erysipelotrichi;o__Erysipelotrichales;f__Erysipelotrichaceae;g__Allobaculum;g__Allobaculum_unclassified;
Otu2555	0	0	0	0	0	0	0	0	0	0	0	0	0	0	0	0	0	2	0	0	0	0	0	0	0	0	0	0	0	0	0	0	0	0	0	0	0	0	0	0	Otu2555	k__Bacteria;p__Firmicutes;c__Erysipelotrichi;o__Erysipelotrichales;f__Erysipelotrichaceae;g__Allobaculum;g__Allobaculum_unclassified;
Otu2556	0	0	0	0	0	0	0	0	0	0	0	0	0	0	0	0	0	0	0	0	0	0	0	0	0	0	0	0	0	0	0	0	2	0	0	0	0	0	0	0	Otu2556	k__Bacteria;p__Bacteroidetes;c__Bacteroidia;o__Bacteroidales;f__S24-7;f__S24-7_unclassified;f__S24-7_unclassified;
Otu2558	0	0	0	0	0	0	0	0	0	0	0	0	0	0	0	0	0	0	0	0	1	0	0	1	0	0	0	0	0	0	0	0	0	0	0	0	0	0	0	0	Otu2558	k__Bacteria;p__Firmicutes;c__Clostridia;o__Clostridiales;f__Lachnospiraceae;f__Lachnospiraceae_unclassified;f__Lachnospiraceae_unclassified;
Otu2569	0	0	2	0	0	0	0	0	0	0	0	0	0	0	0	0	0	0	0	0	0	0	0	0	0	0	0	0	0	0	0	0	0	0	0	0	0	0	0	0	Otu2569	k__Bacteria;p__Firmicutes;c__Clostridia;o__Clostridiales;o__Clostridiales_unclassified;o__Clostridiales_unclassified;o__Clostridiales_unclassified;
Otu2570	0	0	0	0	0	0	0	0	0	0	0	0	0	0	0	0	0	0	0	0	0	0	0	0	0	0	0	0	0	1	0	0	0	0	0	0	0	0	0	0	Otu2570	k__Bacteria;p__Firmicutes;c__Clostridia;o__Clostridiales;o__Clostridiales_unclassified;o__Clostridiales_unclassified;o__Clostridiales_unclassified;
Otu2572	0	0	0	0	0	0	0	0	0	0	0	0	0	0	0	0	0	0	0	0	0	0	0	0	0	0	0	0	0	0	0	0	0	2	0	0	0	0	0	0	Otu2572	k__Bacteria;p__Firmicutes;c__Clostridia;o__Clostridiales;f__Ruminococcaceae;g__Ruminococcus;g__Ruminococcus_unclassified;
Otu2575	0	0	0	0	0	0	0	0	0	0	0	0	0	0	0	0	0	0	0	0	0	0	0	0	0	0	0	0	0	0	0	0	0	0	0	0	2	0	0	0	Otu2575	k__Bacteria;p__Firmicutes;c__Clostridia;o__Clostridiales;f__Ruminococcaceae;f__Ruminococcaceae_unclassified;f__Ruminococcaceae_unclassified;
Otu2577	0	0	0	0	0	0	0	2	0	0	0	0	0	0	0	0	0	0	0	0	0	0	0	0	0	0	0	0	0	0	0	0	0	0	0	0	0	0	0	0	Otu2577	k__Bacteria;p__Firmicutes;c__Clostridia;o__Clostridiales;f__Ruminococcaceae;f__Ruminococcaceae_unclassified;f__Ruminococcaceae_unclassified;
Otu2582	0	0	0	0	0	0	0	0	0	0	0	0	0	0	0	0	0	0	0	0	0	0	0	0	0	0	0	0	0	0	0	0	0	0	0	0	0	0	2	0	Otu2582	k__Bacteria;p__Firmicutes;c__Clostridia;o__Clostridiales;f__[Tissierellaceae];g__Helcococcus;g__Helcococcus_unclassified;
Otu2584	0	0	0	0	0	0	0	0	0	0	0	0	0	0	0	0	0	0	0	0	0	0	0	0	0	0	0	0	0	0	0	0	0	0	0	0	0	0	0	2	Otu2584	k__Bacteria;p__Bacteroidetes;p__Bacteroidetes_unclassified;p__Bacteroidetes_unclassified;p__Bacteroidetes_unclassified;p__Bacteroidetes_unclassified;p__Bacteroidetes_unclassified;
Otu2585	0	0	0	0	0	0	0	0	0	0	0	0	0	0	0	0	0	0	0	0	0	0	0	0	0	0	0	0	0	0	0	2	0	0	0	0	0	0	0	0	Otu2585	k__Bacteria;p__Firmicutes;c__Clostridia;o__Clostridiales;f__Lachnospiraceae;g__Clostridium;s__lavalense;
Otu2586	0	0	0	0	0	0	0	0	0	0	0	0	0	0	1	0	0	0	0	0	0	0	0	0	0	0	0	0	0	0	0	0	0	0	0	0	0	0	0	1	Otu2586	k__Bacteria;p__Firmicutes;c__Clostridia;o__Clostridiales;f__Ruminococcaceae;g__Ruminococcus;s__callidus;
Otu2587	0	0	0	0	0	0	0	0	0	0	0	0	0	0	0	0	0	0	0	0	0	0	0	0	0	0	0	0	0	0	0	0	0	0	0	0	0	0	0	2	Otu2587	k__Bacteria;p__Firmicutes;c__Clostridia;o__Clostridiales;f__Ruminococcaceae;g__Ruminococcus;g__Ruminococcus_unclassified;
Otu2597	0	0	0	0	0	0	0	0	0	0	0	0	0	0	0	0	0	0	0	0	0	0	0	0	0	0	0	0	0	0	0	2	0	0	0	0	0	0	0	0	Otu2597	k__Bacteria;p__Firmicutes;c__Clostridia;o__Clostridiales;f__Lachnospiraceae;g__Clostridium;s__citroniae;
Otu2598	0	0	0	0	0	0	0	0	0	0	0	0	0	0	0	0	0	0	0	0	0	0	0	0	0	0	0	0	0	0	0	0	0	2	0	0	0	0	0	0	Otu2598	k__Bacteria;p__Firmicutes;c__Clostridia;o__Clostridiales;f__Ruminococcaceae;g__Oscillospira;g__Oscillospira_unclassified;
Otu2601	0	0	0	0	2	0	0	0	0	0	0	0	0	0	0	0	0	0	0	0	0	0	0	0	0	0	0	0	0	0	0	0	0	0	0	0	0	0	0	0	Otu2601	k__Bacteria;p__Firmicutes;c__Clostridia;o__Clostridiales;f__Ruminococcaceae;g__Oscillospira;g__Oscillospira_unclassified;
Otu2605	0	0	0	0	0	0	0	0	0	0	2	0	0	0	0	0	0	0	0	0	0	0	0	0	0	0	0	0	0	0	0	0	0	0	0	0	0	0	0	0	Otu2605	k__Bacteria;p__Firmicutes;c__Clostridia;o__Clostridiales;f__Lachnospiraceae;g__Clostridium;s__clostridioforme;
Otu2606	0	0	0	0	0	0	0	0	0	0	2	0	0	0	0	0	0	0	0	0	0	0	0	0	0	0	0	0	0	0	0	0	0	0	0	0	0	0	0	0	Otu2606	k__Bacteria;k__Bacteria_unclassified;k__Bacteria_unclassified;k__Bacteria_unclassified;k__Bacteria_unclassified;k__Bacteria_unclassified;k__Bacteria_unclassified;
Otu2608	0	0	0	0	0	0	0	0	2	0	0	0	0	0	0	0	0	0	0	0	0	0	0	0	0	0	0	0	0	0	0	0	0	0	0	0	0	0	0	0	Otu2608	k__Bacteria;p__Firmicutes;c__Clostridia;o__Clostridiales;f__Lachnospiraceae;f__Lachnospiraceae_unclassified;f__Lachnospiraceae_unclassified;
Otu2609	0	0	0	0	0	0	0	0	2	0	0	0	0	0	0	0	0	0	0	0	0	0	0	0	0	0	0	0	0	0	0	0	0	0	0	0	0	0	0	0	Otu2609	k__Bacteria;p__Tenericutes;c__Mollicutes;o__RF39;o__RF39_unclassified;o__RF39_unclassified;o__RF39_unclassified;
Otu2610	0	2	0	0	0	0	0	0	0	0	0	0	0	0	0	0	0	0	0	0	0	0	0	0	0	0	0	0	0	0	0	0	0	0	0	0	0	0	0	0	Otu2610	k__Bacteria;p__Firmicutes;c__Clostridia;o__Clostridiales;o__Clostridiales_unclassified;o__Clostridiales_unclassified;o__Clostridiales_unclassified;
Otu2611	0	1	0	0	0	0	0	0	0	0	0	0	0	0	0	0	0	0	0	0	0	0	0	0	0	0	0	0	0	0	0	0	0	0	0	0	0	0	0	0	Otu2611	k__Bacteria;p__Bacteroidetes;c__Bacteroidia;o__Bacteroidales;f__Bacteroidaceae;g__Bacteroides;s__acidifaciens;
[truncated: 1,017 more rows]
